# Supplementary material for: Crystal structure of ethyl (2Z)-2-cyano-3-[(3-methyl-1-phenyl-1H-pyrazol-5-yl)amino]­prop-2-enoate
Source: Acta Crystallogr Sect E Struct Rep Online. 2014 Oct 31;70(Pt 11):o1214–5. doi: 10.1107/S1600536814023502 (PMC4257344; doi:10.1107/S1600536814023502)
Supplement: Supplementary file 1 [file e-70-o1214-sup1.cif]

##############################################################################
#                                                                            #
# This CIF contains the data in a paper accepted for publication in          #
# Acta Crystallographica Section E. It conforms to the requirements of       #
# Notes for Authors for Acta Crystallographica Section E, and has been       #
# peer reviewed under the auspices of the IUCr Commission on Journals.       #
#                                                                            #
# Full details of the Crystallographic Information File format               #
# are given in the paper "The Crystallographic Information File (CIF):       #
# a New Standard Archive File for Crystallography" by S. R. Hall, F. H.      #
# Allen and I. D. Brown [Acta Cryst. (1991), A47, 655-685].                  #
#                                                                            #
# The current version of the core CIF dictionary is obtainable from          #
# ftp://ftp.iucr.org/pub/cif_core.dic.                                       #
#                                                                            #
# Software is freely available for graphical display of the structure(s)     #
# in this CIF. For information consult the CIF software page                 #
# http://www.iucr.org/resources/cif/software.                                #
#                                                                            #
# This file may be used for bona fide research purposes within the           #
# scientific community so long as proper attribution is given to the journal # 
# article from which it was obtained.                                        #
#                                                                            #
##############################################################################
data_global
_audit_creation_method     'APEX2 v2014.7-1'
_journal_date_recd_electronic     2014-10-24
_journal_date_accepted     2014-10-25
_journal_name_full     'Acta Crystallographica, Section E'
_journal_year     2014
_journal_volume     70
_journal_issue     11
_journal_page_first     o1214
_journal_page_last     o1215
_journal_paper_category     HO
_journal_paper_doi     10.1107/S1600536814023502
_journal_coeditor_code     HB7306
_publ_contact_author_name
;
Mustafa R. Albayati
;
_publ_contact_author_address
;
Kirkuk University,
College of Science,
Department of Chemistry,
Kirkuk,
Iraq
;
_publ_contact_author_email     'shaabankamel@yahoo.com'
_publ_contact_author_fax     ?
_publ_contact_author_phone     ?
_publ_section_title
;\
Crystal structure of ethyl
(2<i>Z</i>)-2-cyano-3-[(3-methyl-1-phenyl-1<i>H</i>-pyrazol-5-yl)amino]prop-\
2-enoate
;
loop_
    _publ_author_name
    _publ_author_address
    'Joel T. Mague'
;
Department of Chemistry,
Tulane University,
New Orleans,
LA 70118,
USA
;
    'Mohamed, Shaaban K.'
;
Chemistry and Environmental Division,
Manchester Metropolitan University,
Manchester,
M1 5GD,
England
Chemistry Department,
Faculty of Science,
Minia University,
61519 El-Minia,
Egypt
;
    'Akkurt, Mehmet'
;
Department of Physics,
Faculty of Sciences,
Erciyes University,
38039 Kayseri,
Turkey
;
    'Talaat I. El-Emary'
;
Department of Chemistry,
Faculty of Science,
Assiut University,
71515 Assiut,
Egypt
;
    'Mustafa R. Albayati'
;
Kirkuk University,
College of Science,
Department of Chemistry,
Kirkuk,
Iraq
;
data_I
_audit_creation_method     SHELXL-2014
_chemical_name_systematic
;\
Ethyl (2<i>Z</i>)-2-cyano-3-[(3-methyl-1-phenyl-1<i>H</i>-\
pyrazol-5-yl)amino]prop-2-enoate
;
_chemical_name_common     ?
_chemical_formula_moiety     'C16 H16 N4 O2'
_chemical_formula_sum     'C16 H16 N4 O2'
_chemical_formula_iupac     'C16 H16 N4 O2'
_chemical_formula_weight     296.33
_chemical_melting_point     ?
_shelx_space_group_comment
;
The symmetry employed for this shelxl refinement is uniquely defined
by the following loop, which should always be used as a source of
symmetry information in preference to the above space-group names.
They are only intended as comments.
;
_space_group_crystal_system     triclinic
_space_group_name_H-M_alt     'P -1'
_space_group_name_Hall     '-P 1'
loop_
    _space_group_symop_operation_xyz
    'x, y, z'
    '-x, -y, -z'
_cell_length_a     9.0656(2)
_cell_length_b     10.4085(3)
_cell_length_c     16.5551(4)
_cell_angle_alpha     86.9930(11)
_cell_angle_beta     81.5670(10)
_cell_angle_gamma     73.3900(11)
_cell_volume     1480.67(7)
_cell_formula_units_Z     4
_cell_measurement_reflns_used     9947
_cell_measurement_theta_min     2.70
_cell_measurement_theta_max     72.20
_cell_measurement_temperature     150(2)
_exptl_crystal_description     column
_exptl_crystal_colour     colourless
_exptl_crystal_size_max     0.200
_exptl_crystal_size_mid     0.120
_exptl_crystal_size_min     0.074
_exptl_crystal_density_diffrn     1.329
_exptl_crystal_density_meas     ?
_exptl_crystal_density_method     'not measured'
_exptl_crystal_F_000     624
_exptl_absorpt_coefficient_mu     0.743
_exptl_absorpt_correction_type     multi-scan
_exptl_absorpt_process_details
;
(<i>SADABS</i>; Bruker, 2014)
;
_shelx_estimated_absorpt_T_min     0.866
_shelx_estimated_absorpt_T_max     0.947
_exptl_absorpt_correction_T_min     0.87
_exptl_absorpt_correction_T_max     0.95
_exptl_special_details     ?
_diffrn_ambient_temperature     150(2)
_diffrn_radiation_type     CuK\a
_diffrn_radiation_wavelength     1.54178
_diffrn_radiation_monochromator     mirror
_diffrn_measurement_device_type     'Bruker D8 VENTURE PHOTON 100 CMOS'
_diffrn_measurement_method     '\w scans'
_diffrn_detector_area_resol_mean     10.4167
_diffrn_reflns_number     19446
_diffrn_reflns_av_R_equivalents     0.0327
_diffrn_reflns_theta_min     2.698
_diffrn_reflns_theta_max     72.225
_diffrn_reflns_theta_full     68.000
_diffrn_measured_fraction_theta_max     0.984
_diffrn_measured_fraction_theta_full     0.988
_diffrn_reflns_limit_h_min     -11
_diffrn_reflns_limit_h_max     11
_diffrn_reflns_limit_k_min     -11
_diffrn_reflns_limit_k_max     12
_diffrn_reflns_limit_l_min     -20
_diffrn_reflns_limit_l_max     20
_refine_special_details
;
Refinement of <i>F</i>^2^ against ALL reflections. The weighted <i>R</i>-factor
<i>wR</i> and goodness of fit <i>S</i> are based on <i>F</i>^2^, conventional
<i>R</i>-factors <i>R</i> are based on <i>F</i>, with <i>F</i> set to zero for
negative <i>F</i>^2^. The threshold expression of <i>F</i>^2^ >
\s(<i>F</i>^2^) is used only for calculating <i>R</i>-factors(gt) <i>etc</i>.
and is not relevant to the choice of reflections for refinement.
<i>R</i>-factors based on <i>F</i>^2^ are statistically about twice as large
as those based on <i>F</i>, and <i>R</i>- factors based on ALL data will be
even larger. H-atoms attached to carbon were placed in calculated positions
(C---H = 0.95 - 0.98 \%A) while those attached to nitrogen were placed in
locations derived from a difference map and their parameters adjusted to give
N---H = 0.91 \%A. All were included as riding contributions with isotropic
displacement parameters 1.2 - 1.5 times those of the attached atoms. The major
portion of the side chain in molecule 1 is disordered over two reasonably
resolved sites in a 4:1 ratio. The two components of the disorder were refined
subject to restraints that their geometries be comparable to one another and
to that of the corresponding ordered portion of molecule 2.
;
_reflns_number_total     5749
_reflns_number_gt     4534
_reflns_threshold_expression     I>2\s(I)
_refine_ls_structure_factor_coef     Fsqd
_refine_ls_matrix_type     full
_refine_ls_R_factor_all     0.0563
_refine_ls_R_factor_gt     0.0421
_refine_ls_wR_factor_gt     0.1028
_refine_ls_wR_factor_ref     0.1118
_refine_ls_goodness_of_fit_ref     1.050
_refine_ls_restrained_S_all     1.050
_refine_ls_number_reflns     5749
_refine_ls_number_parameters     422
_refine_ls_number_restraints     8
_refine_ls_hydrogen_treatment     constr
_refine_ls_weighting_scheme     calc
_refine_ls_weighting_details
              'w=1/[\s^2^(Fo^2^)+(0.0503P)^2^+0.4804P] where P=(Fo^2^+2Fc^2^)/3'
_atom_sites_solution_hydrogens     mixed
_atom_sites_solution_primary     direct
_atom_sites_solution_secondary     difmap
_refine_ls_shift/su_max     0.000
_refine_ls_shift/su_mean     0.000
_refine_diff_density_max     0.234
_refine_diff_density_min     -0.216
_refine_ls_extinction_method     none
_refine_ls_extinction_coef     .
loop_
    _atom_type_symbol
    _atom_type_description
    _atom_type_scat_dispersion_real
    _atom_type_scat_dispersion_imag
    _atom_type_scat_source
    'C' 'C' 0.0181 0.0091
                         'International Tables Vol C Tables 4.2.6.8 and 6.1.1.4'
    'H' 'H' 0.0000 0.0000
                         'International Tables Vol C Tables 4.2.6.8 and 6.1.1.4'
    'N' 'N' 0.0311 0.0180
                         'International Tables Vol C Tables 4.2.6.8 and 6.1.1.4'
    'O' 'O' 0.0492 0.0322
                         'International Tables Vol C Tables 4.2.6.8 and 6.1.1.4'
_computing_data_collection
;
<i>APEX2</i> (Bruker, 2014)
;
_computing_cell_refinement
;
<i>SAINT</i> (Bruker, 2014)
;
_computing_data_reduction
;
<i>SAINT</i> (Bruker, 2014)
;
_computing_structure_solution
;
<i>SHELXT</i> (Sheldrick, 2008)
;
_computing_structure_refinement
;
<i>SHELXL2014</i> (Sheldrick, 2008)
;
_computing_molecular_graphics
;
<i>DIAMOND</i> (Brandenburg & Putz, 2012)
;
_computing_publication_material
;
<i>SHELXTL</i> (Sheldrick, 2008)
;
loop_
    _atom_site_type_symbol
    _atom_site_label
    _atom_site_fract_x
    _atom_site_fract_y
    _atom_site_fract_z
    _atom_site_U_iso_or_equiv
    _atom_site_adp_type
    _atom_site_calc_flag
    _atom_site_occupancy
    _atom_site_disorder_assembly
    _atom_site_disorder_group
    O O1 0.6238(3) 0.3465(3) 0.28680(16) 0.0306(5) Uani d 0.799(2) A 1
    O O2 0.77612(17) 0.15788(14) 0.22373(8) 0.0302(3) Uani d 0.799(2) A 1
    C C12 0.5735(15) 0.2907(8) 0.1590(4) 0.0254(15) Uani d 0.799(2) A 1
    C C13 0.6233(9) 0.1924(11) 0.0963(6) 0.0257(11) Uani d 0.799(2) A 1
    C C14 0.6579(3) 0.2695(2) 0.22932(15) 0.0253(5) Uani d 0.799(2) A 1
    C C15 0.8661(3) 0.1257(2) 0.29189(13) 0.0320(5) Uani d 0.799(2) A 1
    H H15A 0.8749 0.2093 0.3140 0.038 Uiso calc 0.799(2) A 1
    H H15B 0.9722 0.0690 0.2727 0.038 Uiso calc 0.799(2) A 1
    C C16 0.7883(3) 0.0527(2) 0.35783(14) 0.0395(5) Uani d 0.799(2) A 1
    H H16A 0.8495 0.0315 0.4034 0.059 Uiso calc 0.799(2) A 1
    H H16B 0.6838 0.1096 0.3772 0.059 Uiso calc 0.799(2) A 1
    H H16C 0.7808 -0.0305 0.3359 0.059 Uiso calc 0.799(2) A 1
    O O1A 0.5872(14) 0.3347(15) 0.2989(8) 0.0306(5) Uani d 0.201(2) A 2
    O O2A 0.6939(7) 0.1234(6) 0.2493(3) 0.0302(3) Uani d 0.201(2) A 2
    C C12A 0.562(7) 0.284(3) 0.164(2) 0.0254(15) Uani d 0.201(2) A 2
    C C13A 0.601(4) 0.190(5) 0.098(3) 0.0257(11) Uani d 0.201(2) A 2
    C C14A 0.6162(13) 0.2541(11) 0.2439(7) 0.0253(5) Uani d 0.201(2) A 2
    C C15A 0.7531(10) 0.0775(9) 0.3268(5) 0.0320(5) Uani d 0.201(2) A 2
    H H15C 0.7664 -0.0200 0.3337 0.038 Uiso calc 0.201(2) A 2
    H H15D 0.6767 0.1237 0.3726 0.038 Uiso calc 0.201(2) A 2
    C C16A 0.9041(11) 0.1054(10) 0.3289(6) 0.0395(5) Uani d 0.201(2) A 2
    H H16D 0.9413 0.0740 0.3812 0.059 Uiso calc 0.201(2) A 2
    H H16E 0.9802 0.0585 0.2841 0.059 Uiso calc 0.201(2) A 2
    H H16F 0.8906 0.2021 0.3230 0.059 Uiso calc 0.201(2) A 2
    N N1 0.23080(14) 0.71344(12) 0.25293(7) 0.0246(3) Uani d 1 . .
    N N2 0.12067(15) 0.82212(13) 0.22657(8) 0.0272(3) Uani d 1 . .
    N N3 0.40300(14) 0.50200(12) 0.20513(7) 0.0250(3) Uani d 1 . .
    H H3A 0.4491 0.4869 0.2513 0.030 Uiso d 1 . .
    N N4 0.65730(18) 0.11313(15) 0.04604(9) 0.0373(3) Uani d 1 . .
    C C1 0.25120(18) 0.70254(15) 0.33706(9) 0.0239(3) Uani d 1 . .
    C C2 0.12130(19) 0.73850(17) 0.39628(10) 0.0303(4) Uani d 1 . .
    H H2 0.0203 0.7707 0.3807 0.036 Uiso calc 1 . .
    C C3 0.1403(2) 0.72708(18) 0.47835(10) 0.0354(4) Uani d 1 . .
    H H3 0.0518 0.7520 0.5189 0.042 Uiso calc 1 . .
    C C4 0.2871(2) 0.67965(17) 0.50155(10) 0.0327(4) Uani d 1 . .
    H H4 0.2995 0.6708 0.5577 0.039 Uiso calc 1 . .
    C C5 0.41506(19) 0.64536(16) 0.44225(10) 0.0306(4) Uani d 1 . .
    H H5 0.5159 0.6127 0.4581 0.037 Uiso calc 1 . .
    C C6 0.39891(18) 0.65784(16) 0.35969(9) 0.0267(3) Uani d 1 . .
    H H6 0.4880 0.6360 0.3193 0.032 Uiso calc 1 . .
    C C7 0.11687(18) 0.79590(16) 0.14906(9) 0.0273(3) Uani d 1 . .
    C C8 0.22272(18) 0.67160(16) 0.12446(9) 0.0272(3) Uani d 1 . .
    H H8 0.2418 0.6312 0.0724 0.033 Uiso calc 1 . .
    C C9 0.29172(17) 0.62220(15) 0.19198(9) 0.0233(3) Uani d 1 . .
    C C10 0.0078(2) 0.89208(17) 0.09971(10) 0.0347(4) Uani d 1 . .
    H H10A -0.0727 0.8522 0.0886 0.052 Uiso calc 1 . .
    H H10B 0.0654 0.9119 0.0480 0.052 Uiso calc 1 . .
    H H10C -0.0409 0.9752 0.1302 0.052 Uiso calc 1 . .
    C C11 0.45577(17) 0.40469(15) 0.14963(9) 0.0251(3) Uani d 1 . .
    H H11 0.4090 0.4152 0.1011 0.030 Uiso calc 1 A 1
    O O3 0.66182(14) 0.82942(11) 0.26058(7) 0.0354(3) Uani d 1 . .
    O O4 0.79855(13) 0.63165(11) 0.20236(7) 0.0302(3) Uani d 1 . .
    N N5 0.23310(15) 1.18094(13) 0.23448(8) 0.0287(3) Uani d 1 . .
    N N6 0.12144(16) 1.28758(13) 0.20738(8) 0.0314(3) Uani d 1 . .
    N N7 0.42346(15) 0.97824(13) 0.18512(8) 0.0288(3) Uani d 1 . .
    H H7A 0.4804 0.9711 0.2269 0.035 Uiso d 1 . .
    N N8 0.65249(17) 0.57821(15) 0.03377(9) 0.0369(3) Uani d 1 . .
    C C17 0.26044(18) 1.17753(16) 0.31716(10) 0.0288(3) Uani d 1 . .
    C C18 0.2914(2) 1.05786(17) 0.36117(10) 0.0363(4) Uani d 1 . .
    H H18 0.2932 0.9768 0.3367 0.044 Uiso calc 1 . .
    C C19 0.3195(2) 1.05798(19) 0.44122(11) 0.0428(4) Uani d 1 . .
    H H19 0.3444 0.9758 0.4710 0.051 Uiso calc 1 . .
    C C20 0.3119(2) 1.1756(2) 0.47826(11) 0.0428(4) Uani d 1 . .
    H H20 0.3308 1.1746 0.5333 0.051 Uiso calc 1 . .
    C C21 0.2767(2) 1.29494(19) 0.43479(11) 0.0401(4) Uani d 1 . .
    H H21 0.2695 1.3765 0.4604 0.048 Uiso calc 1 . .
    C C22 0.2519(2) 1.29647(17) 0.35414(10) 0.0332(4) Uani d 1 . .
    H H22 0.2292 1.3786 0.3243 0.040 Uiso calc 1 . .
    C C23 0.12004(19) 1.26028(17) 0.12999(10) 0.0323(4) Uani d 1 . .
    C C24 0.2316(2) 1.13890(17) 0.10562(10) 0.0335(4) Uani d 1 . .
    H H24 0.2537 1.0985 0.0534 0.040 Uiso calc 1 . .
    C C25 0.30107(18) 1.09202(16) 0.17336(10) 0.0288(3) Uani d 1 . .
    C C26 0.0069(2) 1.35258(19) 0.08089(11) 0.0432(5) Uani d 1 . .
    H H26A -0.0709 1.3090 0.0704 0.065 Uiso calc 1 . .
    H H26B 0.0623 1.3738 0.0288 0.065 Uiso calc 1 . .
    H H26C -0.0448 1.4354 0.1112 0.065 Uiso calc 1 . .
    C C27 0.46945(18) 0.87682(16) 0.13317(9) 0.0283(3) Uani d 1 . .
    H H27 0.4135 0.8819 0.0883 0.034 Uiso calc 1 . .
    C C28 0.59263(18) 0.76496(16) 0.13985(9) 0.0270(3) Uani d 1 . .
    C C29 0.62621(18) 0.66170(16) 0.08068(9) 0.0282(3) Uani d 1 . .
    C C30 0.68579(18) 0.74789(15) 0.20653(9) 0.0269(3) Uani d 1 . .
    C C31 0.90350(19) 0.60631(17) 0.26367(10) 0.0316(4) Uani d 1 . .
    H H31A 0.9230 0.6914 0.2763 0.038 Uiso calc 1 . .
    H H31B 1.0041 0.5437 0.2414 0.038 Uiso calc 1 . .
    C C32 0.8387(2) 0.5478(2) 0.34076(11) 0.0393(4) Uani d 1 . .
    H H32A 0.7475 0.6149 0.3674 0.059 Uiso calc 1 . .
    H H32B 0.9178 0.5214 0.3776 0.059 Uiso calc 1 . .
    H H32C 0.8084 0.4690 0.3277 0.059 Uiso calc 1 . .
loop_
    _atom_site_aniso_label
    _atom_site_aniso_U_11
    _atom_site_aniso_U_22
    _atom_site_aniso_U_33
    _atom_site_aniso_U_12
    _atom_site_aniso_U_13
    _atom_site_aniso_U_23
    O1 0.0297(15) 0.0298(9) 0.0285(11) 0.0012(9) -0.0088(9) -0.0081(8)
    O2 0.0315(8) 0.0278(7) 0.0259(7) 0.0031(6) -0.0076(6) -0.0044(6)
    C12 0.028(2) 0.0240(12) 0.0232(12) -0.0052(15) -0.0032(16) -0.0026(10)
    C13 0.023(3) 0.0275(9) 0.0246(9) -0.0021(19) -0.0060(17) -0.0007(8)
    C14 0.0240(14) 0.0240(10) 0.0253(12) -0.0021(9) -0.0034(9) -0.0024(8)
    C15 0.0330(11) 0.0298(11) 0.0294(11) 0.0014(8) -0.0125(9) -0.0019(8)
    C16 0.0514(14) 0.0342(12) 0.0337(12) -0.0091(10) -0.0145(10) 0.0000(10)
    O1A 0.0297(15) 0.0298(9) 0.0285(11) 0.0012(9) -0.0088(9) -0.0081(8)
    O2A 0.0315(8) 0.0278(7) 0.0259(7) 0.0031(6) -0.0076(6) -0.0044(6)
    C12A 0.028(2) 0.0240(12) 0.0232(12) -0.0052(15) -0.0032(16) -0.0026(10)
    C13A 0.023(3) 0.0275(9) 0.0246(9) -0.0021(19) -0.0060(17) -0.0007(8)
    C14A 0.0240(14) 0.0240(10) 0.0253(12) -0.0021(9) -0.0034(9) -0.0024(8)
    C15A 0.0330(11) 0.0298(11) 0.0294(11) 0.0014(8) -0.0125(9) -0.0019(8)
    C16A 0.0514(14) 0.0342(12) 0.0337(12) -0.0091(10) -0.0145(10) 0.0000(10)
    N1 0.0252(6) 0.0237(7) 0.0227(6) -0.0019(5) -0.0060(5) -0.0011(5)
    N2 0.0274(7) 0.0245(7) 0.0265(7) -0.0005(5) -0.0070(5) -0.0001(5)
    N3 0.0262(7) 0.0241(7) 0.0218(6) -0.0009(5) -0.0062(5) -0.0011(5)
    N4 0.0416(8) 0.0345(8) 0.0298(7) 0.0021(7) -0.0089(6) -0.0074(6)
    C1 0.0289(8) 0.0211(7) 0.0223(7) -0.0064(6) -0.0060(6) -0.0021(6)
    C2 0.0259(8) 0.0344(9) 0.0294(8) -0.0050(7) -0.0054(6) -0.0062(7)
    C3 0.0353(9) 0.0422(10) 0.0268(8) -0.0090(8) 0.0007(7) -0.0092(7)
    C4 0.0429(10) 0.0343(9) 0.0232(8) -0.0120(8) -0.0085(7) -0.0020(7)
    C5 0.0322(9) 0.0306(9) 0.0304(8) -0.0071(7) -0.0122(7) -0.0007(7)
    C6 0.0262(8) 0.0279(8) 0.0258(8) -0.0070(6) -0.0036(6) -0.0021(6)
    C7 0.0274(8) 0.0273(8) 0.0256(8) -0.0049(7) -0.0051(6) 0.0009(6)
    C8 0.0290(8) 0.0283(8) 0.0218(7) -0.0030(6) -0.0052(6) -0.0010(6)
    C9 0.0229(7) 0.0232(7) 0.0227(7) -0.0046(6) -0.0039(6) -0.0004(6)
    C10 0.0349(9) 0.0357(9) 0.0281(8) 0.0016(7) -0.0102(7) 0.0005(7)
    C11 0.0270(8) 0.0264(8) 0.0210(7) -0.0055(6) -0.0046(6) -0.0011(6)
    O3 0.0399(7) 0.0287(6) 0.0363(6) -0.0034(5) -0.0105(5) -0.0090(5)
    O4 0.0302(6) 0.0273(6) 0.0307(6) -0.0009(5) -0.0093(5) -0.0044(5)
    N5 0.0287(7) 0.0239(7) 0.0306(7) -0.0016(5) -0.0060(5) -0.0008(5)
    N6 0.0325(7) 0.0247(7) 0.0331(7) 0.0001(6) -0.0080(6) -0.0003(6)
    N7 0.0300(7) 0.0263(7) 0.0283(7) -0.0026(6) -0.0080(5) -0.0025(5)
    N8 0.0409(8) 0.0357(8) 0.0303(7) -0.0013(7) -0.0104(6) -0.0047(6)
    C17 0.0250(8) 0.0306(8) 0.0287(8) -0.0045(7) -0.0034(6) -0.0006(6)
    C18 0.0410(10) 0.0279(9) 0.0351(9) -0.0033(7) -0.0024(7) -0.0005(7)
    C19 0.0467(11) 0.0398(10) 0.0340(9) -0.0011(8) -0.0051(8) 0.0067(8)
    C20 0.0415(10) 0.0523(12) 0.0329(9) -0.0070(9) -0.0116(8) -0.0010(8)
    C21 0.0440(10) 0.0416(10) 0.0382(10) -0.0143(8) -0.0106(8) -0.0048(8)
    C22 0.0355(9) 0.0308(9) 0.0346(9) -0.0103(7) -0.0073(7) 0.0005(7)
    C23 0.0318(9) 0.0285(9) 0.0337(9) -0.0030(7) -0.0061(7) -0.0017(7)
    C24 0.0353(9) 0.0306(9) 0.0323(9) -0.0043(7) -0.0051(7) -0.0050(7)
    C25 0.0279(8) 0.0241(8) 0.0327(8) -0.0043(6) -0.0045(6) -0.0016(6)
    C26 0.0433(10) 0.0405(10) 0.0377(10) 0.0051(8) -0.0126(8) -0.0026(8)
    C27 0.0293(8) 0.0293(8) 0.0258(8) -0.0067(7) -0.0054(6) -0.0011(6)
    C28 0.0273(8) 0.0258(8) 0.0267(8) -0.0058(6) -0.0039(6) 0.0000(6)
    C29 0.0249(8) 0.0289(8) 0.0273(8) -0.0015(6) -0.0061(6) 0.0029(7)
    C30 0.0277(8) 0.0219(8) 0.0296(8) -0.0059(6) -0.0011(6) -0.0021(6)
    C31 0.0281(8) 0.0347(9) 0.0327(8) -0.0063(7) -0.0111(7) -0.0016(7)
    C32 0.0380(10) 0.0470(11) 0.0352(9) -0.0134(8) -0.0106(8) 0.0031(8)
_geom_special_details
;
All e.s.d.'s (except the e.s.d. in the dihedral angle between two l.s. planes)
are estimated using the full covariance matrix. The cell e.s.d.'s are taken
into account individually in the estimation of e.s.d.'s in distances, angles
and torsion angles; correlations between e.s.d.'s in cell parameters are only
used when they are defined by crystal symmetry. An approximate (isotropic)
treatment of cell e.s.d.'s is used for estimating e.s.d.'s involving l.s.
planes.
;
loop_
    _geom_bond_atom_site_label_1
    _geom_bond_atom_site_label_2
    _geom_bond_site_symmetry_2
    _geom_bond_distance
    _geom_bond_publ_flag
    O1 C14 . 1.223(3) ?
    O2 C14 . 1.333(3) ?
    O2 C15 . 1.457(2) ?
    C12 C11 . 1.370(5) ?
    C12 C13 . 1.428(4) ?
    C12 C14 . 1.458(5) ?
    C13 N4 . 1.149(4) ?
    C15 C16 . 1.503(3) ?
    C15 H15A . 0.9900 ?
    C15 H15B . 0.9900 ?
    C16 H16A . 0.9800 ?
    C16 H16B . 0.9800 ?
    C16 H16C . 0.9800 ?
    O1A C14A . 1.218(13) ?
    O2A C14A . 1.346(12) ?
    O2A C15A . 1.467(9) ?
    C12A C11 . 1.379(15) ?
    C12A C13A . 1.442(15) ?
    C12A C14A . 1.473(15) ?
    C13A N4 . 1.157(15) ?
    C15A C16A . 1.484(11) ?
    C15A H15C . 0.9900 ?
    C15A H15D . 0.9900 ?
    C16A H16D . 0.9800 ?
    C16A H16E . 0.9800 ?
    C16A H16F . 0.9800 ?
    N1 C9 . 1.3648(19) ?
    N1 N2 . 1.3773(17) ?
    N1 C1 . 1.4261(18) ?
    N2 C7 . 1.3331(19) ?
    N3 C11 . 1.3382(19) ?
    N3 C9 . 1.3945(19) ?
    N3 H3A . 0.9099 ?
    C1 C6 . 1.387(2) ?
    C1 C2 . 1.391(2) ?
    C2 C3 . 1.389(2) ?
    C2 H2 . 0.9500 ?
    C3 C4 . 1.384(2) ?
    C3 H3 . 0.9500 ?
    C4 C5 . 1.380(2) ?
    C4 H4 . 0.9500 ?
    C5 C6 . 1.391(2) ?
    C5 H5 . 0.9500 ?
    C6 H6 . 0.9500 ?
    C7 C8 . 1.411(2) ?
    C7 C10 . 1.494(2) ?
    C8 C9 . 1.366(2) ?
    C8 H8 . 0.9500 ?
    C10 H10A . 0.9800 ?
    C10 H10B . 0.9800 ?
    C10 H10C . 0.9800 ?
    C11 H11 . 0.9500 ?
    O3 C30 . 1.2186(18) ?
    O4 C30 . 1.3396(19) ?
    O4 C31 . 1.4550(18) ?
    N5 C25 . 1.360(2) ?
    N5 N6 . 1.3772(18) ?
    N5 C17 . 1.423(2) ?
    N6 C23 . 1.329(2) ?
    N7 C27 . 1.329(2) ?
    N7 C25 . 1.400(2) ?
    N7 H7A . 0.9100 ?
    N8 C29 . 1.146(2) ?
    C17 C22 . 1.387(2) ?
    C17 C18 . 1.388(2) ?
    C18 C19 . 1.386(2) ?
    C18 H18 . 0.9500 ?
    C19 C20 . 1.377(3) ?
    C19 H19 . 0.9500 ?
    C20 C21 . 1.382(3) ?
    C20 H20 . 0.9500 ?
    C21 C22 . 1.385(2) ?
    C21 H21 . 0.9500 ?
    C22 H22 . 0.9500 ?
    C23 C24 . 1.409(2) ?
    C23 C26 . 1.495(2) ?
    C24 C25 . 1.366(2) ?
    C24 H24 . 0.9500 ?
    C26 H26A . 0.9800 ?
    C26 H26B . 0.9800 ?
    C26 H26C . 0.9800 ?
    C27 C28 . 1.376(2) ?
    C27 H27 . 0.9500 ?
    C28 C29 . 1.429(2) ?
    C28 C30 . 1.460(2) ?
    C31 C32 . 1.499(2) ?
    C31 H31A . 0.9900 ?
    C31 H31B . 0.9900 ?
    C32 H32A . 0.9800 ?
    C32 H32B . 0.9800 ?
    C32 H32C . 0.9800 ?
loop_
    _geom_angle_atom_site_label_1
    _geom_angle_atom_site_label_2
    _geom_angle_atom_site_label_3
    _geom_angle_site_symmetry_1
    _geom_angle_site_symmetry_3
    _geom_angle
    _geom_angle_publ_flag
    C14 O2 C15 . . 117.05(16) ?
    C11 C12 C13 . . 119.8(6) ?
    C11 C12 C14 . . 122.0(4) ?
    C13 C12 C14 . . 118.1(6) ?
    N4 C13 C12 . . 177.2(9) ?
    O1 C14 O2 . . 124.0(3) ?
    O1 C14 C12 . . 123.4(3) ?
    O2 C14 C12 . . 112.7(2) ?
    O2 C15 C16 . . 110.05(19) ?
    O2 C15 H15A . . 109.7 ?
    C16 C15 H15A . . 109.7 ?
    O2 C15 H15B . . 109.7 ?
    C16 C15 H15B . . 109.7 ?
    H15A C15 H15B . . 108.2 ?
    C15 C16 H16A . . 109.5 ?
    C15 C16 H16B . . 109.5 ?
    H16A C16 H16B . . 109.5 ?
    C15 C16 H16C . . 109.5 ?
    H16A C16 H16C . . 109.5 ?
    H16B C16 H16C . . 109.5 ?
    C14A O2A C15A . . 116.5(7) ?
    C11 C12A C13A . . 115(3) ?
    C11 C12A C14A . . 120.2(13) ?
    C13A C12A C14A . . 125(3) ?
    N4 C13A C12A . . 168(4) ?
    O1A C14A O2A . . 125.2(13) ?
    O1A C14A C12A . . 124.6(14) ?
    O2A C14A C12A . . 110.1(11) ?
    O2A C15A C16A . . 111.0(8) ?
    O2A C15A H15C . . 109.4 ?
    C16A C15A H15C . . 109.4 ?
    O2A C15A H15D . . 109.4 ?
    C16A C15A H15D . . 109.4 ?
    H15C C15A H15D . . 108.0 ?
    C15A C16A H16D . . 109.5 ?
    C15A C16A H16E . . 109.5 ?
    H16D C16A H16E . . 109.5 ?
    C15A C16A H16F . . 109.5 ?
    H16D C16A H16F . . 109.5 ?
    H16E C16A H16F . . 109.5 ?
    C9 N1 N2 . . 110.60(12) ?
    C9 N1 C1 . . 129.64(12) ?
    N2 N1 C1 . . 119.23(12) ?
    C7 N2 N1 . . 104.92(12) ?
    C11 N3 C9 . . 122.93(13) ?
    C11 N3 H3A . . 115.4 ?
    C9 N3 H3A . . 121.6 ?
    C6 C1 C2 . . 120.28(14) ?
    C6 C1 N1 . . 120.43(14) ?
    C2 C1 N1 . . 119.29(14) ?
    C3 C2 C1 . . 119.57(15) ?
    C3 C2 H2 . . 120.2 ?
    C1 C2 H2 . . 120.2 ?
    C4 C3 C2 . . 120.55(15) ?
    C4 C3 H3 . . 119.7 ?
    C2 C3 H3 . . 119.7 ?
    C5 C4 C3 . . 119.33(15) ?
    C5 C4 H4 . . 120.3 ?
    C3 C4 H4 . . 120.3 ?
    C4 C5 C6 . . 121.09(15) ?
    C4 C5 H5 . . 119.5 ?
    C6 C5 H5 . . 119.5 ?
    C1 C6 C5 . . 119.16(15) ?
    C1 C6 H6 . . 120.4 ?
    C5 C6 H6 . . 120.4 ?
    N2 C7 C8 . . 111.68(13) ?
    N2 C7 C10 . . 120.50(14) ?
    C8 C7 C10 . . 127.81(14) ?
    C9 C8 C7 . . 104.81(13) ?
    C9 C8 H8 . . 127.6 ?
    C7 C8 H8 . . 127.6 ?
    N1 C9 C8 . . 107.99(13) ?
    N1 C9 N3 . . 120.92(13) ?
    C8 C9 N3 . . 131.09(14) ?
    C7 C10 H10A . . 109.5 ?
    C7 C10 H10B . . 109.5 ?
    H10A C10 H10B . . 109.5 ?
    C7 C10 H10C . . 109.5 ?
    H10A C10 H10C . . 109.5 ?
    H10B C10 H10C . . 109.5 ?
    N3 C11 C12 . . 123.6(2) ?
    N3 C11 C12A . . 123.0(7) ?
    N3 C11 H11 . . 118.2 ?
    C12 C11 H11 . . 118.2 ?
    C30 O4 C31 . . 117.32(12) ?
    C25 N5 N6 . . 110.68(13) ?
    C25 N5 C17 . . 130.18(13) ?
    N6 N5 C17 . . 119.14(13) ?
    C23 N6 N5 . . 104.99(13) ?
    C27 N7 C25 . . 121.93(13) ?
    C27 N7 H7A . . 115.7 ?
    C25 N7 H7A . . 122.3 ?
    C22 C17 C18 . . 120.14(15) ?
    C22 C17 N5 . . 119.02(15) ?
    C18 C17 N5 . . 120.82(15) ?
    C19 C18 C17 . . 119.25(16) ?
    C19 C18 H18 . . 120.4 ?
    C17 C18 H18 . . 120.4 ?
    C20 C19 C18 . . 120.91(17) ?
    C20 C19 H19 . . 119.5 ?
    C18 C19 H19 . . 119.5 ?
    C19 C20 C21 . . 119.51(17) ?
    C19 C20 H20 . . 120.2 ?
    C21 C20 H20 . . 120.2 ?
    C20 C21 C22 . . 120.45(17) ?
    C20 C21 H21 . . 119.8 ?
    C22 C21 H21 . . 119.8 ?
    C21 C22 C17 . . 119.69(16) ?
    C21 C22 H22 . . 120.2 ?
    C17 C22 H22 . . 120.2 ?
    N6 C23 C24 . . 111.52(15) ?
    N6 C23 C26 . . 120.31(15) ?
    C24 C23 C26 . . 128.16(16) ?
    C25 C24 C23 . . 104.98(15) ?
    C25 C24 H24 . . 127.5 ?
    C23 C24 H24 . . 127.5 ?
    N5 C25 C24 . . 107.81(14) ?
    N5 C25 N7 . . 121.23(14) ?
    C24 C25 N7 . . 130.93(15) ?
    C23 C26 H26A . . 109.5 ?
    C23 C26 H26B . . 109.5 ?
    H26A C26 H26B . . 109.5 ?
    C23 C26 H26C . . 109.5 ?
    H26A C26 H26C . . 109.5 ?
    H26B C26 H26C . . 109.5 ?
    N7 C27 C28 . . 124.50(14) ?
    N7 C27 H27 . . 117.8 ?
    C28 C27 H27 . . 117.8 ?
    C27 C28 C29 . . 118.43(14) ?
    C27 C28 C30 . . 121.86(14) ?
    C29 C28 C30 . . 119.69(14) ?
    N8 C29 C28 . . 179.35(19) ?
    O3 C30 O4 . . 123.93(15) ?
    O3 C30 C28 . . 123.66(14) ?
    O4 C30 C28 . . 112.41(13) ?
    O4 C31 C32 . . 111.97(14) ?
    O4 C31 H31A . . 109.2 ?
    C32 C31 H31A . . 109.2 ?
    O4 C31 H31B . . 109.2 ?
    C32 C31 H31B . . 109.2 ?
    H31A C31 H31B . . 107.9 ?
    C31 C32 H32A . . 109.5 ?
    C31 C32 H32B . . 109.5 ?
    H32A C32 H32B . . 109.5 ?
    C31 C32 H32C . . 109.5 ?
    H32A C32 H32C . . 109.5 ?
    H32B C32 H32C . . 109.5 ?
loop_
    _geom_torsion_atom_site_label_1
    _geom_torsion_atom_site_label_2
    _geom_torsion_atom_site_label_3
    _geom_torsion_atom_site_label_4
    _geom_torsion_site_symmetry_1
    _geom_torsion_site_symmetry_2
    _geom_torsion_site_symmetry_3
    _geom_torsion_site_symmetry_4
    _geom_torsion
    _geom_torsion_publ_flag
    C15 O2 C14 C12 . . . . -178.7(7) ?
    C11 C12 C14 O1 . . . . 4.9(17) ?
    C13 C12 C14 O1 . . . . -179.1(9) ?
    C11 C12 C14 O2 . . . . -174.8(10) ?
    C13 C12 C14 O2 . . . . 1.2(15) ?
    C14 O2 C15 C16 . . . . 84.3(2) ?
    C11 C12A C13A N4 . . . .  13E1(3)
                                     ?
    C14A C12A C13A N4 . . . .  -6E1(3)
                                      ?
    C15A O2A C14A O1A . . . . -2.7(15) ?
    C15A O2A C14A C12A . . . . -179(3) ?
    C11 C12A C14A O1A . . . . -8(8) ?
    C13A C12A C14A O1A . . . . 178(4) ?
    C11 C12A C14A O2A . . . . 168(4) ?
    C13A C12A C14A O2A . . . . -6(7) ?
    C14A O2A C15A C16A . . . . -83.1(10) ?
    C9 N1 N2 C7 . . . . -0.50(17) ?
    C1 N1 N2 C7 . . . . -172.92(13) ?
    C12A C13A N4 C13 . . . . -15(13) ?
    C9 N1 C1 C6 . . . . 49.5(2) ?
    N2 N1 C1 C6 . . . . -139.71(15) ?
    C9 N1 C1 C2 . . . . -131.12(17) ?
    N2 N1 C1 C2 . . . . 39.7(2) ?
    C6 C1 C2 C3 . . . . -1.2(2) ?
    N1 C1 C2 C3 . . . . 179.48(15) ?
    C1 C2 C3 C4 . . . . -0.3(3) ?
    C2 C3 C4 C5 . . . . 0.9(3) ?
    C3 C4 C5 C6 . . . . 0.1(3) ?
    C2 C1 C6 C5 . . . . 2.1(2) ?
    N1 C1 C6 C5 . . . . -178.57(14) ?
    C4 C5 C6 C1 . . . . -1.5(2) ?
    N1 N2 C7 C8 . . . . 0.09(18) ?
    N1 N2 C7 C10 . . . . 179.26(14) ?
    N2 C7 C8 C9 . . . . 0.33(19) ?
    C10 C7 C8 C9 . . . . -178.75(16) ?
    N2 N1 C9 C8 . . . . 0.72(17) ?
    C1 N1 C9 C8 . . . . 172.13(15) ?
    N2 N1 C9 N3 . . . . -178.38(13) ?
    C1 N1 C9 N3 . . . . -7.0(2) ?
    C7 C8 C9 N1 . . . . -0.62(17) ?
    C7 C8 C9 N3 . . . . 178.36(16) ?
    C11 N3 C9 N1 . . . . 173.94(14) ?
    C11 N3 C9 C8 . . . . -4.9(3) ?
    C9 N3 C11 C12 . . . . 174.7(9) ?
    C9 N3 C11 C12A . . . . -178(4) ?
    C13 C12 C11 N3 . . . . -179.5(9) ?
    C14 C12 C11 N3 . . . . -3.5(17) ?
    C13 C12 C11 C12A . . . . 94(10) ?
    C14 C12 C11 C12A . . . . -90(9) ?
    C13A C12A C11 N3 . . . . 178(4) ?
    C14A C12A C11 N3 . . . . 4(8) ?
    C13A C12A C11 C12 . . . . -85(9) ?
    C25 N5 N6 C23 . . . . 1.57(18) ?
    C17 N5 N6 C23 . . . . -178.15(14) ?
    C25 N5 C17 C22 . . . . 143.45(17) ?
    N6 N5 C17 C22 . . . . -36.9(2) ?
    C25 N5 C17 C18 . . . . -38.2(3) ?
    N6 N5 C17 C18 . . . . 141.49(16) ?
    C22 C17 C18 C19 . . . . -2.5(3) ?
    N5 C17 C18 C19 . . . . 179.13(16) ?
    C17 C18 C19 C20 . . . . 2.2(3) ?
    C18 C19 C20 C21 . . . . -0.4(3) ?
    C19 C20 C21 C22 . . . . -1.2(3) ?
    C20 C21 C22 C17 . . . . 0.9(3) ?
    C18 C17 C22 C21 . . . . 1.0(3) ?
    N5 C17 C22 C21 . . . . 179.36(15) ?
    N5 N6 C23 C24 . . . . -1.36(19) ?
    N5 N6 C23 C26 . . . . 177.54(16) ?
    N6 C23 C24 C25 . . . . 0.7(2) ?
    C26 C23 C24 C25 . . . . -178.12(18) ?
    N6 N5 C25 C24 . . . . -1.20(19) ?
    C17 N5 C25 C24 . . . . 178.49(16) ?
    N6 N5 C25 N7 . . . . 176.97(14) ?
    C17 N5 C25 N7 . . . . -3.3(3) ?
    C23 C24 C25 N5 . . . . 0.33(19) ?
    C23 C24 C25 N7 . . . . -177.59(17) ?
    C27 N7 C25 N5 . . . . 165.61(15) ?
    C27 N7 C25 C24 . . . . -16.7(3) ?
    C25 N7 C27 C28 . . . . 177.38(15) ?
    N7 C27 C28 C29 . . . . 178.21(15) ?
    N7 C27 C28 C30 . . . . 0.0(3) ?
    C31 O4 C30 O3 . . . . -3.8(2) ?
    C31 O4 C30 C28 . . . . 177.29(13) ?
    C27 C28 C30 O3 . . . . 0.3(3) ?
    C29 C28 C30 O3 . . . . -177.87(15) ?
    C27 C28 C30 O4 . . . . 179.22(14) ?
    C29 C28 C30 O4 . . . . 1.0(2) ?
    C30 O4 C31 C32 . . . . 84.67(18) ?
loop_
    _geom_hbond_atom_site_label_D
    _geom_hbond_atom_site_label_H
    _geom_hbond_atom_site_label_A
    _geom_hbond_site_symmetry_A
    _geom_hbond_distance_DH
    _geom_hbond_distance_HA
    _geom_hbond_distance_DA
    _geom_hbond_angle_DHA
    _geom_hbond_publ_flag
    C15 H15B N2 1_645 0.99 2.63 3.455(2) 141 yes
    C16 H16C O3 1_545 0.98 2.52 3.430(3) 155 yes
    N3 H3A O1 . 0.91 1.96 2.677(4) 134 yes
    C10 H10C O2 1_465 0.98 2.55 3.506(2) 164 yes
    C11 H11 N8 2_665 0.95 2.37 3.306(2) 168 yes
    N7 H7A O3 . 0.91 2.00 2.7027(17) 133 yes
    C24 H24 N4 2_665 0.95 2.68 3.555(2) 153 yes
    C26 H26C O4 1_465 0.98 2.55 3.523(2) 172 yes
    C27 H27 N4 2_665 0.95 2.40 3.322(2) 164 yes
    C31 H31A N2 1_655 0.99 2.57 3.366(2) 138 yes
    C31 H31B N6 1_645 0.99 2.63 3.437(2) 139 yes
    C32 H32C O1 . 0.98 2.55 3.468(3) 155 yes
_shelx_hkl_file
;
  -1   0   0  353.96    9.60
  -1   0   0  357.46    9.70
  -1   0   0  369.26    9.60
   1   0   0  368.46    9.60
   1   0   0  350.36    9.70
   1   0   0  370.26    9.70
  -2   0   0 1939.11   48.90
  -2   0   0 1793.22   49.00
  -2   0   0 1871.21   48.90
   2   0   0 1854.71   48.80
   2   0   0 1724.13   49.10
   2   0   0 1888.31   48.80
  -3   0   0  239.88    6.50
   3   0   0  244.68    6.50
   3   0   0  235.98    6.50
   3   0   0  243.78    6.50
  -4   0   0   72.49    2.10
   4   0   0   72.29    2.00
   4   0   0   70.49    2.10
   4   0   0   71.99    2.20
  -5   0   0    1.20    0.50
   5   0   0    0.80    0.40
   5   0   0    1.40    0.90
   5   0   0    1.00    0.50
   6   0   0   60.89    2.30
   6   0   0   58.89    2.50
   6   0   0   59.09    2.60
   6   0   0   61.09    2.30
   6   0   0   57.79    2.50
   7   0   0   26.30    1.70
   7   0   0   24.30    1.80
   7   0   0   19.50    2.00
   8   0   0   56.39    2.40
   8   0   0   55.89    2.30
  -9   0   0   48.60    2.40
   9   0   0   49.50    2.70
   9   0   0   54.39    2.10
 -10   0   0    7.80    0.90
  10   0   0    8.50    1.00
  10  -1   0    5.00    0.90
 -10   1   0    4.60    0.80
   9  -1   0    1.00    0.70
   9  -1   0    1.70    0.90
  -9   1   0    1.30    0.60
   8  -1   0    2.80    1.30
   8  -1   0    6.80    1.30
   8  -1   0    3.00    0.90
  -8   1   0    4.30    1.10
   7  -1   0   27.40    1.70
   7  -1   0   26.60    1.60
   7  -1   0   23.90    1.70
   6  -1   0    4.00    1.10
   6  -1   0    3.50    1.00
   6  -1   0    2.60    0.80
   5  -1   0   51.39    1.80
   5  -1   0   49.10    1.70
   5  -1   0   49.30    1.90
  -5   1   0   50.79    1.90
   4  -1   0  297.87    8.00
   4  -1   0  294.07    7.90
   4  -1   0  282.07    8.00
  -4   1   0  295.57    8.00
   3  -1   0   77.39    2.20
   3  -1   0   77.89    2.20
   3  -1   0   81.19    2.20
  -3   1   0   79.69    2.20
  -3   1   0   70.19    2.30
   2  -1   0  155.88    4.10
   2  -1   0  152.58    4.10
   2  -1   0  151.08    4.10
  -2   1   0  150.38    4.10
  -2   1   0  149.09    4.20
   1  -1   0    2.00    0.10
   1  -1   0    1.90    0.10
   1  -1   0    2.00    0.20
  -1   1   0    1.70    0.20
  -1   1   0    1.60    0.10
   0  -1   0   -2.60    0.10
   0  -1   0   -2.50    0.10
   0  -1   0   -2.50    0.10
  -1  -1   0   10.20    0.40
  -1  -1   0   10.60    0.40
  -1  -1   0   10.20    0.40
   1   1   0    9.70    0.40
   1   1   0   10.80    0.40
  -2  -1   0   55.49    1.50
  -2  -1   0   53.39    1.60
   2   1   0   54.49    1.50
   2   1   0   53.29    1.50
   2   1   0   53.39    1.60
  -3  -1   0  618.54   16.10
  -3  -1   0  610.34   16.10
   3   1   0  600.34   16.10
   3   1   0  595.14   16.20
   3   1   0  607.84   16.10
  -4  -1   0   15.60    0.60
   4   1   0   15.80    0.70
   4   1   0   15.70    0.60
   4   1   0   15.60    0.60
   5   1   0   89.39    2.80
   6   1   0   26.90    2.00
   6   1   0   26.30    1.90
   6   1   0   27.90    1.50
   6   1   0   30.40    1.80
   6   1   0   26.60    1.90
   7   1   0   17.20    1.60
   7   1   0   19.00    2.20
   7   1   0   19.60    1.90
   7   1   0   18.20    1.50
   7   1   0   19.80    2.10
   7   1   0   17.90    1.80
   8   1   0   -0.20    0.70
   8   1   0    0.80    0.70
   8   1   0    0.40    0.80
   9   1   0   26.90    2.20
   9   1   0   27.70    1.60
   9   1   0   28.20    1.50
 -10  -1   0    0.20    0.50
  10   1   0    1.20    0.60
  10   1   0    0.60    0.60
  10  -2   0    2.60    0.70
 -10   2   0    1.90    0.90
   9  -2   0   52.99    2.10
  -9   2   0   50.29    1.90
   8  -2   0   10.40    1.70
   8  -2   0    9.50    1.30
   8  -2   0   11.60    1.50
  -8   2   0    5.80    1.20
   7  -2   0    4.20    0.90
   7  -2   0    4.30    0.90
   7  -2   0    7.50    1.30
  -7   2   0    7.60    1.30
   6  -2   0   29.20    1.50
   6  -2   0   30.00    1.70
   6  -2   0   22.90    2.00
   5  -2   0   75.09    2.50
   5  -2   0   77.49    2.50
  -5   2   0   75.29    2.90
   4  -2   0  118.59    3.40
   4  -2   0  123.59    3.40
  -4   2   0  117.79    3.50
   3  -2   0  215.78    6.10
   3  -2   0  226.28    6.10
   3  -2   0  222.48    6.20
  -3   2   0  231.08    6.10
  -3   2   0  218.98    6.10
   2  -2   0   30.00    0.90
   2  -2   0   30.20    1.00
   2  -2   0   30.50    1.00
  -2   2   0   31.00    1.00
  -2   2   0   31.00    1.00
   1  -2   0    7.00    0.30
   1  -2   0    7.50    0.40
   1  -2   0    7.00    0.30
   1  -2   0    7.40    0.40
  -1   2   0    7.00    0.30
  -1   2   0    7.00    0.40
   0  -2   0 2164.78   57.59
   0  -2   0 2229.58   57.59
   0  -2   0 2148.69   57.79
   0   2   0 2158.88   57.79
  -1  -2   0  195.58    5.20
  -1  -2   0  194.58    5.20
  -1  -2   0  195.98    5.20
   1   2   0  188.38    5.20
   1   2   0  185.78    5.20
  -2  -2   0 2020.20   54.39
  -2  -2   0 2098.99   54.39
  -2  -2   0 2122.79   54.49
   2   2   0 2162.88   54.49
   2   2   0 1880.51   55.19
  -3  -2   0  518.05   13.90
  -3  -2   0  534.75   13.90
   3   2   0  529.65   14.00
   3   2   0  509.75   13.90
  -4  -2   0    3.20    0.40
   4   2   0    3.10    0.40
   5   2   0    1.40    0.40
   6   2   0   42.20    2.30
   6   2   0   37.40    2.10
   6   2   0   44.90    2.10
   6   2   0   43.50    1.80
   6   2   0   43.60    2.30
   7   2   0    2.00    0.90
   7   2   0    3.20    1.00
   7   2   0    2.80    1.00
   7   2   0    3.60    1.40
   7   2   0    3.20    0.80
   7   2   0    2.30    0.70
   8   2   0  221.48    6.60
   8   2   0  222.38    6.60
   8   2   0  230.58    6.80
   8   2   0  221.28    6.60
   9   2   0   -0.80    0.60
   9   2   0    1.50    0.80
   9   2   0   -0.30    0.70
   9   2   0    0.80    0.90
 -10  -2   0   -0.80    0.40
  10   2   0   -0.20    0.70
  10   2   0    0.40    0.50
   9  -3   0    0.60    0.50
  -9   3   0    0.40    0.60
   8  -3   0   15.50    1.60
  -8   3   0   15.20    1.40
   7  -3   0   11.40    1.40
   7  -3   0   10.70    2.00
  -7   3   0   11.90    1.40
   6  -3   0   19.40    1.30
   6  -3   0   17.90    1.50
  -6   3   0   18.10    1.80
   5  -3   0    8.10    1.90
  -5   3   0   12.70    1.90
   4  -3   0    6.00    0.80
   4  -3   0    6.80    1.30
  -4   3   0    9.00    1.20
   3  -3   0    0.40    0.30
   3  -3   0    0.20    0.30
  -3   3   0    0.20    0.40
  -3   3   0    0.10    0.60
   2  -3   0   20.90    1.00
   2  -3   0   19.80    0.70
   2  -3   0   21.40    0.80
  -2   3   0   20.60    0.80
  -2   3   0   19.90    0.80
   1  -3   0    5.30    0.30
   1  -3   0    5.10    0.40
   1  -3   0    5.80    0.40
  -1   3   0    5.30    0.40
   0  -3   0  189.08    5.10
   0  -3   0  191.98    5.10
   0  -3   0  187.88    5.20
   0   3   0  192.38    5.20
  -1  -3   0  267.47    7.40
  -1  -3   0  273.47    7.50
  -1  -3   0  281.27    7.40
  -2  -3   0   52.29    1.50
  -2  -3   0   52.69    1.60
  -2  -3   0   55.39    1.50
   2   3   0   53.59    1.50
   2   3   0   51.09    1.60
  -3  -3   0    6.20    0.30
  -3  -3   0    5.80    0.40
  -3  -3   0    6.50    0.40
   3   3   0    6.00    0.50
   3   3   0    6.50    0.30
  -4  -3   0   30.10    0.90
  -4  -3   0   28.50    1.00
  -4  -3   0   29.10    0.90
   4   3   0   29.40    0.90
   4   3   0   29.90    1.10
   6   3   0   31.70    2.50
   6   3   0   40.70    2.00
   6   3   0   40.70    2.10
   6   3   0   39.00    1.70
   6   3   0   41.50    2.10
   6   3   0   37.70    1.90
   7   3   0    3.60    0.70
   7   3   0    4.80    1.10
   7   3   0    1.80    1.10
   7   3   0    1.70    0.90
   7   3   0    3.70    0.80
   7   3   0    2.20    0.90
   8   3   0    1.90    0.90
   8   3   0    2.70    0.80
   8   3   0    1.20    0.80
   8   3   0    2.60    0.70
   8   3   0    2.30    0.80
   9   3   0    9.80    1.30
   9   3   0   12.40    1.20
   9   3   0   10.30    1.20
   9   3   0   10.10    1.40
  10   3   0    2.90    0.80
  10   3   0    5.30    0.90
  10   3   0    1.40    0.80
  10   3   0    2.60    1.00
 -11  -3   0    4.60    0.70
  11   3   0    3.40    0.70
   9  -4   0    2.20    1.00
   8  -4   0    5.20    1.10
   8  -4   0    6.80    1.40
  -8   4   0    3.10    0.70
   7  -4   0    9.50    1.30
   7  -4   0   10.70    1.30
  -7   4   0   11.30    1.30
   6  -4   0   66.19    2.40
   6  -4   0   65.39    2.70
  -6   4   0   65.99    2.60
  -5   4   0   40.80    2.40
  -5   4   0   41.90    2.30
   4  -4   0    3.40    0.80
  -4   4   0    4.60    1.30
  -4   4   0    6.50    1.30
   3  -4   0   19.80    1.00
  -3   4   0   19.00    1.30
  -3   4   0   18.30    1.20
   2  -4   0  271.47    7.40
  -2   4   0  270.87    7.40
  -2   4   0  253.97    7.40
   1  -4   0  155.68    4.10
   1  -4   0  143.29    4.40
   1  -4   0  150.48    4.10
   1  -4   0  157.78    4.30
   0  -4   0  236.38    6.50
   0  -4   0  239.78    6.40
   0  -4   0  235.88    6.40
  -1  -4   0  446.96   12.10
  -1  -4   0  449.76   12.10
  -1  -4   0  451.35   12.00
  -2  -4   0  117.49    3.30
  -2  -4   0  117.89    3.30
  -3  -4   0   90.99    2.60
  -3  -4   0   89.39    2.60
  -4  -4   0  393.26   10.60
  -4  -4   0  375.86   10.50
   4   4   0  416.46   10.80
   5   4   0   13.30    0.90
   6   4   0    2.90    0.90
   6   4   0    4.10    1.40
   6   4   0    2.80    0.80
   6   4   0    0.30    0.90
   6   4   0    3.90    0.90
   6   4   0    1.00    0.80
   7   4   0   47.80    2.50
   7   4   0   48.70    2.20
   7   4   0   51.99    2.40
   7   4   0   51.39    2.10
   7   4   0   50.59    2.20
   8   4   0    2.10    0.90
   8   4   0    1.10    0.80
   8   4   0    1.90    0.70
   8   4   0    1.20    0.70
   8   4   0    1.10    0.80
   9   4   0   -0.80    0.60
   9   4   0    1.30    0.80
   9   4   0    0.40    0.60
   9   4   0    1.40    0.70
  10   4   0    0.30    0.70
  10   4   0    0.10    0.50
  10   4   0    0.80    0.70
  10   4   0   -0.20    0.80
 -11  -4   0   52.69    1.80
  11   4   0   55.29    1.80
   8  -5   0    0.20    0.60
   8  -5   0   -0.20    1.30
   7  -5   0    5.80    1.20
   7  -5   0    5.40    1.20
  -7   5   0    6.40    1.50
   6  -5   0   17.50    1.40
   6  -5   0   17.10    1.30
  -6   5   0   15.60    1.60
  -6   5   0   14.80    1.80
  -5   5   0    5.80    1.60
  -5   5   0    4.60    1.20
   4  -5   0   -0.10    1.20
  -4   5   0   -1.60    1.20
  -4   5   0    2.20    1.40
  -4   5   0    1.30    1.00
   3  -5   0    6.80    1.10
  -3   5   0    6.60    1.60
  -3   5   0    4.90    1.00
  -3   5   0    7.40    1.90
  -3   5   0    7.20    0.90
   2  -5   0    6.00    1.30
  -2   5   0    6.90    1.00
   1  -5   0   24.60    1.10
  -1   5   0   23.40    1.30
   0  -5   0   65.69    2.50
   0  -5   0   82.39    2.50
   0   5   0   82.69    2.70
  -1  -5   0   52.29    1.90
  -1  -5   0   55.29    1.70
  -2  -5   0  188.38    5.40
  -2  -5   0  196.88    5.40
  -3  -5   0   87.89    2.70
  -3  -5   0   92.19    2.70
  -4  -5   0   60.39    1.90
   5   5   0    7.30    1.60
   5   5   0    7.40    1.50
   5   5   0    5.90    1.00
   6   5   0   53.99    2.30
   6   5   0   54.39    2.20
   6   5   0   52.49    3.00
   6   5   0   54.79    2.50
   6   5   0   55.49    2.30
   7   5   0    6.20    1.40
   7   5   0    8.20    1.30
   7   5   0   10.50    1.30
   7   5   0   12.00    1.30
   8   5   0   51.39    2.70
   8   5   0   54.89    2.20
   8   5   0   50.49    2.30
   8   5   0   55.69    2.20
   8   5   0   50.09    2.30
   9   5   0   12.10    1.10
   9   5   0   11.40    1.30
   9   5   0   11.40    1.10
   9   5   0   11.30    1.10
  10   5   0    3.20    0.80
  10   5   0    2.40    0.60
  10   5   0    2.20    0.60
  10   5   0    1.30    0.90
 -11  -5   0    0.30    0.40
  11   5   0    0.00    0.40
   7  -6   0    1.80    1.00
   7  -6   0    2.60    0.80
   6  -6   0   22.20    1.40
   6  -6   0   20.50    1.40
  -6   6   0   19.90    2.00
  -5   6   0  105.69    3.90
  -5   6   0  113.49    3.70
  -4   6   0    3.50    0.90
  -4   6   0    4.10    1.10
   3  -6   0    9.00    1.70
  -3   6   0   11.60    1.10
  -3   6   0   13.50    1.70
  -3   6   0    8.50    1.70
  -3   6   0   10.30    1.50
   2  -6   0   37.70    1.80
  -2   6   0   38.30    2.20
  -2   6   0   35.70    2.00
  -2   6   0   38.30    1.70
  -2   6   0   35.80    2.20
   1  -6   0    0.50    0.50
  -1   6   0    0.10    1.20
  -1   6   0   -1.50    0.90
  -1   6   0    1.40    0.60
   0  -6   0   86.99    2.60
   0  -6   0   86.59    3.00
   0   6   0   83.79    2.80
  -1  -6   0  129.79    3.80
  -1  -6   0  133.39    3.90
   1   6   0  128.79    4.00
  -2  -6   0    7.90    0.80
  -2  -6   0    6.90    1.00
   2   6   0    9.00    1.30
  -3  -6   0   37.20    1.60
   3   6   0   34.70    1.90
   5   6   0   61.29    2.60
   5   6   0   62.69    2.60
   5   6   0   62.59    2.40
   5   6   0   62.09    3.30
   5   6   0   58.99    2.80
   6   6   0   84.39    2.90
   6   6   0   85.19    3.00
   6   6   0   82.49    3.60
   6   6   0   79.59    3.20
   6   6   0   82.39    3.00
   7   6   0   51.29    2.20
   7   6   0   51.99    2.20
   7   6   0   46.50    2.90
   7   6   0   50.89    2.10
   7   6   0   49.70    2.30
   8   6   0   67.29    2.80
   8   6   0   70.99    2.60
   8   6   0   72.19    2.70
   8   6   0   70.59    3.00
   8   6   0   66.59    2.80
   9   6   0    8.20    1.00
   9   6   0    8.20    1.30
   9   6   0    7.60    1.30
   9   6   0    8.70    2.00
   9   6   0    7.00    1.10
  10   6   0    0.00    0.50
  10   6   0    0.20    0.40
  10   6   0    0.60    0.50
   7  -7   0    7.10    1.10
   6  -7   0    1.60    0.60
   6  -7   0    0.90    0.70
  -6   7   0    0.30    0.90
   5  -7   0   49.20    2.10
  -5   7   0   47.20    2.00
  -5   7   0   45.60    2.50
  -4   7   0   58.89    2.40
  -4   7   0   57.29    2.50
  -3   7   0   92.39    3.40
  -3   7   0   91.89    3.10
  -3   7   0   89.29    3.30
  -2   7   0   22.40    1.60
  -2   7   0   23.10    1.80
  -2   7   0   25.80    1.50
  -2   7   0   23.30    1.70
   1  -7   0    3.10    1.00
  -1   7   0    4.50    0.90
  -1   7   0    5.40    1.20
  -1   7   0    4.40    1.00
  -1   7   0    4.50    1.10
   0  -7   0    8.70    1.20
   0   7   0    9.00    1.00
   0   7   0    8.40    1.40
   0   7   0   10.20    1.60
   0   7   0   10.80    1.60
  -1  -7   0   17.70    1.30
   1   7   0   18.80    1.30
   1   7   0   16.80    1.90
   1   7   0   15.90    1.90
  -2  -7   0    9.70    1.40
  -2  -7   0    8.50    1.70
  -2  -7   0    8.00    1.10
   2   7   0    8.90    2.10
   2   7   0    8.20    1.30
  -3  -7   0    0.40    1.20
  -3  -7   0    0.30    0.80
  -3  -7   0    2.10    0.90
   3   7   0    0.00    0.90
   4   7   0    9.70    1.90
   4   7   0   12.70    3.30
   4   7   0    8.10    2.00
   4   7   0   14.00    2.20
   4   7   0    9.60    1.70
   5   7   0   11.20    1.70
   5   7   0    6.60    1.40
   5   7   0    5.70    1.20
   5   7   0    5.80    1.00
   5   7   0    7.10    1.50
   6   7   0    0.70    1.00
   6   7   0    1.10    0.80
   6   7   0    1.40    0.80
   6   7   0    0.20    0.80
   7   7   0   16.40    1.40
   7   7   0   15.30    1.60
   7   7   0   15.70    1.40
   7   7   0   20.00    2.30
   7   7   0   16.30    1.30
   8   7   0    2.90    0.70
   8   7   0    2.80    0.70
   8   7   0    3.10    0.90
   8   7   0    4.10    1.20
   8   7   0    5.20    1.00
   9   7   0    0.70    0.50
   9   7   0    0.70    0.70
   9   7   0    0.00    0.60
   9   7   0   -0.20    0.60
  10   7   0   24.00    1.30
  10   7   0   23.00    1.10
  10   7   0   22.60    1.10
   6  -8   0    0.40    0.70
   6  -8   0    0.90    0.80
   5  -8   0    0.40    0.60
   5  -8   0   -0.40    0.60
  -5   8   0   -0.60    0.90
  -5   8   0    0.40    0.70
  -4   8   0   -0.20    1.20
  -4   8   0   -0.50    0.60
  -3   8   0    0.00    0.80
  -2   8   0   26.90    1.70
  -2   8   0   29.40    1.80
  -2   8   0   26.10    1.70
  -2   8   0   27.30    1.50
  -1   8   0    5.30    1.30
  -1   8   0    3.40    0.80
  -1   8   0    2.50    1.00
  -1   8   0    3.60    0.90
   0   8   0   -0.30    0.70
   0   8   0    0.00    0.80
   0   8   0    0.60    0.60
   0   8   0   -1.60    1.10
  -1  -8   0   17.20    1.90
   1   8   0   13.30    1.30
   1   8   0   16.70    1.60
   1   8   0   13.50    1.70
   1   8   0   12.70    2.50
  -2  -8   0  132.29    4.50
   2   8   0  135.59    4.20
   2   8   0  137.09    4.50
   2   8   0  131.99    4.40
   2   8   0  131.39    4.70
  -3  -8   0   25.10    2.30
   3   8   0   24.70    2.40
   3   8   0   18.30    2.30
   3   8   0   25.10    1.60
   3   8   0   24.00    3.10
   4   8   0   67.19    2.90
   4   8   0   67.09    3.00
   4   8   0   68.39    2.70
   5   8   0    9.70    2.00
   5   8   0    6.00    1.10
   5   8   0    8.30    1.70
   5   8   0    5.70    1.00
   6   8   0   13.10    1.80
   6   8   0   14.00    1.40
   6   8   0   13.10    1.40
   6   8   0    8.60    1.90
   7   8   0    6.70    1.60
   7   8   0    9.10    1.20
   7   8   0    7.90    1.20
   8   8   0    1.70    0.70
   8   8   0    1.00    0.60
   8   8   0    0.10    0.90
   9   8   0   -0.20    0.60
   9   8   0   -1.00    0.60
   9   8   0    0.60    0.50
  10   8   0   14.00    1.10
  10   8   0   15.50    0.80
  10   8   0   15.40    0.90
   5  -9   0   11.30    1.20
   5  -9   0   11.20    0.90
  -5   9   0    9.70    1.00
   4  -9   0    6.50    1.20
  -4   9   0    5.70    1.20
  -3   9   0    0.10    0.80
  -2   9   0  125.29    4.10
  -2   9   0  125.39    4.00
  -2   9   0  129.39    4.30
  -1   9   0   11.10    1.30
  -1   9   0   10.90    1.70
  -1   9   0   12.70    1.40
   0   9   0   53.39    2.30
   0   9   0   53.99    2.30
   0   9   0   45.70    2.40
   0   9   0   52.49    2.10
   1   9   0    0.70    0.80
   1   9   0   -0.20    0.80
   1   9   0    0.10    0.90
   1   9   0   -0.10    1.20
   2   9   0    6.80    1.40
   2   9   0    5.70    1.30
   2   9   0    6.10    1.40
   2   9   0    7.50    1.60
   3   9   0   16.80    1.60
   3   9   0   17.30    2.00
   3   9   0   16.60    1.80
   5   9   0   29.70    2.00
   5   9   0   30.40    2.10
   5   9   0   33.90    2.20
   6   9   0    0.20    0.80
   6   9   0    0.20    0.90
   6   9   0   -0.20    0.90
   7   9   0   -0.60    0.70
   7   9   0   -0.20    1.90
   8   9   0   -0.20    0.70
   8   9   0   -0.20    1.20
   8   9   0    0.80    0.60
   8   9   0    0.20    0.70
   9   9   0    9.90    1.00
   9   9   0    6.30    0.80
   9   9   0    9.10    0.90
   4 -10   0   -0.30    0.60
  -4  10   0    0.10    0.50
  -4  10   0   -0.20    0.60
   3 -10   0    4.30    1.30
  -3  10   0   -1.10    0.60
  -3  10   0    0.80    0.50
  -2  10   0   -0.50    0.60
  -2  10   0    0.20    0.60
  -1  10   0   11.20    1.20
  -1  10   0    7.50    1.20
  -1  10   0    7.80    1.10
   0  10   0    0.40    0.60
   0  10   0    0.00    1.00
   0  10   0    0.40    0.70
   0  10   0    0.20    0.70
   1  10   0   16.00    1.50
   1  10   0   12.80    1.90
   1  10   0   15.60    1.50
   1  10   0   15.90    1.40
   2  10   0    0.40    0.80
   2  10   0    1.10    0.80
   2  10   0    2.30    1.10
   3  10   0   11.50    1.80
   3  10   0    9.60    1.90
   3  10   0    6.80    1.60
   6  10   0   26.70    2.50
   6  10   0   31.60    1.90
   6  10   0   32.60    2.00
   7  10   0   10.10    1.40
   7  10   0   11.40    1.20
   7  10   0    6.50    1.40
   8  10   0    1.90    1.20
   8  10   0    0.70    0.60
   8  10   0    2.20    0.80
   9  10   0   -0.50    0.60
   9  10   0    0.50    0.50
  -2  11   0    5.70    1.10
  -2  11   0    4.20    0.80
  -1  11   0   -0.10    0.50
  -1  11   0    0.30    0.70
   0  11   0   17.40    1.30
   0  11   0   15.50    1.50
   1  11   0   33.60    1.70
   1  11   0   36.90    1.80
   1  11   0   35.10    1.80
   2  11   0   41.10    2.00
   2  11   0   50.39    2.20
   2  11   0   45.10    2.10
   3  11   0    0.60    1.00
   3  11   0    2.30    1.00
   0  12   0   -0.50    0.50
   0  12   0    0.00    0.50
   1  12   0    0.80    0.60
   1  12   0    0.70    0.60
   2  12   0    6.80    1.90
   2  12   0    2.40    0.80
   3  12   0   86.09    2.90
   2  12  -1    1.10    0.90
   2  12  -1    0.40    0.70
   1  12  -1    1.70    0.60
   1  12  -1    3.80    1.00
   0  12  -1    0.50    0.50
   0  12  -1    0.50    0.60
   3  11  -1   34.40    2.20
   3  11  -1   32.40    2.00
   2  11  -1    0.40    0.80
   2  11  -1   -0.90    0.80
   1  11  -1   15.80    1.40
   1  11  -1   15.70    1.40
   0  11  -1    3.40    0.70
   0  11  -1    6.10    1.10
  -1  11  -1   12.60    1.20
  -1  11  -1    9.40    1.00
  -2  11  -1    0.80    0.50
  -2  11  -1    0.40    0.50
   2 -11   1   -0.10    0.70
   8  10  -1   12.00    1.00
   8  10  -1    9.30    1.00
   7  10  -1    0.30    0.70
   7  10  -1    1.70    0.90
   6  10  -1    8.90    1.70
   6  10  -1   14.50    1.80
   3  10  -1    3.70    1.00
   3  10  -1    5.50    1.60
   2  10  -1   16.50    1.50
   2  10  -1   14.10    1.80
   2  10  -1   14.60    1.50
   1  10  -1   25.10    1.60
   1  10  -1   24.60    1.60
   1  10  -1   25.70    1.70
   0  10  -1    1.50    0.80
   0  10  -1    0.80    0.70
   0  10  -1    2.20    0.70
  -1  10  -1   15.20    1.20
  -1  10  -1   12.00    1.20
  -2  10  -1    2.20    0.60
  -2  10  -1    4.10    1.20
  -3  10  -1    0.60    0.80
  -3  10  -1    0.90    0.60
  -4  10  -1    1.50    0.60
  -4  10  -1    1.60    0.50
   4 -10   1    0.90    0.60
   9   9  -1    0.60    0.50
   9   9  -1    1.30    0.80
   9   9  -1    0.30    0.50
   8   9  -1    0.00    0.70
   8   9  -1   -0.30    0.70
   8   9  -1   -1.40    0.80
   8   9  -1    0.60    0.60
   7   9  -1    9.60    1.60
   7   9  -1    9.60    1.70
   6   9  -1   24.60    1.70
   6   9  -1   27.60    2.00
   6   9  -1   26.50    1.60
   6   9  -1   26.70    2.00
   5   9  -1   -0.80    1.30
   5   9  -1    1.90    1.00
   5   9  -1    1.10    1.00
   3   9  -1    1.10    1.10
   3   9  -1    1.10    1.00
   3   9  -1    0.80    1.20
   2   9  -1   17.30    1.70
   2   9  -1   18.00    1.60
   2   9  -1   19.10    1.70
   1   9  -1    2.40    0.90
   1   9  -1    3.70    0.80
   1   9  -1    2.30    0.90
   0   9  -1    0.10    0.70
   0   9  -1    0.30    0.80
   0   9  -1    0.60    0.80
   0   9  -1    1.60    1.20
  -1   9  -1  121.39    4.20
  -1   9  -1  127.99    4.20
  -1   9  -1  128.29    4.10
  -2   9  -1    0.30    0.70
  -2   9  -1   -1.40    0.80
  -3   9  -1   17.70    2.10
  -4   9  -1    0.50    0.60
  -4   9  -1    0.80    0.70
   4  -9   1   -0.20    0.70
   4  -9   1   -1.20    0.70
  -5   9  -1    4.90    1.00
   5  -9   1    3.40    0.90
   5  -9   1    2.40    0.80
  10   8  -1    1.80    0.50
  10   8  -1    3.50    0.80
   9   8  -1   14.90    1.20
   9   8  -1   16.50    1.30
   9   8  -1   15.10    1.00
   9   8  -1   12.30    1.00
   8   8  -1   17.00    1.60
   8   8  -1   15.80    1.50
   7   8  -1   13.40    1.30
   7   8  -1   17.10    1.60
   7   8  -1   16.80    1.30
   7   8  -1   16.80    1.60
   6   8  -1    0.00    1.00
   6   8  -1    0.50    0.70
   6   8  -1    1.00    1.00
   6   8  -1   -0.50    0.80
   5   8  -1   10.10    1.50
   5   8  -1   10.50    2.10
   5   8  -1   10.00    1.60
   4   8  -1   15.20    2.00
   4   8  -1   22.10    2.20
   4   8  -1   16.40    2.10
   3   8  -1   24.80    2.40
   3   8  -1   22.10    2.30
   3   8  -1   23.90    1.80
  -3  -8   1   23.10    3.60
   2   8  -1  221.48    6.70
   2   8  -1  234.68    6.90
   2   8  -1  231.18    6.60
  -2  -8   1  223.88    6.90
   1   8  -1   38.00    1.70
   1   8  -1   36.40    2.10
   1   8  -1   37.60    2.10
  -1  -8   1   35.10    2.30
   0   8  -1   90.39    3.20
   0   8  -1   88.19    3.20
   0   8  -1   89.99    3.00
   0   8  -1   81.49    3.60
  -1   8  -1   10.20    1.40
  -1   8  -1   10.60    1.80
  -1   8  -1   11.10    1.20
  -1   8  -1   11.20    1.40
  -2   8  -1   26.70    1.60
  -2   8  -1   25.40    1.70
  -2   8  -1   24.20    1.40
  -3   8  -1   27.80    1.70
  -3   8  -1   26.10    1.60
  -4   8  -1   48.30    2.20
  -4   8  -1   51.39    2.10
  -5   8  -1    0.40    0.70
  -5   8  -1    1.70    0.90
   5  -8   1    0.30    0.70
   5  -8   1    0.10    0.70
   6  -8   1    2.00    0.60
   6  -8   1    3.90    1.00
  10   7  -1    8.10    0.90
  10   7  -1    9.70    0.80
  10   7  -1    9.20    0.80
   9   7  -1   10.10    1.20
   9   7  -1   12.50    1.30
   9   7  -1   14.20    1.20
   9   7  -1   13.70    1.10
   8   7  -1   26.00    1.50
   8   7  -1   25.60    1.60
   8   7  -1   26.20    1.70
   8   7  -1   27.70    1.60
   7   7  -1   40.10    2.10
   7   7  -1   40.90    2.00
   7   7  -1   41.10    1.90
   7   7  -1   40.40    1.90
   6   7  -1   12.10    1.70
   6   7  -1   10.70    1.40
   6   7  -1    9.10    1.30
   6   7  -1   12.30    1.60
   5   7  -1   22.50    1.70
   5   7  -1   22.10    2.00
   5   7  -1   22.90    2.00
   5   7  -1   21.80    1.60
   4   7  -1   10.00    2.30
   4   7  -1    3.20    1.20
   4   7  -1    2.90    1.00
   4   7  -1   -0.20    1.20
   3   7  -1   -2.00    1.10
  -3  -7   1    1.00    0.80
  -3  -7   1    0.20    1.20
  -3  -7   1   -0.10    1.00
   2   7  -1   37.00    2.50
   2   7  -1   39.80    2.40
   2   7  -1   38.30    1.80
  -2  -7   1   40.90    2.00
  -2  -7   1   41.40    1.80
   1   7  -1    5.00    1.30
   1   7  -1    6.00    1.20
   1   7  -1    5.60    1.00
  -1  -7   1    6.60    1.00
   0   7  -1    1.20    1.50
   0   7  -1    2.70    0.70
   0   7  -1    1.60    1.00
   0   7  -1    2.10    0.90
   0  -7   1    1.00    0.70
  -1   7  -1  101.19    3.50
  -1   7  -1  104.99    3.60
  -1   7  -1  104.89    3.30
  -1   7  -1   97.59    3.80
   1  -7   1  100.79    3.50
  -2   7  -1   50.69    2.60
  -2   7  -1   55.29    2.10
  -2   7  -1   55.59    2.40
  -2   7  -1   54.09    2.40
  -3   7  -1    7.20    1.40
  -3   7  -1    6.10    1.30
  -4   7  -1   77.29    2.90
  -4   7  -1   76.79    2.90
  -5   7  -1   -0.20    0.70
  -5   7  -1    0.20    1.80
   5  -7   1   -1.20    0.60
   5  -7   1    0.10    0.70
  -6   7  -1    1.50    1.00
   6  -7   1    2.20    0.70
   6  -7   1    2.00    0.70
   7  -7   1    2.10    0.80
   7  -7   1    1.40    0.60
  10   6  -1    0.70    0.50
  10   6  -1    0.60    0.50
  10   6  -1    1.00    0.50
   9   6  -1    4.70    1.20
   9   6  -1    3.10    0.70
   9   6  -1    3.40    0.80
   9   6  -1    5.30    1.30
   8   6  -1   34.60    1.70
   8   6  -1   33.20    1.70
   8   6  -1   34.90    1.70
   8   6  -1   36.70    2.60
   8   6  -1   33.90    1.90
   7   6  -1  138.89    4.40
   7   6  -1  140.39    4.50
   7   6  -1  139.99    4.40
   7   6  -1  137.99    4.50
   7   6  -1  138.89    4.90
   6   6  -1    0.80    0.70
   6   6  -1    1.30    0.90
   6   6  -1    1.60    0.80
   6   6  -1    1.50    0.80
   5   6  -1   61.99    2.40
   5   6  -1   57.39    2.60
   5   6  -1   60.49    2.40
   5   6  -1   59.19    2.60
  -3  -6   1   27.60    1.40
  -3  -6   1   28.10    1.30
   2   6  -1   19.90    1.60
  -2  -6   1   21.50    1.10
  -2  -6   1   22.00    1.30
  -2  -6   1   21.10    1.10
   1   6  -1  131.09    4.10
  -1  -6   1  134.19    4.00
  -1  -6   1  138.69    4.20
  -1  -6   1  138.79    3.90
   0   6  -1  124.09    3.70
   0  -6   1  116.69    3.80
  -1   6  -1   -0.40    1.10
  -1   6  -1    0.50    0.60
  -1   6  -1    0.10    1.00
   1  -6   1   -0.20    0.50
  -2   6  -1    4.30    1.00
  -2   6  -1    4.90    1.00
  -2   6  -1    2.80    0.90
  -2   6  -1    4.80    1.10
   2  -6   1    5.10    1.10
  -3   6  -1    3.80    1.10
  -3   6  -1    5.60    1.00
  -3   6  -1    3.90    0.90
  -3   6  -1    3.60    1.20
   3  -6   1    5.70    1.20
  -4   6  -1   23.30    2.10
  -4   6  -1   26.00    1.90
  -4   6  -1   24.80    1.80
  -5   6  -1   21.70    1.90
  -5   6  -1   22.80    2.10
  -5   6  -1   20.40    1.60
   5  -6   1   22.00    1.60
  -6   6  -1   12.10    2.00
  -6   6  -1   10.40    1.60
   6  -6   1   12.90    1.20
   6  -6   1   14.40    1.20
   7  -6   1    3.20    1.40
   7  -6   1    1.60    0.70
  10   5  -1    0.90    0.60
  10   5  -1    0.60    0.60
  10   5  -1    0.60    0.50
   9   5  -1    9.10    1.10
   9   5  -1    5.90    1.30
   9   5  -1    7.40    1.00
   9   5  -1    9.00    1.00
   9   5  -1    8.80    1.10
   8   5  -1   13.40    1.40
   8   5  -1   10.90    1.30
   8   5  -1   14.30    1.30
   8   5  -1   15.40    1.50
   8   5  -1    9.10    2.20
   7   5  -1    7.30    1.40
   7   5  -1    9.80    2.30
   7   5  -1    7.30    1.30
   7   5  -1   10.30    1.50
   7   5  -1    8.50    1.20
   6   5  -1    5.30    1.30
   6   5  -1    5.40    1.00
   6   5  -1    2.40    1.50
   6   5  -1    4.10    0.80
   5   5  -1   18.60    1.50
   5   5  -1   18.80    1.60
   5   5  -1   16.00    1.80
   5   5  -1   17.70    1.20
   5   5  -1   14.80    1.80
  -4  -5   1   36.60    1.30
  -4  -5   1   35.00    1.40
  -3  -5   1   10.90    0.70
  -3  -5   1   10.70    0.80
  -3  -5   1   10.80    1.10
  -2  -5   1  105.49    3.10
  -2  -5   1  110.09    3.10
  -2  -5   1  101.89    3.20
  -1  -5   1   88.89    2.70
  -1  -5   1   88.59    2.60
  -1  -5   1   86.09    2.70
   0  -5   1   24.50    0.80
   0  -5   1   26.10    1.00
  -1   5  -1   42.60    1.70
   1  -5   1   43.10    1.60
  -2   5  -1    6.80    1.00
   2  -5   1    7.30    0.80
  -3   5  -1   25.00    2.20
  -3   5  -1   25.00    2.10
  -3   5  -1   21.90    1.90
  -3   5  -1   25.10    1.30
   3  -5   1   20.90    1.40
  -4   5  -1    4.50    1.10
  -4   5  -1    0.70    1.20
  -4   5  -1    3.50    1.10
   4  -5   1    2.30    1.20
  -5   5  -1   33.40    2.10
  -5   5  -1   23.40    2.60
  -5   5  -1   32.00    2.00
  -6   5  -1    0.40    0.80
  -6   5  -1   -0.70    1.20
   6  -5   1    1.10    0.70
   6  -5   1    1.70    0.70
  -7   5  -1    2.20    0.80
   7  -5   1    1.50    0.70
   7  -5   1    0.90    0.70
   8  -5   1   13.80    1.00
   8  -5   1   12.90    1.40
  10   4  -1   33.10    1.50
  10   4  -1   30.30    1.40
  10   4  -1   29.50    1.50
  10   4  -1   29.70    2.00
   9   4  -1    0.00    0.60
   9   4  -1    1.30    0.70
   9   4  -1    4.10    1.50
   9   4  -1    0.60    0.60
   9   4  -1    0.80    0.60
   8   4  -1   63.39    2.50
   8   4  -1   65.89    2.80
   8   4  -1   63.69    2.50
   8   4  -1   64.79    2.60
   7   4  -1   13.00    1.30
   7   4  -1   11.10    1.50
   7   4  -1   11.70    1.90
   7   4  -1    7.90    2.00
   6   4  -1   23.80    1.50
   6   4  -1   23.50    1.70
   6   4  -1   24.10    1.70
   6   4  -1   25.50    1.60
   6   4  -1   22.00    2.80
   6   4  -1   23.80    1.80
   5   4  -1   91.29    2.90
   4   4  -1  652.93   17.10
  -4  -4   1  644.74   16.90
  -4  -4   1  624.34   16.90
  -4  -4   1  613.74   16.80
  -3  -4   1   29.90    1.10
  -3  -4   1   27.30    1.10
  -3  -4   1   32.10    1.10
  -2  -4   1  246.88    6.70
  -2  -4   1  242.98    6.70
  -1  -4   1    0.10    0.30
  -1  -4   1    0.20    0.20
  -1  -4   1    0.00    0.30
   0  -4   1   26.80    0.80
   0  -4   1   25.80    1.00
   0  -4   1   26.40    0.90
   0  -4   1   25.30    1.00
   1  -4   1   33.50    1.40
   1  -4   1   38.40    1.30
  -2   4  -1    7.00    1.00
   2  -4   1    8.60    0.70
  -3   4  -1    5.90    0.90
   3  -4   1    5.00    0.70
  -4   4  -1  220.28    6.80
  -4   4  -1  221.88    6.90
   4  -4   1  234.38    6.50
  -5   4  -1   52.79    2.30
  -5   4  -1   54.49    2.80
   5  -4   1   53.89    3.10
  -6   4  -1    2.60    0.80
   6  -4   1    2.90    0.80
   6  -4   1    2.80    0.80
  -7   4  -1   60.59    2.40
   7  -4   1   65.59    2.80
   7  -4   1   60.19    2.40
  -8   4  -1    1.10    0.70
   8  -4   1    1.20    0.90
   8  -4   1    0.20    0.70
   9  -4   1    2.00    0.50
  10   3  -1    4.30    0.80
  10   3  -1    3.30    0.90
  10   3  -1    2.40    0.80
  10   3  -1    1.90    0.90
   9   3  -1    6.40    1.40
   9   3  -1   10.10    1.10
   9   3  -1    8.50    1.20
   9   3  -1    7.60    1.10
   8   3  -1   -1.20    0.90
   8   3  -1   -0.50    0.80
   8   3  -1    0.10    0.80
   8   3  -1    0.20    1.00
   8   3  -1    0.10    0.70
   7   3  -1    2.80    0.90
   7   3  -1    2.80    0.80
   7   3  -1    2.20    0.70
   7   3  -1    1.70    1.10
   7   3  -1    2.70    0.90
   6   3  -1    7.40    1.50
   6   3  -1    8.40    1.10
   6   3  -1    6.40    1.60
   6   3  -1    7.20    1.10
   6   3  -1    7.70    1.40
   6   3  -1    6.40    1.30
   5   3  -1   27.30    1.20
   4   3  -1  114.49    3.40
  -4  -3   1  114.79    3.20
   3   3  -1    0.00    0.20
  -3  -3   1   -0.10    0.20
  -3  -3   1    0.10    0.20
   2   3  -1    0.20    0.20
  -2  -3   1   -0.20    0.20
  -2  -3   1    0.60    0.20
   1   3  -1  241.98    6.60
  -1  -3   1  254.77    6.70
  -1  -3   1  244.58    6.70
  -1  -3   1  249.08    6.70
  -1  -3   1  243.98    6.70
   0  -3   1  184.58    5.10
   0  -3   1  178.88    5.00
   0  -3   1  185.18    5.00
   0  -3   1  190.58    5.10
   1  -3   1    8.70    0.50
   1  -3   1    9.00    0.50
  -2   3  -1   29.40    1.00
   2  -3   1   29.60    1.00
   2  -3   1   25.40    1.10
  -3   3  -1   20.10    1.20
  -3   3  -1   21.40    1.00
   3  -3   1   20.40    0.90
   4  -3   1    1.80    0.50
  -5   3  -1    3.50    1.10
   5  -3   1    3.50    0.90
  -6   3  -1   76.29    2.90
   6  -3   1   77.59    2.90
   6  -3   1   76.59    2.70
  -7   3  -1    5.20    1.30
   7  -3   1    6.90    1.30
  -8   3  -1   21.20    1.40
   8  -3   1   18.50    1.60
   8  -3   1   20.00    1.60
  -9   3  -1    1.80    0.60
   9  -3   1    1.30    0.50
  10   2  -1    0.00    0.70
  10   2  -1    0.10    0.50
   9   2  -1   45.20    2.10
   9   2  -1   47.60    2.00
   9   2  -1   46.50    2.00
   8   2  -1    5.30    1.00
   8   2  -1    6.80    1.50
   8   2  -1    8.20    1.40
   8   2  -1    6.10    1.20
   8   2  -1    6.20    1.50
   7   2  -1   61.29    2.40
   7   2  -1   58.49    2.50
   7   2  -1   60.69    2.70
   7   2  -1   60.09    2.60
   7   2  -1   56.19    3.00
   7   2  -1   57.39    2.40
   6   2  -1    5.40    1.10
   6   2  -1    6.00    1.50
   6   2  -1    6.30    1.20
   6   2  -1    7.00    1.70
   6   2  -1    7.70    1.30
   6   2  -1    9.00    1.90
   5   2  -1   88.99    2.80
  -5  -2   1   87.99    2.50
   4   2  -1  363.96    9.90
   4   2  -1  373.76   10.10
  -4  -2   1  372.06    9.90
   3   2  -1  978.90   26.10
   3   2  -1  977.70   26.20
  -3  -2   1 1003.90   26.10
   2   2  -1 9607.74  254.07
  -2  -2   1 9999.00  253.77
  -2  -2   1 9238.98  253.97
   1   2  -1  110.79    3.10
  -1  -2   1  110.29    3.10
  -1  -2   1  116.79    3.10
  -1  -2   1  113.79    3.10
   0  -2   1  713.63   18.60
   0  -2   1  691.33   18.60
   0  -2   1  703.03   18.60
  -1   2  -1   10.20    0.40
   1  -2   1   10.00    0.40
  -2   2  -1  634.14   17.00
  -2   2  -1  614.84   16.90
   2  -2   1  630.74   17.00
   2  -2   1  652.63   16.90
   2  -2   1  651.83   17.00
  -3   2  -1  703.53   19.40
  -3   2  -1  753.42   19.50
   3  -2   1  747.03   19.50
   3  -2   1  742.23   19.40
   3  -2   1  707.73   19.50
  -4   2  -1   92.09    2.80
   4  -2   1   93.59    2.70
   4  -2   1   93.29    2.60
   4  -2   1   84.09    2.90
   5  -2   1   54.09    2.00
   5  -2   1   52.49    2.40
   5  -2   1   52.49    1.90
   6  -2   1   77.49    2.90
   6  -2   1   77.79    2.60
   6  -2   1   73.19    4.00
  -7   2  -1   75.79    2.80
   7  -2   1   68.09    3.00
   7  -2   1   72.59    2.60
   7  -2   1   78.09    3.00
  -8   2  -1   10.80    1.20
   8  -2   1   10.70    1.40
   8  -2   1    8.90    1.50
  -9   2  -1    3.20    0.70
   9  -2   1    4.60    1.00
 -10   2  -1    2.60    0.50
  10  -2   1    3.80    0.80
  10   1  -1   23.80    1.40
  10   1  -1   23.50    1.20
 -10  -1   1   23.70    1.20
   9   1  -1    6.90    1.00
   9   1  -1    8.00    1.20
   8   1  -1    1.60    0.80
   8   1  -1    1.70    0.60
   8   1  -1    1.90    1.10
   7   1  -1   39.40    2.90
   7   1  -1   46.80    2.00
   7   1  -1   50.59    2.40
   7   1  -1   49.40    2.30
   7   1  -1   45.80    2.40
   7   1  -1   43.00    2.50
   6   1  -1   55.39    2.60
   6   1  -1   57.19    2.20
   6   1  -1   55.69    2.60
   6   1  -1   56.49    2.60
   6   1  -1   51.69    2.30
   5   1  -1   25.50    1.10
  -5  -1   1   23.30    1.00
   4   1  -1   98.49    2.90
   4   1  -1  101.99    3.00
  -4  -1   1  106.29    2.90
   3   1  -1  149.49    4.20
   3   1  -1  149.09    4.10
  -3  -1   1  151.28    4.10
   2   1  -1    2.00    0.20
   2   1  -1    2.20    0.20
  -2  -1   1    1.70    0.20
  -2  -1   1    2.10    0.20
   1   1  -1    2.60    0.40
   1   1  -1    2.60    0.40
  -1  -1   1    3.40    0.40
  -1  -1   1    2.80    0.40
  -1  -1   1    2.90    0.40
  -1  -1   1    3.00    0.40
   0   1  -1    0.30    0.10
   0   1  -1    0.40    0.10
   0  -1   1    0.40    0.10
   0  -1   1    0.40    0.10
  -1   1  -1    8.10    0.30
  -1   1  -1    8.00    0.30
   1  -1   1    8.00    0.30
   1  -1   1    7.90    0.30
  -2   1  -1    9.20    0.40
  -2   1  -1    8.50    0.50
  -2   1  -1    9.00    0.40
   2  -1   1    9.20    0.40
   2  -1   1    9.70    0.30
   2  -1   1    9.00    0.40
  -3   1  -1   36.90    1.30
  -3   1  -1   41.50    1.20
   3  -1   1   39.00    1.20
   3  -1   1   39.10    1.20
   3  -1   1   40.90    1.20
  -4   1  -1    5.70    0.50
   4  -1   1    5.50    0.50
   4  -1   1    5.10    0.50
   4  -1   1    6.00    0.70
   5  -1   1    1.00    0.60
   5  -1   1    0.30    0.50
   5  -1   1   -0.10    0.50
   6  -1   1    5.70    1.00
   6  -1   1    8.00    1.10
   6  -1   1    6.90    1.20
   7  -1   1    2.90    0.80
   7  -1   1    5.30    1.30
   7  -1   1    2.60    0.80
  -8   1  -1   28.90    1.60
   8  -1   1   26.70    2.00
   8  -1   1   24.80    1.90
   8  -1   1   27.50    1.70
  -9   1  -1    1.10    0.60
   9  -1   1    1.00    0.90
   9  -1   1    0.00    0.60
 -10   1  -1    0.00    0.50
  10  -1   1    0.10    0.50
  10   0  -1   11.30    1.20
  10   0  -1   10.00    1.10
 -10   0   1   11.00    1.00
   9   0  -1   57.29    2.20
   9   0  -1   57.19    2.40
  -9   0   1   56.89    2.20
   8   0  -1   21.20    1.50
   8   0  -1   23.70    1.70
   7   0  -1  177.48    5.50
   6   0  -1  127.09    4.20
   6   0  -1  130.89    4.00
   6   0  -1  130.29    4.10
   6   0  -1  126.59    4.20
   6   0  -1  122.89    4.10
   5   0  -1  808.82   20.60
   5   0  -1  719.73   20.60
  -5   0   1  772.82   20.50
   4   0  -1   51.99    1.60
   4   0  -1   45.40    1.50
   4   0  -1   46.20    1.50
   4   0  -1   46.80    1.40
  -4   0   1   47.40    1.50
   3   0  -1   25.50    0.90
   3   0  -1   26.50    0.80
   3   0  -1   25.60    0.80
   3   0  -1   25.60    0.80
  -3   0   1   25.40    0.80
   2   0  -1 1043.20   27.00
   2   0  -1  996.60   27.30
   2   0  -1 1032.50   27.00
   2   0  -1 1031.30   27.00
  -2   0   1 1005.50   27.00
  -2   0   1 1022.40   27.10
   1   0  -1  116.89    3.30
   1   0  -1  125.29    3.30
   1   0  -1  122.79    3.20
  -1   0   1  116.29    3.30
  -1   0   1  115.89    3.30
   0   0  -1  102.09    2.80
   0   0  -1  101.09    2.80
   0   0   1  101.89    2.80
   0   0   1  104.09    2.80
  -1   0  -1  399.96   10.10
  -1   0  -1  349.07   10.20
   1   0   1  394.66   10.10
   1   0   1  389.86   10.10
   1   0   1  376.36   10.20
  -2   0  -1  213.68    5.60
  -2   0  -1  207.38    5.60
  -2   0  -1  196.58    5.60
   2   0   1  214.38    5.60
   2   0   1  214.88    5.60
   2   0   1  205.98    5.60
  -3   0  -1  203.48    5.30
  -3   0  -1  189.18    5.30
  -3   0  -1  179.78    5.40
   3   0   1  203.58    5.40
   3   0   1  197.08    5.30
   3   0   1  205.38    5.30
  -4   0  -1    0.80    0.20
   4   0   1    1.20    0.30
   4   0   1    0.80    0.20
   4   0   1    0.70    0.20
   5   0   1   48.60    1.60
   5   0   1   48.70    1.70
   5   0   1   49.20    1.90
   6   0   1  247.38    7.30
   6   0   1  255.07    7.20
   6   0   1  243.88    7.30
   6   0   1  255.37    7.20
   7   0   1   13.90    1.90
   7   0   1    7.30    1.70
   7   0   1   11.00    1.50
   7   0   1    7.40    1.40
   8   0   1    1.70    0.80
   8   0   1    2.80    1.50
   8   0   1    4.50    1.10
   8   0   1    1.20    1.00
  -9   0  -1    0.80    0.60
   9   0   1    1.40    0.70
   9   0   1    2.10    0.80
 -10   0  -1    5.90    0.90
  10   0   1    6.50    1.00
  10   0   1    8.60    2.00
  10  -1  -1    9.40    1.00
 -10   1   1    8.60    0.90
   9  -1  -1    0.90    0.70
   9  -1  -1    0.50    0.60
  -9   1   1    1.20    0.70
   8  -1  -1    1.70    0.70
   8  -1  -1    1.40    0.70
  -8   1   1    1.60    0.70
   7  -1  -1    0.80    1.10
   7  -1  -1    1.50    0.70
   7  -1  -1    0.00    0.70
   6  -1  -1    3.20    1.20
   6  -1  -1    3.40    0.90
   6  -1  -1    3.40    0.80
   6  -1  -1    2.70    0.80
   5  -1  -1   10.30    0.90
   5  -1  -1    8.80    1.20
  -5   1   1   10.30    1.20
   4  -1  -1   40.80    1.40
   4  -1  -1   39.20    1.30
   4  -1  -1   37.50    1.50
  -4   1   1   39.40    1.40
   3  -1  -1   15.00    0.70
   3  -1  -1   17.10    0.70
   3  -1  -1   16.60    0.70
  -3   1   1   16.40    0.70
   2  -1  -1  429.56   11.50
   2  -1  -1  431.46   11.40
   2  -1  -1  436.76   11.50
   2  -1  -1  433.66   11.50
  -2   1   1  410.86   11.50
  -2   1   1  436.86   11.60
   1  -1  -1  132.79    3.60
   1  -1  -1  137.99    3.60
   1  -1  -1  131.69    3.60
  -1   1   1  132.89    3.60
  -1   1   1  133.99    3.70
   0  -1  -1    4.20    0.20
   0  -1  -1    4.10    0.20
   0  -1  -1    3.90    0.20
   0   1   1    4.00    0.20
   0   1   1    3.80    0.20
   0   1   1    4.10    0.20
  -1  -1  -1   20.50    0.60
  -1  -1  -1   20.60    0.60
  -1  -1  -1   21.10    0.60
   1   1   1   20.40    0.60
   1   1   1   21.20    0.60
  -2  -1  -1    0.10    0.10
  -2  -1  -1    0.20    0.20
   2   1   1    0.10    0.10
   2   1   1    0.20    0.10
  -3  -1  -1  466.95   12.80
   3   1   1  496.85   12.90
   3   1   1  481.95   12.80
  -4  -1  -1    0.20    0.30
   4   1   1    0.20    0.20
   4   1   1    0.30    0.20
   5   1   1   25.10    1.10
   5   1   1   24.40    1.60
   5   1   1   24.90    0.90
   6   1   1    0.40    0.90
   6   1   1    1.80    0.90
   6   1   1    1.50    0.90
   6   1   1    1.20    0.90
   6   1   1    1.90    0.70
   7   1   1    7.40    1.70
   7   1   1    6.30    1.40
   7   1   1    6.00    1.30
   7   1   1   10.80    1.60
   7   1   1    6.90    1.50
   8   1   1    4.80    1.70
   8   1   1    5.00    1.30
   8   1   1    5.00    1.30
   8   1   1   10.20    1.50
   9   1   1    0.20    1.30
   9   1   1   -1.00    0.70
   9   1   1    0.10    0.70
 -10  -1  -1    6.20    0.90
  10   1   1    6.20    1.10
  10   1   1    4.70    1.00
   9  -2  -1   36.70    1.70
  -9   2   1   37.40    1.60
   8  -2  -1   17.10    1.40
   8  -2  -1   20.50    1.50
  -8   2   1   14.80    1.40
   7  -2  -1   95.89    3.40
   7  -2  -1   91.89    3.30
   7  -2  -1   96.19    3.30
  -7   2   1   97.19    3.30
   6  -2  -1   45.30    1.90
   6  -2  -1   44.60    2.20
   6  -2  -1   44.10    2.10
   5  -2  -1    2.40    0.80
  -5   2   1    1.20    1.00
   4  -2  -1   71.69    2.20
   4  -2  -1   72.69    2.20
  -4   2   1   72.59    2.30
   3  -2  -1   40.50    1.30
   3  -2  -1   39.30    1.30
   3  -2  -1   39.00    1.40
  -3   2   1   41.20    1.40
   2  -2  -1  104.29    2.90
   2  -2  -1  101.89    2.80
   2  -2  -1   97.59    2.90
  -2   2   1  103.99    2.90
  -2   2   1  108.09    3.00
   1  -2  -1  952.40   25.10
   1  -2  -1  953.60   25.00
   1  -2  -1  956.20   25.10
  -1   2   1  922.71   25.10
  -1   2   1  937.51   25.00
   0  -2  -1  398.56   10.70
   0  -2  -1  401.26   10.60
   0  -2  -1  404.06   10.70
   0   2   1  407.76   10.70
   0   2   1  393.86   10.60
   0   2   1  392.56   10.60
  -1  -2  -1  271.47    7.40
  -1  -2  -1  281.17    7.40
  -1  -2  -1  276.57    7.30
   1   2   1  271.87    7.30
   1   2   1  275.17    7.40
  -2  -2  -1 3240.98   83.29
  -2  -2  -1 3094.29   83.19
  -2  -2  -1 3152.38   83.49
   2   2   1 3099.49   83.39
  -3  -2  -1   78.09    2.30
   3   2   1   83.99    2.40
   3   2   1   79.69    2.20
  -4  -2  -1   17.90    0.80
   4   2   1   16.90    0.80
   4   2   1   16.70    0.60
   5   2   1   83.39    2.50
   5   2   1   92.59    2.70
   6   2   1    3.00    1.00
   6   2   1    1.10    1.10
   6   2   1   -0.20    0.80
   6   2   1    1.20    1.00
   6   2   1    1.60    1.00
   6   2   1    1.30    0.60
   7   2   1    2.20    0.70
   7   2   1    3.60    0.90
   7   2   1   -1.00    1.10
   7   2   1    0.30    1.00
   7   2   1    1.00    0.90
   7   2   1    2.10    0.90
   8   2   1    5.90    1.40
   8   2   1    3.00    0.80
   8   2   1    8.10    1.60
   8   2   1    4.90    1.00
   9   2   1   52.59    2.20
   9   2   1   46.20    2.30
   9   2   1   51.49    2.10
   9   2   1   52.99    2.20
 -10  -2  -1    7.50    0.90
  10   2   1    8.10    1.20
  10   2   1    8.20    1.00
 -11  -2  -1   14.00    0.80
  11   2   1   13.30    1.10
   9  -3  -1    0.20    0.50
  -9   3   1   -0.50    0.70
   8  -3  -1    1.10    0.70
  -8   3   1    0.30    0.70
   7  -3  -1    0.20    0.90
   7  -3  -1    0.30    0.80
   7  -3  -1    0.50    0.70
  -7   3   1   -0.90    0.80
   6  -3  -1   17.90    1.60
   6  -3  -1   21.00    1.40
  -6   3   1   19.90    1.90
   5  -3  -1   34.30    2.30
  -5   3   1   33.30    2.20
  -5   3   1   37.30    2.90
   4  -3  -1    4.60    0.80
   4  -3  -1    3.50    0.60
  -4   3   1    3.20    0.80
   3  -3  -1  177.98    4.80
   3  -3  -1  176.98    4.90
  -3   3   1  174.48    5.00
  -3   3   1  170.28    5.00
   2  -3  -1   12.80    0.80
   2  -3  -1   12.70    0.60
   2  -3  -1   14.20    0.60
  -2   3   1   13.70    0.70
  -2   3   1   13.40    0.90
   1  -3  -1  187.78    4.90
   1  -3  -1  185.58    5.10
  -1   3   1  185.18    5.00
  -1   3   1  170.28    5.00
   0  -3  -1  267.67    7.30
   0  -3  -1  271.47    7.20
   0   3   1  267.37    7.30
  -1  -3  -1   45.70    1.40
  -1  -3  -1   44.90    1.40
  -1  -3  -1   45.60    1.40
  -1  -3  -1   46.10    1.40
   1   3   1   45.50    1.30
   1   3   1   44.30    1.40
  -2  -3  -1  770.12   21.10
  -2  -3  -1  815.82   21.00
  -3  -3  -1   17.30    0.60
  -3  -3  -1   17.40    0.70
  -3  -3  -1   17.90    0.60
   3   3   1   17.00    0.70
   3   3   1   16.50    0.70
  -4  -3  -1   14.20    0.80
   4   3   1   15.60    0.70
   4   3   1   15.30    0.70
   5   3   1    7.90    0.70
   6   3   1    6.00    1.50
   6   3   1    3.60    0.90
   6   3   1    4.80    0.90
   6   3   1    2.20    1.10
   6   3   1    7.40    1.60
   6   3   1    2.40    1.10
   6   3   1    2.80    0.90
   7   3   1    9.50    1.50
   7   3   1    7.20    1.30
   7   3   1    8.10    1.60
   7   3   1    9.40    1.80
   7   3   1    7.70    1.40
   8   3   1    2.20    0.80
   8   3   1    1.20    0.70
   8   3   1    1.90    0.80
   8   3   1    4.00    0.90
   8   3   1    1.90    0.90
   9   3   1    0.60    0.70
   9   3   1    0.30    0.60
   9   3   1    0.60    0.70
   9   3   1    1.20    0.60
  10   3   1    2.70    0.70
  10   3   1    0.50    0.50
  10   3   1    0.10    0.70
 -11  -3  -1   32.80    1.60
  11   3   1   28.10    1.30
  11   3   1   29.20    1.50
   9  -4  -1    1.20    0.50
   8  -4  -1    0.60    0.60
  -8   4   1   -1.50    0.80
   7  -4  -1   98.49    3.30
   7  -4  -1   93.29    3.20
  -7   4   1   97.89    3.50
   6  -4  -1   61.19    2.50
   6  -4  -1   62.39    2.30
  -6   4   1   61.29    2.50
  -6   4   1   59.99    2.90
  -5   4   1    5.30    1.20
  -5   4   1    9.80    1.90
   4  -4  -1    7.70    1.20
  -4   4   1    7.90    1.10
  -4   4   1    9.90    2.10
   3  -4  -1    0.70    0.50
   3  -4  -1    0.60    0.50
  -3   4   1    0.50    0.60
  -3   4   1    0.20    0.70
   2  -4  -1  178.58    4.90
   2  -4  -1  170.68    4.80
  -2   4   1  174.08    5.00
  -2   4   1  168.68    5.00
   1  -4  -1    5.60    0.40
   1  -4  -1    6.40    0.80
  -1   4   1    5.70    0.60
   0  -4  -1  402.66   10.90
   0  -4  -1  389.96   10.80
   0   4   1  411.66   10.80
  -1  -4  -1  832.02   22.50
  -1  -4  -1  857.51   22.50
  -2  -4  -1  197.78    5.40
   2   4   1  193.48    5.40
  -3  -4  -1  326.37    8.60
   3   4   1  312.27    8.60
   4   4   1  115.49    3.30
   5   4   1  414.66   11.50
   6   4   1  219.78    6.40
   6   4   1  216.98    6.30
   6   4   1  212.08    6.70
   6   4   1  212.68    6.50
   6   4   1  217.28    6.40
   7   4   1   52.69    2.30
   7   4   1   55.29    2.30
   7   4   1   53.49    2.50
   7   4   1   55.39    2.30
   7   4   1   52.99    2.50
   8   4   1    0.40    0.70
   8   4   1    1.50    0.80
   8   4   1    2.40    0.80
   8   4   1    0.70    0.90
   8   4   1    1.20    0.70
   9   4   1   12.40    1.20
   9   4   1   14.70    1.50
   9   4   1   13.00    1.20
   9   4   1   11.20    1.10
  10   4   1    0.20    0.70
  10   4   1    0.30    0.50
  10   4   1   -0.40    0.60
  10   4   1    0.10    0.70
  11   4   1   21.00    1.00
  11   4   1   24.70    1.50
   8  -5  -1    2.00    0.70
   7  -5  -1   13.80    1.30
   7  -5  -1   14.90    1.40
   6  -5  -1   84.39    3.30
   6  -5  -1   85.99    3.00
  -6   5   1   82.69    3.10
  -6   5   1   87.39    3.30
  -5   5   1    0.30    0.80
   4  -5  -1    1.90    1.20
  -4   5   1    2.50    0.90
  -4   5   1    5.10    1.40
   3  -5  -1    0.80    0.70
  -3   5   1    2.40    0.90
  -3   5   1    3.20    0.70
  -3   5   1    1.60    1.30
  -3   5   1    1.00    1.10
   2  -5  -1    0.10    0.50
  -2   5   1    0.20    0.60
  -2   5   1   -0.30    0.60
   1  -5  -1   24.50    1.10
   1  -5  -1   23.30    0.90
  -1   5   1   24.50    1.20
  -1   5   1   22.80    1.20
   0  -5  -1    9.90    0.60
   0   5   1    9.70    1.10
   0   5   1   10.30    0.70
  -1  -5  -1   50.39    1.60
  -1  -5  -1   45.10    1.70
  -2  -5  -1  133.29    3.70
  -2  -5  -1  124.39    3.80
  -3  -5  -1   52.49    1.60
  -3  -5  -1   47.90    1.70
  -4  -5  -1    0.10    0.40
   4   5   1    1.40    1.00
   5   5   1   31.60    2.00
   5   5   1   43.30    3.30
   5   5   1   29.80    1.80
   5   5   1   35.30    2.40
   6   5   1    2.40    0.80
   6   5   1    1.40    0.80
   6   5   1   -0.40    1.00
   6   5   1    1.70    0.80
   6   5   1    2.30    1.20
   7   5   1   -0.40    0.70
   7   5   1    0.80    0.70
   7   5   1    1.50    0.70
   7   5   1    1.00    1.30
   8   5   1   33.10    1.90
   8   5   1   29.10    2.20
   8   5   1   30.90    1.70
   8   5   1   31.40    1.60
   8   5   1   31.30    1.90
   9   5   1   17.00    1.20
   9   5   1   19.00    1.30
   9   5   1   21.20    1.70
   9   5   1   19.10    1.50
  10   5   1   17.30    1.10
  10   5   1   16.90    1.10
  10   5   1   16.50    1.20
  10   5   1   12.50    1.50
 -11  -5  -1   -0.20    0.40
  11   5   1    0.10    0.40
   7  -6  -1    1.00    0.80
   7  -6  -1   -0.40    0.50
   6  -6  -1    2.00    0.70
   6  -6  -1    1.70    0.60
  -6   6   1    1.30    0.90
  -5   6   1   18.50    2.10
  -5   6   1   18.50    1.60
  -4   6   1  132.79    4.50
  -4   6   1  134.49    4.40
   3  -6  -1   12.50    1.90
  -3   6   1   13.00    1.60
  -3   6   1   11.70    1.50
  -3   6   1   14.00    1.10
  -3   6   1   12.20    1.70
   2  -6  -1   12.90    1.30
  -2   6   1   12.00    1.10
  -2   6   1   13.60    1.70
  -2   6   1   11.40    1.60
  -2   6   1   10.40    1.70
   1  -6  -1   42.90    1.70
  -1   6   1   44.70    1.70
  -1   6   1   40.50    2.10
  -1   6   1   42.40    2.30
   0  -6  -1   17.90    1.70
   0  -6  -1   20.90    1.00
   0   6   1   19.00    1.20
  -1  -6  -1   42.30    1.60
   1   6   1   44.20    1.80
  -2  -6  -1   21.70    1.30
  -2  -6  -1   20.10    1.10
   2   6   1   19.90    1.40
  -3  -6  -1  140.09    4.10
  -3  -6  -1  139.39    4.10
   3   6   1  135.79    4.20
   4   6   1    1.20    1.00
   5   6   1   63.79    2.60
   5   6   1   55.29    3.10
   5   6   1   62.89    2.50
   5   6   1   66.69    2.70
   5   6   1   65.29    2.50
   5   6   1   62.39    3.20
   6   6   1   48.40    2.20
   6   6   1   43.60    2.50
   6   6   1   50.39    2.10
   6   6   1   49.20    2.80
   6   6   1   48.30    2.20
   7   6   1    8.20    1.70
   7   6   1    5.50    1.20
   7   6   1    8.50    1.30
   7   6   1   11.90    1.30
   7   6   1    7.70    1.20
   8   6   1    1.60    0.70
   8   6   1    2.70    0.90
   8   6   1    1.60    0.70
   8   6   1    1.70    1.00
   8   6   1    2.20    0.70
   9   6   1   19.20    1.20
   9   6   1   21.30    1.30
   9   6   1   19.70    1.30
   9   6   1   19.50    2.00
  10   6   1    1.30    0.60
  10   6   1    2.30    0.50
  10   6   1    1.70    0.90
  10   6   1    1.90    0.50
   7  -7  -1    2.10    0.50
   6  -7  -1   28.50    1.40
   6  -7  -1   29.80    1.50
  -6   7   1   26.20    1.70
  -5   7   1    1.80    0.90
  -5   7   1    3.70    1.30
  -4   7   1   86.09    3.10
  -4   7   1   80.09    3.10
  -3   7   1    6.40    1.40
  -3   7   1    8.40    1.50
  -3   7   1    8.50    1.10
  -3   7   1    7.60    1.50
  -2   7   1   33.60    2.00
  -2   7   1   34.90    1.90
  -2   7   1   35.00    1.70
  -2   7   1   34.80    2.10
   1  -7  -1   70.39    2.80
  -1   7   1   76.19    2.90
  -1   7   1   73.79    3.00
  -1   7   1   76.99    2.60
  -1   7   1   76.09    2.90
   0  -7  -1    0.40    0.60
   0   7   1    0.10    0.90
   0   7   1   -0.10    0.70
   0   7   1   -0.80    1.20
   0   7   1   -0.20    1.00
  -1  -7  -1   11.60    1.20
   1   7   1   11.80    2.30
   1   7   1   12.40    1.90
   1   7   1   10.30    1.10
   1   7   1   10.90    1.80
  -2  -7  -1   12.50    1.90
  -2  -7  -1   12.80    1.30
   2   7   1   16.60    2.20
   2   7   1   16.60    1.20
  -3  -7  -1   16.60    2.00
  -3  -7  -1   14.60    1.40
   3   7   1   17.00    1.40
   3   7   1   15.80    2.40
  -4  -7  -1   17.40    1.70
   4   7   1   15.50    2.30
   4   7   1   17.40    1.60
   4   7   1   19.90    2.20
   4   7   1   19.70    1.90
   4   7   1   21.30    2.80
  -5  -7  -1   29.90    2.30
   5   7   1   23.90    2.00
   5   7   1   28.50    1.90
   5   7   1   25.80    2.00
   5   7   1   28.70    1.70
   5   7   1   29.10    2.40
   6   7   1    9.60    1.30
   6   7   1   10.50    1.40
   6   7   1    8.80    2.00
   6   7   1    8.30    1.50
   7   7   1    1.30    1.10
   7   7   1    2.20    0.70
   7   7   1    0.90    0.70
   7   7   1    2.30    0.80
   7   7   1    4.20    1.10
   8   7   1    1.20    0.70
   8   7   1    0.80    0.80
   8   7   1   -0.80    0.60
   8   7   1    0.30    0.90
   8   7   1   -0.40    0.60
   9   7   1    0.20    0.60
   9   7   1    0.90    1.00
   9   7   1    0.10    0.60
   9   7   1    0.90    0.60
  10   7   1   -0.20    0.60
  10   7   1   -0.50    0.40
  10   7   1   -0.20    0.50
   6  -8  -1    2.10    0.80
   6  -8  -1    3.50    1.10
   5  -8  -1   24.90    1.40
   5  -8  -1   25.10    1.30
  -5   8   1   26.20    1.50
  -5   8   1   21.20    2.30
  -4   8   1    2.50    0.60
  -3   8   1  107.09    3.70
  -3   8   1  108.59    3.60
  -2   8   1    3.10    0.70
  -2   8   1    3.20    0.80
  -2   8   1    3.00    0.90
  -2   8   1    2.00    0.90
  -1   8   1   61.99    2.50
  -1   8   1   60.89    2.60
  -1   8   1   65.89    2.70
  -1   8   1   61.99    2.40
   0   8   1   14.80    1.20
   0   8   1   14.20    1.60
   0   8   1   14.70    1.60
   0   8   1   12.80    1.80
  -1  -8  -1   18.00    1.90
   1   8   1   23.20    1.80
   1   8   1   20.40    1.80
   1   8   1   23.90    1.40
   1   8   1   24.00    2.00
  -2  -8  -1   42.20    2.40
   2   8   1   51.29    2.70
   2   8   1   43.80    2.50
   2   8   1   49.80    2.50
   2   8   1   48.20    2.00
  -3  -8  -1    3.60    1.30
   3   8   1    3.50    0.90
   3   8   1    4.90    1.20
   3   8   1    4.30    1.40
   3   8   1    4.90    1.20
  -4  -8  -1   53.69    3.40
   4   8   1   55.89    2.90
   4   8   1   60.99    2.50
   4   8   1   60.29    2.70
   4   8   1   57.29    2.70
   5   8   1    3.10    0.90
   5   8   1    4.60    1.20
   5   8   1    5.20    1.10
   5   8   1    3.40    1.10
   6   8   1    4.20    0.90
   6   8   1    2.40    1.20
   6   8   1    2.20    0.80
   6   8   1    3.20    0.90
   7   8   1    8.20    2.00
   7   8   1    4.10    0.90
   7   8   1    4.00    0.90
   7   8   1    4.40    1.20
   7   8   1    4.00    0.70
   8   8   1    1.20    0.60
   8   8   1    0.10    1.20
   8   8   1    0.20    0.70
   8   8   1    0.20    0.60
   8   8   1    2.30    1.00
   9   8   1   12.80    1.10
   9   8   1   12.60    1.00
   9   8   1   10.20    1.00
  10   8   1    0.80    0.40
  10   8   1    1.50    0.50
  10   8   1    1.10    0.50
   5  -9  -1   -0.20    0.60
   5  -9  -1    0.20    0.60
  -5   9   1    0.50    0.60
   4  -9  -1    0.30    0.60
  -4   9   1    1.20    0.60
  -4   9   1    0.50    0.80
  -3   9   1   22.10    2.00
  -3   9   1   20.50    1.50
  -2   9   1    4.10    1.10
  -2   9   1    2.20    0.80
  -2   9   1    4.30    1.20
  -1   9   1   27.90    1.70
  -1   9   1   26.30    1.80
  -1   9   1   29.00    1.60
   0   9   1   90.19    3.30
   0   9   1   89.89    3.10
   0   9   1   91.69    3.30
   0   9   1   90.39    3.30
   1   9   1   13.70    1.60
   1   9   1   13.10    1.50
   1   9   1   12.40    1.20
   1   9   1    9.40    1.20
   2   9   1    8.70    1.30
   2   9   1   10.00    1.60
   2   9   1    9.20    1.50
   2   9   1    7.90    1.80
   3   9   1    0.90    1.10
   3   9   1    0.00    1.10
   3   9   1    2.00    0.90
   3   9   1    0.50    1.20
   4   9   1   18.00    2.00
   4   9   1   25.30    2.30
   4   9   1   19.80    1.60
   5   9   1   -0.80    1.10
   5   9   1   -0.60    0.90
   5   9   1    0.10    0.90
   6   9   1   12.40    1.60
   6   9   1   10.90    1.40
   6   9   1   10.20    1.50
   6   9   1   17.10    2.10
   7   9   1    2.30    0.80
   7   9   1    1.60    1.80
   7   9   1    4.30    1.20
   7   9   1    2.90    0.70
   8   9   1   -0.30    0.70
   8   9   1    0.50    0.60
   8   9   1    0.10    0.60
   9   9   1    4.90    0.80
   9   9   1    8.00    1.00
   9   9   1    4.10    0.80
   4 -10  -1    1.20    0.60
   4 -10  -1    0.20    0.70
  -4  10   1    1.60    0.50
  -4  10   1    0.60    0.70
   3 -10  -1    1.30    0.70
  -3  10   1    4.40    1.00
  -3  10   1    1.40    0.70
  -2  10   1    3.80    1.00
  -2  10   1    5.70    1.00
  -1  10   1   10.10    1.20
  -1  10   1    9.30    1.10
  -1  10   1   10.00    1.10
   0  10   1   21.90    1.50
   0  10   1   21.60    1.60
   0  10   1   21.60    1.40
   0  10   1   21.30    1.60
   1  10   1  177.18    5.50
   1  10   1  182.98    5.50
   1  10   1  177.88    5.50
   1  10   1  180.48    5.40
   2  10   1   83.39    3.00
   2  10   1   84.69    3.10
   2  10   1   87.19    3.10
   2  10   1   85.29    3.30
   3  10   1   20.50    1.60
   3  10   1   17.00    1.80
   3  10   1   20.40    2.10
   3  10   1   21.80    2.00
   4  10   1   11.20    1.80
   4  10   1    8.20    2.00
   6  10   1    9.00    1.50
   6  10   1    4.00    1.00
   7  10   1    6.70    1.30
   7  10   1    4.10    1.10
   7  10   1    4.50    0.80
   8  10   1    5.40    1.00
   8  10   1    2.30    0.70
   8  10   1    2.00    0.80
   9  10   1    0.30    0.60
   9  10   1    0.00    0.40
   9  10   1   -1.20    0.60
   2 -11  -1   24.50    1.60
  -2  11   1   21.10    1.10
  -2  11   1   24.30    1.20
  -1  11   1    0.30    0.50
  -1  11   1   -0.30    0.50
   0  11   1    0.80    0.60
   0  11   1    0.90    0.60
   0  11   1    1.00    0.80
   1  11   1   23.90    1.90
   1  11   1   23.10    1.60
   1  11   1   21.10    1.40
   1  11   1   22.80    1.40
   2  11   1   70.59    2.70
   2  11   1   74.59    2.70
   2  11   1   71.69    2.70
   3  11   1   27.00    1.80
   3  11   1   24.80    1.90
   3  11   1   25.30    2.60
   0  12   1    1.00    0.90
   0  12   1    1.40    0.60
   1  12   1    4.60    1.00
   2  12   1   17.70    1.90
   2  12   1   21.30    1.40
   3  12   1   14.10    2.40
   2  12  -2    6.80    1.70
   1  12  -2    7.10    1.00
   1  12  -2    7.30    1.00
   0  12  -2    4.60    1.00
   3  11  -2    7.20    1.70
   3  11  -2    2.90    1.00
   2  11  -2   13.80    1.50
   2  11  -2   12.20    1.50
   1  11  -2   14.50    1.40
   1  11  -2   12.70    1.30
   0  11  -2   18.60    1.50
   0  11  -2   21.20    1.30
  -1  11  -2    3.90    0.90
  -1  11  -2    2.40    0.60
  -2  11  -2    0.90    0.50
  -2  11  -2    1.60    0.50
   2 -11   2    2.10    0.70
   8  10  -2   -0.20    0.60
   8  10  -2    2.20    0.80
   7  10  -2    0.50    0.80
   7  10  -2   -0.40    0.80
   6  10  -2    1.50    1.00
   6  10  -2   -1.40    0.90
   3  10  -2   34.40    2.00
   3  10  -2   31.00    2.20
   2  10  -2   54.99    2.40
   2  10  -2   57.69    2.40
   1  10  -2    2.40    0.70
   1  10  -2    2.80    1.00
   1  10  -2    1.90    0.80
   0  10  -2   30.50    1.70
   0  10  -2   29.50    1.60
  -1  10  -2    0.80    0.70
  -1  10  -2    1.60    0.70
  -2  10  -2    5.60    1.10
  -2  10  -2    3.30    0.80
  -3  10  -2    0.70    0.60
  -3  10  -2    0.20    0.50
   3 -10   2    0.00    0.60
  -4  10  -2    0.10    0.50
  -4  10  -2    0.10    0.50
   4 -10   2   -0.20    0.60
   9   9  -2   15.90    1.20
   9   9  -2   13.00    0.90
   9   9  -2   14.40    0.90
   8   9  -2   15.30    1.20
   8   9  -2   14.20    1.40
   8   9  -2   15.40    1.40
   8   9  -2   15.30    1.20
   7   9  -2   -1.80    0.90
   7   9  -2    0.20    0.80
   7   9  -2    0.10    0.70
   7   9  -2    0.50    0.70
   6   9  -2   25.90    2.60
   6   9  -2   25.80    1.60
   6   9  -2   26.50    1.90
   6   9  -2   29.00    1.70
   5   9  -2   -0.40    1.00
   5   9  -2    0.30    1.00
   5   9  -2    0.60    1.00
   4   9  -2    3.40    1.10
   3   9  -2   12.00    1.70
   3   9  -2   13.70    2.00
   3   9  -2   15.00    3.10
   2   9  -2    3.10    1.20
   2   9  -2    3.10    0.90
   2   9  -2    4.30    1.00
   1   9  -2   59.49    2.50
   1   9  -2   56.29    2.40
   1   9  -2   56.49    2.50
   0   9  -2   62.19    2.60
   0   9  -2   65.89    2.50
   0   9  -2   60.09    2.30
  -1   9  -2    7.10    1.20
  -1   9  -2    8.00    1.40
  -1   9  -2    7.40    1.30
  -2   9  -2   56.39    2.30
  -2   9  -2   55.59    2.30
  -3   9  -2   16.60    1.90
  -3   9  -2   19.00    1.50
   3  -9   2   16.20    1.90
  -4   9  -2   -0.10    0.70
  -4   9  -2    0.70    0.60
   4  -9   2    2.70    1.00
   4  -9   2    0.80    0.60
  -5   9  -2    1.60    0.60
   5  -9   2    0.90    0.60
  10   8  -2   47.80    1.60
  10   8  -2   50.49    1.70
   9   8  -2   72.89    2.50
   9   8  -2   73.69    2.50
   9   8  -2   70.49    2.50
   9   8  -2   74.59    2.40
   8   8  -2   48.20    1.90
   8   8  -2   48.80    2.10
   8   8  -2   48.20    2.20
   8   8  -2   48.40    2.00
   7   8  -2   30.40    1.60
   7   8  -2   32.40    1.90
   7   8  -2   29.60    1.60
   7   8  -2   27.20    1.80
   6   8  -2   37.50    1.90
   6   8  -2   34.50    1.80
   6   8  -2   38.60    2.20
   6   8  -2   35.40    2.00
   5   8  -2   10.50    1.60
   5   8  -2    7.50    1.40
   5   8  -2    8.30    1.80
   5   8  -2    7.00    1.40
   4   8  -2   12.70    2.00
   4   8  -2   13.70    1.60
   4   8  -2   10.30    1.90
   3   8  -2   15.80    2.10
   3   8  -2   21.20    2.20
   3   8  -2   17.30    2.30
   2   8  -2    2.50    1.00
   2   8  -2   -2.50    1.20
   2   8  -2   -0.20    0.90
   2   8  -2    0.40    1.10
  -2  -8   2   -0.40    1.30
   1   8  -2   23.80    1.80
   1   8  -2   21.70    1.80
   1   8  -2   23.80    1.60
  -1  -8   2   20.30    2.20
   0   8  -2    2.50    0.90
  -1   8  -2   32.30    1.90
  -1   8  -2   31.40    1.80
  -1   8  -2   32.60    1.60
  -2   8  -2   11.20    1.80
  -2   8  -2   11.60    1.40
  -3   8  -2   88.49    3.30
  -3   8  -2   96.79    3.60
  -4   8  -2    6.60    1.10
  -4   8  -2    5.50    1.30
  -5   8  -2    1.10    0.90
  -5   8  -2    0.50    0.70
   5  -8   2    0.90    0.60
   5  -8   2    1.10    0.80
   6  -8   2    0.40    0.60
   6  -8   2    1.20    0.80
  10   7  -2   -0.10    0.50
  10   7  -2    0.60    0.50
  10   7  -2    0.20    0.40
   9   7  -2   17.40    1.30
   9   7  -2   17.90    1.10
   9   7  -2   16.80    1.20
   9   7  -2   19.80    1.30
   8   7  -2   -0.30    0.60
   8   7  -2   -0.50    0.50
   8   7  -2    0.60    0.60
   8   7  -2    0.30    0.60
   7   7  -2    2.30    0.80
   7   7  -2    2.30    0.80
   7   7  -2    2.50    0.80
   7   7  -2    3.50    0.80
   6   7  -2   26.00    1.90
   6   7  -2   26.40    1.60
   6   7  -2   23.80    1.80
   6   7  -2   26.10    1.60
   5   7  -2   14.60    1.40
   5   7  -2   12.30    1.90
   5   7  -2   15.10    1.60
   5   7  -2   12.50    1.70
   4   7  -2   11.80    1.90
   4   7  -2   11.70    1.70
   4   7  -2   11.20    1.70
   3   7  -2    5.00    1.20
   3   7  -2    7.30    1.30
   3   7  -2    5.30    1.40
  -3  -7   2   10.30    1.60
  -3  -7   2    4.90    1.00
   2   7  -2    1.20    1.00
   2   7  -2    1.10    1.60
   2   7  -2    1.40    1.30
   2   7  -2   -0.50    1.00
  -2  -7   2   -0.40    0.70
   1   7  -2   21.90    1.90
   1   7  -2   21.80    1.90
   1   7  -2   20.60    1.50
  -1  -7   2   23.10    1.40
   0   7  -2   25.10    1.80
   0   7  -2   28.70    1.60
   0   7  -2   27.40    1.80
   0   7  -2   26.40    2.50
   0  -7   2   29.30    1.60
  -1   7  -2    1.90    0.70
  -1   7  -2    1.90    0.70
  -1   7  -2    3.00    0.90
  -1   7  -2    1.60    1.30
   1  -7   2    1.70    0.90
  -2   7  -2   29.10    2.30
  -2   7  -2   33.00    1.80
  -2   7  -2   32.90    1.60
  -2   7  -2   31.70    1.90
  -3   7  -2    9.40    1.50
  -3   7  -2    9.40    1.90
  -3   7  -2   11.40    1.40
  -4   7  -2    2.40    0.80
  -4   7  -2    1.80    0.90
  -4   7  -2    2.20    1.00
  -5   7  -2   12.80    1.50
  -5   7  -2   15.40    1.70
   5  -7   2   12.80    1.10
   5  -7   2   15.60    1.30
   6  -7   2    1.90    0.70
   6  -7   2    1.10    0.70
   7  -7   2    1.80    0.70
   7  -7   2    0.10    0.50
  10   6  -2   18.30    1.10
  10   6  -2   20.00    1.10
  10   6  -2   19.30    1.10
   9   6  -2   17.40    1.30
   9   6  -2   14.20    1.10
   9   6  -2   17.90    1.30
   9   6  -2   15.70    1.30
   8   6  -2   31.10    1.60
   8   6  -2   33.10    1.80
   8   6  -2   31.40    1.60
   8   6  -2   32.90    1.70
   7   6  -2    0.40    0.80
   7   6  -2    0.30    0.70
   7   6  -2    0.00    0.80
   7   6  -2   -0.30    0.60
   6   6  -2   74.79    2.90
   6   6  -2   75.49    2.80
   6   6  -2   75.89    2.90
   6   6  -2   77.59    2.90
   5   6  -2    0.00    1.00
   5   6  -2    1.40    1.00
   5   6  -2   -0.30    0.80
   5   6  -2    0.10    0.80
   4   6  -2   13.00    1.60
   4   6  -2   12.00    1.80
   4   6  -2    9.80    1.80
  -3  -6   2    1.10    0.50
  -3  -6   2    0.80    0.60
   2   6  -2  107.39    3.70
  -2  -6   2  118.79    3.40
  -2  -6   2  116.29    3.60
   1   6  -2    6.30    1.30
  -1  -6   2    7.60    0.90
  -1  -6   2    7.90    0.80
  -1  -6   2    7.60    1.00
   0   6  -2  294.87    8.10
   0  -6   2  295.67    8.30
   0  -6   2  283.77    8.40
  -1   6  -2   14.60    1.70
  -1   6  -2   15.10    1.20
  -1   6  -2   13.50    1.60
   1  -6   2   15.50    1.10
  -2   6  -2   94.69    3.40
  -2   6  -2  104.89    3.10
  -2   6  -2   93.89    3.40
  -2   6  -2   87.39    3.70
  -2   6  -2   93.19    3.70
   2  -6   2   93.79    3.20
  -3   6  -2   82.79    3.10
  -3   6  -2   81.39    3.00
  -3   6  -2   79.89    3.00
   3  -6   2   71.09    3.30
  -4   6  -2   75.59    2.90
  -4   6  -2   76.79    3.00
  -4   6  -2   78.59    3.10
  -5   6  -2   20.40    1.90
  -5   6  -2   18.70    1.60
  -5   6  -2   18.30    1.70
   5  -6   2   16.70    1.50
  -6   6  -2    0.50    0.80
  -6   6  -2    0.70    1.30
   6  -6   2    1.40    1.10
   6  -6   2    1.10    0.70
  -7   6  -2    5.00    1.30
   7  -6   2    8.10    1.00
   7  -6   2    6.50    1.10
  10   5  -2    3.10    0.60
  10   5  -2    3.40    0.80
  10   5  -2    3.50    0.80
   9   5  -2    1.50    0.60
   9   5  -2    2.50    0.90
   8   5  -2   27.80    3.10
   8   5  -2   27.70    2.00
   8   5  -2   26.50    1.60
   8   5  -2   24.60    1.40
   8   5  -2   25.60    2.30
   7   5  -2    8.00    1.30
   7   5  -2    7.00    1.50
   7   5  -2    8.20    1.20
   7   5  -2    7.50    1.40
   6   5  -2   35.10    1.80
   6   5  -2   33.30    1.90
   6   5  -2   32.10    2.10
   6   5  -2   34.80    2.00
   5   5  -2    3.20    1.10
   5   5  -2    3.70    0.90
   5   5  -2    2.70    1.00
   5   5  -2    3.40    0.80
   5   5  -2    2.40    0.70
   4   5  -2   19.20    1.10
  -4  -5   2   21.10    1.20
   3   5  -2   11.40    0.80
  -3  -5   2    9.40    0.80
  -3  -5   2    7.80    0.60
  -2  -5   2   91.09    2.70
  -2  -5   2   91.49    2.80
  -1  -5   2   10.10    0.60
  -1  -5   2   11.10    0.60
  -1  -5   2    9.70    0.80
   0  -5   2   13.90    0.80
   0  -5   2   14.60    0.90
  -1   5  -2    2.40    0.80
   1  -5   2    2.60    0.60
  -2   5  -2    7.30    0.90
   2  -5   2    7.70    0.80
  -3   5  -2   67.49    3.00
  -3   5  -2   68.79    3.00
  -3   5  -2   72.99    3.00
  -3   5  -2   79.09    2.60
   3  -5   2   74.99    2.60
  -4   5  -2   29.80    2.10
  -4   5  -2   29.10    2.10
  -4   5  -2   32.10    2.10
   4  -5   2   31.40    2.10
  -5   5  -2    1.20    1.00
  -5   5  -2    3.90    1.40
  -5   5  -2    1.10    0.80
   5  -5   2    1.20    0.80
  -6   5  -2   60.79    2.40
   6  -5   2   60.19    2.50
   6  -5   2   63.99    2.40
  -7   5  -2    2.30    0.80
   7  -5   2    2.80    0.80
   7  -5   2    2.80    0.80
  -8   5  -2   -0.30    0.70
   8  -5   2    0.20    0.80
   8  -5   2   -0.20    0.50
  10   4  -2    6.10    1.00
  10   4  -2    3.90    1.00
  10   4  -2    4.70    0.80
   9   4  -2    8.70    1.10
   9   4  -2    9.50    2.20
   9   4  -2    8.50    1.10
   9   4  -2    8.40    1.10
   9   4  -2    7.80    1.00
   8   4  -2    9.20    1.20
   8   4  -2   11.10    2.00
   8   4  -2   10.10    1.40
   8   4  -2   10.20    1.20
   8   4  -2    9.50    1.20
   7   4  -2    6.80    1.40
   7   4  -2    5.60    0.90
   7   4  -2    6.10    1.20
   7   4  -2    4.50    0.80
   7   4  -2    6.60    1.40
   6   4  -2    2.70    0.80
   6   4  -2    2.30    0.90
   6   4  -2    3.80    0.80
   6   4  -2    2.10    0.80
   6   4  -2    2.40    0.80
   5   4  -2  422.16   11.60
   4   4  -2   26.30    1.20
  -4  -4   2   28.50    1.10
   3   4  -2    3.30    0.50
  -3  -4   2    4.30    0.60
  -3  -4   2    2.50    0.30
  -3  -4   2    3.00    0.70
  -3  -4   2    3.20    0.50
   2   4  -2  229.58    6.30
  -2  -4   2  228.58    6.40
  -2  -4   2  225.68    6.30
  -2  -4   2  240.08    6.30
  -1  -4   2   28.10    1.10
  -1  -4   2   28.20    1.00
  -1  -4   2   28.90    1.00
  -1  -4   2   27.40    1.00
   0  -4   2  118.09    3.40
   0  -4   2  114.09    3.40
   0  -4   2  119.89    3.40
   1  -4   2  428.36   12.60
   1  -4   2  512.35   13.40
  -2   4  -2  117.19    3.50
   2  -4   2  114.99    3.40
  -3   4  -2  227.68    6.40
   3  -4   2  224.68    6.40
  -4   4  -2    8.40    2.00
  -4   4  -2   12.90    2.20
  -4   4  -2   15.30    1.60
   4  -4   2   14.60    1.20
  -5   4  -2    1.90    1.30
  -5   4  -2    1.40    0.80
   5  -4   2    2.30    0.80
   5  -4   2    1.80    1.30
  -6   4  -2   -0.10    0.70
   6  -4   2    0.00    0.70
   6  -4   2    1.50    0.70
  -7   4  -2    8.20    1.20
   7  -4   2    9.30    1.20
   7  -4   2    9.20    1.20
  -8   4  -2   -0.20    0.60
   8  -4   2   -0.20    0.80
   8  -4   2    0.30    0.70
  -9   4  -2    4.50    1.00
   9  -4   2    7.50    0.90
  10   3  -2    3.00    1.00
  10   3  -2    3.40    0.80
  10   3  -2    2.50    0.90
  10   3  -2    2.20    0.90
   9   3  -2   11.70    1.10
   9   3  -2   11.80    2.00
   9   3  -2   12.50    1.20
   9   3  -2   10.60    1.30
   8   3  -2    8.30    1.30
   8   3  -2   11.10    1.40
   8   3  -2    9.70    1.20
   8   3  -2    8.80    1.90
   8   3  -2    9.60    1.30
   7   3  -2   16.40    1.60
   7   3  -2   19.60    2.30
   7   3  -2   16.80    2.40
   7   3  -2   17.30    1.50
   6   3  -2   11.40    1.60
   6   3  -2   11.20    1.40
   6   3  -2   12.30    1.30
   6   3  -2    9.80    1.50
   6   3  -2   10.60    1.50
   6   3  -2   13.20    2.70
   5   3  -2    2.30    0.90
  -5  -3   2    2.20    0.90
   4   3  -2    3.00    0.50
  -4  -3   2    2.30    0.50
   3   3  -2   10.00    0.60
  -3  -3   2   10.90    0.50
   2   3  -2   24.90    0.90
  -2  -3   2   25.60    0.90
  -2  -3   2   26.10    0.80
  -2  -3   2   25.70    0.80
   1   3  -2  258.17    7.00
  -1  -3   2  253.47    7.00
  -1  -3   2  256.37    7.10
  -1  -3   2  267.87    7.10
  -1  -3   2  267.07    7.00
   0  -3   2    0.60    0.30
   0  -3   2   -0.10    0.20
   0  -3   2    0.30    0.20
   0  -3   2    0.00    0.20
   1  -3   2  109.29    3.10
   1  -3   2  111.39    3.20
   2  -3   2   22.60    0.90
   2  -3   2   21.60    1.00
   3  -3   2   29.50    1.10
   4  -3   2   12.70    0.90
  -5   3  -2   12.80    1.70
   5  -3   2   16.50    1.60
   5  -3   2   17.50    1.50
  -6   3  -2   35.30    1.90
   6  -3   2   36.40    2.00
   6  -3   2   37.90    1.80
  -7   3  -2    0.90    0.70
   7  -3   2    0.70    0.70
   7  -3   2   -0.20    0.80
  -8   3  -2   11.20    1.80
   8  -3   2   10.60    1.20
   8  -3   2    9.20    1.30
  -9   3  -2   -0.10    0.50
   9  -3   2   -1.10    1.10
   9  -3   2    0.20    0.50
  10   2  -2   20.20    1.30
  10   2  -2   19.50    1.60
   9   2  -2   26.30    1.40
   9   2  -2   26.10    1.80
   9   2  -2   23.90    1.80
   8   2  -2   44.70    1.90
   8   2  -2   43.90    2.20
   8   2  -2   43.00    2.10
   8   2  -2   41.50    2.10
   8   2  -2   45.40    2.30
   7   2  -2  255.07    7.50
   7   2  -2  242.68    7.20
   7   2  -2  251.97    7.30
   7   2  -2  247.28    7.40
   7   2  -2  242.48    7.20
   6   2  -2   81.39    3.40
   6   2  -2   83.59    3.10
   6   2  -2   88.09    2.90
   6   2  -2   87.69    3.00
   6   2  -2   82.99    3.10
   6   2  -2   88.49    3.10
   5   2  -2   23.60    1.10
  -5  -2   2   24.50    1.10
   4   2  -2    1.80    0.30
   4   2  -2    2.60    0.40
  -4  -2   2    2.00    0.40
   3   2  -2  124.19    3.50
   3   2  -2  117.79    3.60
  -3  -2   2  130.49    3.40
   2   2  -2 6484.45  164.98
  -2  -2   2 5854.91  164.48
  -2  -2   2 6271.47  164.38
  -2  -2   2 6126.19  164.88
  -2  -2   2 6405.96  164.88
   1   2  -2  169.68    4.60
  -1  -2   2  164.38    4.60
  -1  -2   2  173.18    4.60
  -1  -2   2  169.38    4.60
   0   2  -2    7.00    0.20
   0  -2   2    6.90    0.30
   0  -2   2    6.80    0.30
   1  -2   2  460.85   12.00
   1  -2   2  434.06   12.00
   2  -2   2   12.40    0.60
   2  -2   2   14.80    0.60
   3  -2   2   59.09    1.90
   3  -2   2   58.09    1.80
   4  -2   2    8.80    0.60
   4  -2   2    7.10    1.20
   5  -2   2    7.10    0.90
   5  -2   2    7.70    1.00
   5  -2   2    7.30    1.10
  -6   2  -2   51.79    2.20
   6  -2   2   46.50    2.20
   6  -2   2   48.80    2.00
  -7   2  -2  131.09    4.20
   7  -2   2  128.09    4.20
   7  -2   2  125.29    4.00
  -8   2  -2    7.40    1.10
   8  -2   2    6.00    1.40
   8  -2   2    7.80    1.50
  -9   2  -2    1.20    0.50
   9  -2   2    0.60    0.60
   9  -2   2    1.40    1.10
 -10   2  -2   -0.60    0.40
  10  -2   2    0.00    0.70
  10   1  -2    4.70    1.20
  10   1  -2    2.60    0.50
   9   1  -2    0.20    0.80
   9   1  -2   -0.20    0.70
   8   1  -2    1.40    0.80
   8   1  -2    1.20    0.60
   8   1  -2   -1.50    1.10
   8   1  -2    1.80    1.10
   7   1  -2    0.00    1.30
   7   1  -2    1.30    1.00
   7   1  -2   -1.10    1.20
   7   1  -2    0.00    1.20
   6   1  -2    1.30    1.10
   6   1  -2    0.50    0.70
   6   1  -2    1.50    0.70
   6   1  -2    1.10    1.10
   6   1  -2    2.30    1.00
   6   1  -2    1.00    1.30
   5   1  -2   32.30    1.40
  -5  -1   2   32.60    1.40
   4   1  -2  189.78    5.50
   4   1  -2  198.58    5.40
  -4  -1   2  202.68    5.40
   3   1  -2    6.30    0.40
   3   1  -2    7.00    0.40
  -3  -1   2    6.90    0.40
   2   1  -2  502.05   13.90
   2   1  -2  540.85   13.90
  -2  -1   2  507.05   14.00
  -2  -1   2  540.75   13.90
   1   1  -2   26.90    0.80
   1   1  -2   24.80    0.80
   1   1  -2   25.00    0.80
  -1  -1   2   23.90    0.80
  -1  -1   2   24.00    0.80
  -1  -1   2   24.10    0.80
   0   1  -2    3.50    0.20
   0   1  -2    3.50    0.10
   0   1  -2    3.10    0.20
   0  -1   2    3.60    0.20
   0  -1   2    2.90    0.20
   0  -1   2    3.40    0.20
  -1   1  -2    0.00    0.10
   1  -1   2    0.00    0.10
   1  -1   2   -0.10    0.10
   1  -1   2   -0.10    0.10
  -2   1  -2   18.20    0.60
  -2   1  -2   17.90    0.70
   2  -1   2   17.20    0.70
   2  -1   2   19.20    0.60
  -3   1  -2   36.60    1.20
   3  -1   2   36.70    1.20
   3  -1   2   39.50    1.10
   4  -1   2   35.70    1.20
   4  -1   2   34.30    1.20
   4  -1   2   33.60    1.20
   4  -1   2   34.40    1.50
   5  -1   2    7.50    0.90
   5  -1   2    6.10    0.80
   5  -1   2    5.20    0.70
   6  -1   2   -0.80    1.20
   6  -1   2    0.60    0.80
   6  -1   2    0.20    0.60
   7  -1   2    0.60    0.70
   7  -1   2    1.00    1.10
   7  -1   2    1.10    0.70
  -8   1  -2    0.30    0.70
   8  -1   2   -0.40    1.00
   8  -1   2    0.50    0.60
   8  -1   2    0.90    0.90
  -9   1  -2    4.00    1.00
   9  -1   2    3.40    1.10
   9  -1   2    5.10    1.20
 -10   1  -2    1.00    0.50
  10  -1   2    0.50    0.50
  10   0  -2   -0.20    0.70
  10   0  -2   -0.20    0.70
 -10   0   2    0.30    0.50
   9   0  -2    6.00    1.10
   9   0  -2    6.30    1.30
  -9   0   2    5.00    1.10
   8   0  -2   28.20    1.70
   8   0  -2   28.30    1.60
   7   0  -2   22.80    1.80
   7   0  -2   21.40    1.50
   6   0  -2   11.40    1.30
   6   0  -2   11.40    1.80
   6   0  -2   12.50    1.40
   6   0  -2    8.80    1.80
   5   0  -2    1.80    0.60
  -5   0   2    1.00    0.80
   4   0  -2   34.60    1.30
  -4   0   2   36.90    1.30
   3   0  -2  468.75   12.80
   3   0  -2  463.25   12.90
   3   0  -2  482.65   12.90
   3   0  -2  500.95   12.80
  -3   0   2  491.05   12.90
   2   0  -2 1815.02   46.80
   2   0  -2 1695.73   46.60
   2   0  -2 1747.43   46.70
  -2   0   2 1761.72   46.70
  -2   0   2 1811.32   46.90
   1   0  -2   44.00    1.20
   1   0  -2   41.50    1.20
   1   0  -2   42.50    1.20
  -1   0   2   41.70    1.20
  -1   0   2   43.80    1.20
  -1   0   2   43.40    1.20
   0   0  -2 1949.51   52.49
   0   0  -2 1991.70   52.49
   0   0  -2 1957.50   52.39
   0   0   2 2024.40   52.49
   0   0   2 1987.80   52.49
   0   0   2 1959.70   52.49
  -1   0  -2   15.20    0.50
  -1   0  -2   14.10    0.50
  -1   0  -2   13.90    0.50
   1   0   2   13.60    0.50
  -2   0  -2  215.88    5.90
  -2   0  -2  217.18    5.90
   2   0   2  222.78    5.80
   2   0   2  216.28    5.90
   2   0   2  225.08    5.80
   2   0   2  215.28    5.90
  -3   0  -2  115.39    3.40
  -3   0  -2  113.59    3.30
   3   0   2  123.69    3.20
   3   0   2  126.39    3.30
   4   0   2   68.69    2.10
   4   0   2   68.59    2.00
   4   0   2   69.79    1.90
   5   0   2   26.30    1.10
   5   0   2   25.20    1.30
   5   0   2   27.40    1.10
   6   0   2  230.88    6.50
   6   0   2  215.48    6.70
   6   0   2  229.58    7.00
   7   0   2    2.70    0.90
   7   0   2    0.50    0.80
   7   0   2    2.40    1.20
   7   0   2    1.20    0.80
   8   0   2    4.10    1.00
   8   0   2    2.80    0.90
   8   0   2    3.10    1.10
   8   0   2    2.70    0.70
  -9   0  -2   29.90    1.50
   9   0   2   28.30    1.60
   9   0   2   28.00    1.80
 -10   0  -2    7.80    0.90
  10   0   2    8.80    1.00
  10  -1  -2   12.00    1.10
 -10   1   2   13.80    1.10
   9  -1  -2    1.00    0.60
   9  -1  -2    1.20    0.60
  -9   1   2    1.90    0.70
   8  -1  -2   11.60    1.30
   8  -1  -2   12.40    1.50
   7  -1  -2   29.70    1.70
   7  -1  -2   32.10    1.90
   6  -1  -2   30.20    2.10
   6  -1  -2   29.50    1.80
   6  -1  -2   25.00    1.70
   6  -1  -2   28.00    2.00
   5  -1  -2   15.00    1.50
   5  -1  -2   16.90    1.00
  -5   1   2   13.50    1.40
   4  -1  -2    9.80    0.60
   4  -1  -2    9.10    1.00
   4  -1  -2    9.80    0.60
  -4   1   2    9.60    0.80
   3  -1  -2   27.00    1.00
   3  -1  -2   27.70    0.90
   3  -1  -2   27.20    1.00
   3  -1  -2   26.80    1.00
  -3   1   2   28.10    1.00
   2  -1  -2  173.78    4.60
   2  -1  -2  173.58    4.60
   2  -1  -2  170.38    4.60
  -2   1   2  175.08    4.70
  -2   1   2  155.58    4.70
   1  -1  -2    2.80    0.20
   1  -1  -2    2.30    0.20
   1  -1  -2    2.60    0.20
  -1   1   2    2.40    0.20
  -1   1   2    2.40    0.20
  -1   1   2    2.80    0.20
   0  -1  -2    5.40    0.20
   0  -1  -2    5.30    0.20
   0   1   2    5.30    0.30
   0   1   2    5.10    0.20
  -1  -1  -2   22.70    0.70
  -1  -1  -2   21.70    0.70
  -1  -1  -2   23.10    0.60
   1   1   2   22.60    0.60
   1   1   2   22.00    0.70
  -2  -1  -2   18.00    0.60
  -2  -1  -2   18.90    0.70
   2   1   2   18.60    0.60
  -3  -1  -2   21.90    0.80
   3   1   2   22.50    0.80
   3   1   2   23.30    0.70
   4   1   2  137.59    3.90
   4   1   2  139.79    3.80
   5   1   2   16.60    0.90
   5   1   2   15.40    0.80
   5   1   2   16.30    1.30
   6   1   2   14.30    1.30
   6   1   2    9.20    1.60
   6   1   2   13.60    1.90
   6   1   2   12.70    1.80
   6   1   2    8.70    1.80
   7   1   2    3.10    1.00
   7   1   2    1.70    0.80
   7   1   2    1.80    0.90
   7   1   2    1.90    0.70
   8   1   2   -0.40    0.80
   8   1   2    0.10    0.70
   8   1   2   -1.10    0.90
   8   1   2    0.50    1.00
   9   1   2   20.20    1.50
   9   1   2   20.50    1.50
   9   1   2   20.50    1.50
 -10  -1  -2    1.70    0.60
  10   1   2    0.70    0.60
  10   1   2    1.50    0.70
   9  -2  -2    4.40    1.00
   9  -2  -2    7.40    1.30
  -9   2   2    2.70    0.70
   8  -2  -2   37.50    1.80
   8  -2  -2   36.40    2.00
   7  -2  -2   -0.30    0.80
   7  -2  -2    0.60    0.70
  -7   2   2    1.10    0.80
   6  -2  -2    6.80    1.40
   6  -2  -2    8.70    1.40
   6  -2  -2    8.40    1.40
   5  -2  -2    7.60    1.50
   5  -2  -2    7.40    1.20
  -5   2   2    7.70    1.90
   4  -2  -2  237.58    6.50
   4  -2  -2  229.48    6.40
  -4   2   2  229.88    6.60
   3  -2  -2   11.80    0.80
   3  -2  -2    9.00    0.50
   3  -2  -2    8.60    0.50
  -3   2   2    8.20    0.60
   2  -2  -2  553.14   15.30
   2  -2  -2  582.74   15.20
  -2   2   2  577.04   15.30
   1  -2  -2  524.95   14.00
   1  -2  -2  527.45   14.00
   1  -2  -2  532.05   14.00
  -1   2   2  521.95   14.00
  -1   2   2  516.65   14.00
   0  -2  -2  675.43   17.70
   0  -2  -2  677.23   17.70
   0  -2  -2  669.53   17.70
   0   2   2  685.13   17.70
   0   2   2  638.54   17.70
   0   2   2  661.63   17.80
  -1  -2  -2  149.99    4.00
  -1  -2  -2  145.59    4.00
  -1  -2  -2  149.09    4.00
   1   2   2  145.19    4.00
   1   2   2  142.89    4.00
  -2  -2  -2    2.70    0.30
  -2  -2  -2    1.60    0.30
  -2  -2  -2    1.90    0.10
   2   2   2    2.80    0.20
  -3  -2  -2  161.28    4.50
   3   2   2  164.28    4.40
  -4  -2  -2  290.67    8.00
   4   2   2  293.27    7.90
   4   2   2  298.87    8.10
   5   2   2  199.88    6.00
   5   2   2  209.78    5.70
   5   2   2  212.58    5.90
   6   2   2   24.80    1.90
   6   2   2   23.20    1.70
   6   2   2   22.30    1.90
   6   2   2   22.10    1.50
   6   2   2   18.70    1.70
   7   2   2   29.60    1.90
   7   2   2   29.50    1.90
   7   2   2   27.70    1.80
   7   2   2   27.50    1.80
   7   2   2   27.40    1.80
   7   2   2   32.50    1.80
   8   2   2    2.00    1.10
   8   2   2    0.90    0.80
   8   2   2    1.60    0.80
   8   2   2   -1.00    0.90
   8   2   2    2.20    0.90
   9   2   2  116.79    3.70
   9   2   2  117.49    3.90
   9   2   2  116.59    3.80
 -10  -2  -2   12.70    1.00
  10   2   2   12.80    1.20
  10   2   2   12.20    1.30
 -11  -2  -2    1.10    0.50
  11   2   2    0.20    0.50
   9  -3  -2    3.30    0.90
   8  -3  -2   25.80    1.50
   8  -3  -2   21.40    1.70
  -8   3   2   24.60    1.60
   7  -3  -2   13.80    1.60
   7  -3  -2   14.40    1.40
   7  -3  -2   18.50    1.80
  -7   3   2   13.40    1.60
   6  -3  -2   -0.10    0.80
   6  -3  -2   -1.20    0.90
   6  -3  -2    0.10    0.70
  -6   3   2    0.90    1.00
   5  -3  -2   32.00    2.00
  -5   3   2   30.80    2.20
  -5   3   2   25.10    2.60
   4  -3  -2    7.50    0.90
   4  -3  -2    7.30    0.90
  -4   3   2    5.30    1.30
  -4   3   2    7.00    1.10
   3  -3  -2    2.30    0.50
   3  -3  -2    2.60    0.50
  -3   3   2    3.00    0.80
  -3   3   2    1.80    0.50
   2  -3  -2   16.20    0.70
   2  -3  -2   15.00    0.90
   2  -3  -2   16.20    0.70
  -2   3   2   16.80    0.80
   1  -3  -2   11.50    0.60
   1  -3  -2   10.70    0.50
  -1   3   2    9.90    0.70
  -1   3   2   10.90    0.60
   0  -3  -2  396.76   10.50
   0  -3  -2  385.46   10.50
   0   3   2  387.06   10.50
   0   3   2  393.46   10.50
  -1  -3  -2  351.56    9.90
  -1  -3  -2  378.06    9.90
   1   3   2  375.26    9.90
   1   3   2  366.76    9.90
  -2  -3  -2    5.80    0.50
  -2  -3  -2    6.10    0.30
   2   3   2    6.00    0.40
   3   3   2    1.00    0.20
   4   3   2   61.99    1.90
   5   3   2   -0.10    0.90
   5   3   2    0.70    0.40
   6   3   2    4.30    1.00
   6   3   2    4.60    0.90
   6   3   2    3.40    1.00
   6   3   2    3.20    1.10
   6   3   2    5.90    1.50
   6   3   2    5.50    1.10
   7   3   2    2.40    0.90
   7   3   2    0.60    0.70
   7   3   2    1.90    0.90
   7   3   2    1.40    1.10
   7   3   2   -0.50    0.90
   7   3   2    0.70    0.90
   8   3   2   17.00    1.40
   8   3   2   15.60    1.40
   8   3   2   16.50    1.70
   8   3   2   15.30    1.40
   9   3   2    1.60    0.80
   9   3   2    2.80    0.70
   9   3   2    1.90    0.60
   9   3   2    1.30    0.70
  10   3   2    0.90    0.60
  10   3   2    0.50    0.70
  10   3   2    1.30    0.70
 -11  -3  -2    3.40    0.70
  11   3   2    2.20    0.60
  11   3   2    4.30    1.00
   8  -4  -2    0.90    0.60
   7  -4  -2   45.90    2.00
   7  -4  -2   44.40    2.20
  -7   4   2   41.80    2.30
   6  -4  -2   84.29    2.90
   6  -4  -2   85.49    3.10
   6  -4  -2   88.09    3.10
  -6   4   2   84.09    3.10
  -6   4   2   84.89    3.40
   5  -4  -2    1.40    1.00
   4  -4  -2   -0.80    0.80
   4  -4  -2    0.40    1.10
  -4   4   2    0.30    0.70
  -4   4   2    0.40    1.10
   3  -4  -2   19.30    1.00
   3  -4  -2   19.30    1.10
  -3   4   2   18.50    1.30
  -3   4   2   16.80    1.40
   2  -4  -2  313.57    8.20
   2  -4  -2  295.57    8.40
  -2   4   2  301.67    8.40
  -2   4   2  302.97    8.40
   1  -4  -2    9.90    0.50
  -1   4   2    8.60    0.60
   0  -4  -2   15.10    0.60
   0  -4  -2   14.30    0.80
   0   4   2   15.40    0.70
  -1  -4  -2   88.19    2.60
  -1  -4  -2   89.99    2.60
   1   4   2   91.29    2.60
   1   4   2   86.99    2.60
  -2  -4  -2   50.19    1.70
  -2  -4  -2   48.00    1.50
   2   4   2   47.80    1.50
  -3  -4  -2  117.99    3.20
  -3  -4  -2  118.09    3.20
   3   4   2  112.69    3.30
   4   4   2  268.97    7.30
   5   4   2    3.90    0.70
   5   4   2    2.90    1.00
   6   4   2  105.99    3.50
   6   4   2  102.09    3.40
   6   4   2  103.89    3.40
   6   4   2   99.59    3.70
   6   4   2   98.89    3.70
   6   4   2   96.19    3.40
   7   4   2    0.40    0.90
   7   4   2    1.60    0.90
   7   4   2    0.80    0.70
   7   4   2    0.70    0.80
   7   4   2    1.70    1.10
   7   4   2    0.70    0.80
   8   4   2    0.10    0.70
   8   4   2    0.80    0.80
   8   4   2    0.30    0.60
   8   4   2   -0.10    0.80
   8   4   2   -0.10    0.70
   9   4   2    1.00    0.70
   9   4   2    1.80    0.60
   9   4   2    2.20    0.70
   9   4   2    2.30    0.90
  10   4   2    1.50    0.70
  10   4   2    1.30    0.50
  10   4   2    1.30    0.60
  10   4   2    1.20    0.80
  11   4   2   34.60    1.30
  11   4   2   31.60    1.50
   8  -5  -2   19.70    1.50
   7  -5  -2    1.00    0.70
   7  -5  -2    0.70    1.00
   6  -5  -2    3.90    0.90
   6  -5  -2    3.50    0.90
  -6   5   2    5.60    1.50
  -5   5   2   87.29    3.30
   4  -5  -2    2.40    1.40
  -4   5   2    1.50    1.00
  -4   5   2    1.80    0.80
  -4   5   2    1.30    1.40
   3  -5  -2   21.10    1.50
  -3   5   2   21.30    1.90
  -3   5   2   22.30    1.40
  -3   5   2   20.60    1.70
  -3   5   2   19.30    2.20
   2  -5  -2   17.00    1.00
   2  -5  -2   17.70    1.10
  -2   5   2   17.80    1.20
  -2   5   2   16.50    1.40
   1  -5  -2   65.49    2.00
  -1   5   2   60.39    2.20
  -1   5   2   65.99    2.20
   0  -5  -2   20.60    0.90
   0   5   2   23.00    1.10
   0   5   2   20.00    1.20
  -1  -5  -2  190.68    5.50
  -1  -5  -2  199.28    5.40
   1   5   2  188.98    5.40
  -2  -5  -2  143.19    3.90
  -2  -5  -2  129.39    3.90
   2   5   2  132.09    3.90
  -3  -5  -2  237.18    6.60
  -3  -5  -2  241.38    6.60
  -3  -5  -2  232.28    6.70
   3   5   2  256.37    7.00
   3   5   2  238.58    6.70
  -4  -5  -2    3.50    0.60
   4   5   2    5.50    1.30
   4   5   2    4.70    0.70
   5   5   2    3.30    0.90
   5   5   2    5.20    1.30
   5   5   2    6.20    1.40
   6   5   2    2.70    1.00
   6   5   2    3.20    0.80
   6   5   2    2.50    1.10
   6   5   2    4.00    0.90
   6   5   2    2.90    0.70
   6   5   2    2.60    1.10
   7   5   2    0.70    0.80
   7   5   2   -0.40    1.10
   7   5   2    0.30    0.60
   7   5   2    0.40    0.70
   8   5   2   -0.40    0.60
   8   5   2    0.70    0.80
   8   5   2   -0.60    0.90
   8   5   2   -0.30    0.70
   8   5   2    0.90    0.70
   9   5   2    1.20    0.60
   9   5   2    1.50    0.60
   9   5   2    0.80    0.60
   9   5   2    0.30    0.70
  10   5   2    0.50    0.50
  10   5   2    0.30    0.60
  10   5   2   -0.30    0.80
  10   5   2   -0.70    0.60
 -11  -5  -2    1.30    0.50
  11   5   2    1.90    0.80
  11   5   2    0.30    0.40
   7  -6  -2   14.50    1.20
   7  -6  -2   13.60    1.50
   6  -6  -2    9.90    1.80
   6  -6  -2   10.90    1.30
  -6   6   2   10.30    1.50
  -5   6   2  110.49    3.80
  -4   6   2   13.10    1.80
  -4   6   2   11.00    1.60
  -3   6   2   23.10    1.80
  -3   6   2   24.60    1.80
  -3   6   2   22.90    1.40
  -3   6   2   22.90    2.00
   2  -6  -2   45.90    2.00
  -2   6   2   44.20    2.40
  -2   6   2   47.80    2.30
  -2   6   2   42.60    2.30
  -2   6   2   47.60    1.90
   1  -6  -2    2.20    0.60
  -1   6   2    1.00    1.10
  -1   6   2    1.70    0.60
  -1   6   2   -1.30    0.90
  -1   6   2    1.30    1.10
   0  -6  -2    4.20    0.80
   0   6   2    3.40    0.90
  -1  -6  -2   33.60    1.40
   1   6   2   32.70    1.60
  -2  -6  -2   44.70    1.70
   2   6   2   43.90    1.80
  -3  -6  -2   53.09    2.00
  -3  -6  -2   52.59    2.00
   3   6   2   53.09    2.10
  -4  -6  -2   52.39    2.10
   4   6   2   52.69    2.10
   5   6   2    1.90    0.90
   5   6   2    1.00    0.90
   5   6   2    2.00    1.10
   5   6   2    1.80    1.20
   5   6   2    0.30    0.80
   6   6   2   17.00    2.10
   6   6   2   18.60    1.60
   6   6   2   17.90    2.10
   6   6   2   20.40    1.40
   6   6   2   16.00    1.80
   6   6   2   17.20    1.50
   7   6   2    5.00    1.10
   7   6   2    3.90    0.80
   7   6   2    1.70    0.70
   7   6   2    2.40    1.10
   7   6   2    1.90    1.00
   8   6   2   52.99    2.60
   8   6   2   51.59    2.10
   8   6   2   54.39    2.20
   8   6   2   58.59    2.30
   8   6   2   51.69    2.40
   9   6   2    0.60    0.50
   9   6   2    0.90    0.60
   9   6   2   -0.70    1.20
   9   6   2   -0.80    0.60
  10   6   2   -0.40    0.50
  10   6   2    0.30    0.70
  10   6   2    0.10    0.50
  10   6   2    0.60    0.60
   7  -7  -2    0.40    0.50
   6  -7  -2    1.40    0.70
   6  -7  -2    1.70    0.50
  -6   7   2    0.60    0.80
  -4   7   2   39.00    2.10
  -4   7   2   38.10    1.90
  -3   7   2   56.09    2.60
  -3   7   2   59.39    2.30
  -3   7   2   59.79    2.50
  -3   7   2   60.39    2.50
  -2   7   2   10.60    1.20
  -2   7   2    9.90    1.50
  -2   7   2    8.20    1.90
   1  -7  -2    1.70    1.00
  -1   7   2   -0.20    0.90
  -1   7   2    0.40    0.60
  -1   7   2   -0.80    0.90
  -1   7   2    0.00    0.90
   0  -7  -2    4.40    0.90
   0   7   2    4.20    1.00
   0   7   2    4.50    1.00
   0   7   2    5.30    1.10
   0   7   2    6.80    1.60
  -1  -7  -2    2.00    0.80
   1   7   2    1.10    0.70
   1   7   2    0.20    1.00
   1   7   2    1.10    1.00
   1   7   2    1.60    1.10
  -2  -7  -2   19.00    1.40
   2   7   2   20.20    1.30
   2   7   2   20.80    2.20
   2   7   2   17.00    2.10
  -3  -7  -2  121.29    4.00
   3   7   2  125.49    3.90
   3   7   2  125.49    4.40
   3   7   2  148.19    6.00
   3   7   2  117.49    4.30
  -4  -7  -2    7.40    1.50
   4   7   2    6.40    1.10
   4   7   2   10.70    2.00
   4   7   2    6.00    1.00
   4   7   2   10.30    2.00
  -5  -7  -2    2.00    1.40
   5   7   2    2.60    0.90
   5   7   2    2.90    1.00
   5   7   2    1.60    0.90
   5   7   2    2.90    1.10
   5   7   2   -0.60    1.10
   6   7   2   -0.40    1.20
   6   7   2    0.30    0.90
   6   7   2    0.50    1.00
   6   7   2   -0.10    0.70
   6   7   2   -0.10    0.70
   7   7   2    1.40    0.70
   7   7   2    0.80    0.70
   7   7   2    0.70    1.20
   7   7   2    1.70    0.80
   7   7   2    0.80    0.90
   8   7   2    1.10    0.90
   8   7   2    0.10    0.60
   8   7   2    0.00    0.70
   8   7   2    2.00    1.00
   8   7   2    1.10    0.60
   9   7   2    7.30    1.70
   9   7   2    7.20    1.10
   9   7   2    5.50    1.00
   9   7   2    5.70    1.00
  10   7   2    0.00    0.40
  10   7   2    0.20    0.50
  10   7   2   -0.50    0.50
   6  -8  -2    0.30    0.70
   5  -8  -2   26.70    1.40
   5  -8  -2   29.30    1.50
  -5   8   2   27.50    1.50
  -4   8   2   11.40    1.50
  -3   8   2   15.90    1.50
  -3   8   2   15.60    1.30
  -3   8   2   19.70    1.90
  -2   8   2   54.49    2.20
  -2   8   2   52.49    2.30
  -2   8   2   52.29    2.40
  -2   8   2   53.19    2.30
  -1   8   2   66.69    2.70
  -1   8   2   68.89    2.50
  -1   8   2   66.99    2.80
  -1   8   2   65.59    2.70
   0   8   2   33.50    1.60
   0   8   2   31.20    2.60
   0   8   2   30.60    2.00
   0   8   2   24.40    1.90
  -1  -8  -2    4.40    1.30
   1   8   2    7.20    1.80
   1   8   2    7.70    1.10
   1   8   2    8.10    1.50
   1   8   2    7.10    1.60
  -2  -8  -2   57.99    2.80
   2   8   2   62.69    2.40
   2   8   2   62.39    2.80
   2   8   2   65.29    2.80
   2   8   2   62.09    2.90
  -3  -8  -2   36.40    3.60
   3   8   2   37.00    2.40
   3   8   2   37.00    2.40
   3   8   2   39.50    2.50
   3   8   2   38.90    1.80
  -4  -8  -2    4.60    2.00
   4   8   2    5.70    1.00
   4   8   2    6.60    1.10
   4   8   2    6.20    1.30
   4   8   2    7.10    1.20
   5   8   2   45.90    2.40
   5   8   2   44.80    2.20
   5   8   2   47.00    2.20
   5   8   2   47.30    2.30
   5   8   2   43.40    2.50
   6   8   2    2.40    0.90
   6   8   2   -0.60    0.90
   6   8   2    0.50    1.10
   6   8   2    1.00    0.70
   7   8   2    0.50    0.80
   7   8   2   -0.60    0.70
   7   8   2    1.00    0.80
   7   8   2    1.70    1.00
   8   8   2   -0.10    0.70
   8   8   2    0.00    0.60
   8   8   2   -0.20    0.60
   9   8   2    1.20    0.60
   9   8   2    1.90    0.60
   9   8   2    5.40    1.60
   9   8   2    1.90    0.60
  10   8   2    2.70    0.60
  10   8   2    2.90    0.80
  10   8   2    1.20    0.50
   5  -9  -2   20.70    1.20
   5  -9  -2   19.00    1.20
  -5   9   2   19.70    1.10
  -4   9   2    0.90    0.60
  -4   9   2    2.50    0.80
  -3   9   2    2.60    0.60
  -3   9   2    2.20    0.80
  -2   9   2    2.30    0.80
  -2   9   2    1.90    0.60
  -2   9   2    3.00    0.80
  -2   9   2    4.20    1.10
  -1   9   2    4.60    1.10
  -1   9   2    6.30    1.20
  -1   9   2    6.10    1.30
   0   9   2   94.89    3.50
   0   9   2   96.99    3.50
   0   9   2   98.29    3.30
   0   9   2   99.79    3.50
   1   9   2   85.09    3.30
   1   9   2   91.29    3.30
   1   9   2   87.59    3.00
   1   9   2   87.69    3.20
   2   9   2    7.70    1.20
   2   9   2    6.00    1.10
   2   9   2    5.60    1.60
   2   9   2    8.90    1.70
   3   9   2   37.30    2.20
   3   9   2   33.30    2.30
   3   9   2   37.70    2.30
   3   9   2   37.20    1.80
   4   9   2    1.50    1.00
   4   9   2   -0.80    0.90
   4   9   2    0.40    0.90
   5   9   2    1.80    0.80
   5   9   2    3.00    1.10
   5   9   2    2.00    1.00
   5   9   2    2.40    1.00
   6   9   2    0.10    1.00
   6   9   2    0.10    0.80
   6   9   2    0.30    1.00
   6   9   2    1.30    0.70
   7   9   2    8.00    1.20
   7   9   2   10.90    2.10
   7   9   2    9.30    1.30
   8   9   2    5.80    1.10
   8   9   2    3.70    0.80
   8   9   2    6.50    1.10
   8   9   2   10.70    1.90
   9   9   2   -0.30    0.60
   9   9   2    0.10    0.50
   9   9   2    0.80    0.70
   4 -10  -2    8.30    1.30
   4 -10  -2   13.50    1.10
  -4  10   2   11.30    0.90
  -3  10   2   34.80    1.60
  -3  10   2   31.70    1.50
  -2  10   2    0.40    0.60
  -2  10   2    1.00    0.60
  -1  10   2   -0.50    0.80
  -1  10   2   -0.40    0.70
  -1  10   2    0.80    0.60
  -1  10   2    0.70    0.90
   0  10   2    6.20    1.20
   0  10   2    5.20    1.20
   0  10   2    4.90    1.10
   0  10   2    5.90    1.30
   1  10   2   20.70    1.60
   1  10   2   20.00    1.70
   1  10   2   19.40    1.50
   1  10   2   18.80    1.50
   2  10   2    7.90    1.40
   2  10   2    6.60    1.10
   2  10   2   13.00    1.60
   2  10   2    9.60    1.30
   3  10   2   27.80    2.40
   3  10   2   29.40    1.80
   3  10   2   29.30    2.00
   3  10   2   28.80    1.80
   4  10   2    4.40    1.00
   4  10   2    5.50    1.00
   4  10   2    7.20    2.10
   5  10   2   21.10    1.80
   5  10   2   19.60    1.80
   5  10   2   16.80    3.10
   6  10   2   22.00    2.20
   6  10   2   26.10    1.70
   6  10   2   26.60    1.80
   7  10   2    1.40    0.70
   7  10   2    2.10    0.70
   7  10   2   -0.30    1.00
   8  10   2    0.70    0.60
   8  10   2    0.70    0.90
   8  10   2   -1.00    0.50
   9  10   2    2.00    0.50
   9  10   2    2.50    0.70
   9  10   2    4.20    0.70
  -2  11   2   39.70    1.60
  -2  11   2   40.80    1.70
  -1  11   2    2.40    0.60
  -1  11   2    3.30    0.80
   0  11   2   12.20    1.20
   0  11   2   10.60    1.10
   0  11   2   13.10    1.20
   1  11   2    9.60    1.20
   1  11   2    7.60    1.30
   1  11   2    8.20    1.20
   1  11   2    6.20    1.40
   2  11   2   52.89    2.20
   2  11   2   50.39    2.40
   2  11   2   54.59    2.30
   2  11   2   51.49    2.30
   3  11   2    2.70    1.10
   3  11   2    1.70    1.00
   3  11   2    2.60    0.90
   4  11   2   20.60    2.00
   4  11   2   30.30    2.10
   0  12   2    6.40    0.90
   0  12   2    6.80    0.90
   1  12   2    8.50    1.80
   1  12   2    6.30    1.00
   2  12   2    8.10    1.50
   2  12   2    8.80    1.30
   2  12   2    6.80    1.10
   3  12   2   18.60    1.60
   2  12  -3   10.50    1.30
   2  12  -3   11.90    1.50
   1  12  -3    0.60    0.70
   1  12  -3    0.90    1.10
   0  12  -3    6.30    0.90
   0  12  -3    7.50    0.80
   3  11  -3    0.20    0.90
   3  11  -3    2.10    1.20
   2  11  -3    0.40    0.70
   2  11  -3    0.50    0.80
   1  11  -3   43.90    2.00
   1  11  -3   45.80    1.90
   0  11  -3    2.40    0.80
   0  11  -3    2.10    0.70
  -1  11  -3    7.30    0.90
  -1  11  -3    7.40    0.90
  -2  11  -3    0.30    0.50
  -2  11  -3   -0.30    0.40
   2 -11   3   -0.60    0.90
   8  10  -3    5.50    1.00
   8  10  -3    8.00    1.00
   7  10  -3    9.00    1.20
   7  10  -3    9.20    1.20
   7  10  -3    7.60    1.50
   6  10  -3   12.00    1.60
   6  10  -3   11.10    1.60
   6  10  -3    6.00    1.40
   5  10  -3   -0.40    1.20
   5  10  -3    0.60    1.10
   3  10  -3   -1.20    0.80
   3  10  -3   -1.10    1.10
   2  10  -3    0.50    0.70
   2  10  -3   -0.80    0.90
   1  10  -3   12.60    1.50
   1  10  -3   12.40    1.40
   0  10  -3   51.29    2.10
   0  10  -3   50.09    2.20
  -2  10  -3   13.90    1.50
  -2  10  -3   15.90    1.50
  -3  10  -3    3.40    0.90
  -3  10  -3    3.40    0.80
   3 -10   3    1.10    0.60
  -4  10  -3    8.30    0.90
  -4  10  -3    5.90    0.80
   4 -10   3    4.70    1.00
   9   9  -3    3.10    0.70
   9   9  -3    4.30    1.10
   8   9  -3    0.90    0.70
   8   9  -3    0.20    0.60
   8   9  -3    1.30    0.60
   8   9  -3    0.80    0.90
   7   9  -3   17.50    1.40
   7   9  -3   16.10    1.40
   7   9  -3   18.80    1.60
   6   9  -3   33.90    1.70
   6   9  -3   32.80    1.80
   6   9  -3   35.60    1.80
   5   9  -3    2.50    1.10
   5   9  -3    6.90    1.40
   5   9  -3    3.80    0.90
   4   9  -3   36.40    3.70
   4   9  -3   36.20    2.10
   4   9  -3   36.30    2.10
   3   9  -3    0.20    1.00
   3   9  -3   -1.70    0.90
   2   9  -3   16.70    1.60
   2   9  -3   19.50    1.80
   2   9  -3   12.90    2.00
   1   9  -3    8.90    1.50
   1   9  -3   14.00    2.10
   1   9  -3    9.60    1.40
   1   9  -3   11.30    1.40
   0   9  -3    0.90    0.80
   0   9  -3    1.80    0.90
   0   9  -3    2.20    0.70
   0   9  -3    1.90    1.40
  -1   9  -3    0.70    0.70
  -1   9  -3    1.10    0.80
  -2   9  -3   10.40    1.40
  -2   9  -3   14.10    1.40
  -3   9  -3    1.00    0.70
  -3   9  -3    1.20    0.80
  -4   9  -3    1.20    0.70
  -4   9  -3    0.50    0.60
   4  -9   3    0.60    0.60
  -5   9  -3   -0.60    0.80
  -5   9  -3    0.00    0.70
   5  -9   3    0.00    0.60
   9   8  -3   22.80    1.20
   9   8  -3   24.60    1.10
   9   8  -3   23.50    1.30
   9   8  -3   23.10    1.40
   8   8  -3   11.30    1.20
   8   8  -3   10.50    1.10
   8   8  -3   12.00    1.10
   8   8  -3   10.50    1.40
   7   8  -3    1.70    0.70
   7   8  -3    1.20    0.60
   7   8  -3    2.30    0.70
   7   8  -3    2.10    0.90
   6   8  -3   10.90    1.50
   6   8  -3   13.90    1.30
   6   8  -3   15.80    2.00
   6   8  -3   10.90    1.40
   5   8  -3    2.40    0.90
   5   8  -3    1.80    0.90
   5   8  -3    2.70    0.70
   4   8  -3   31.90    1.90
   4   8  -3   28.70    1.90
   4   8  -3   30.60    2.80
   3   8  -3    1.80    1.20
   3   8  -3    0.80    1.00
   3   8  -3    1.40    1.00
   2   8  -3  175.28    5.30
   2   8  -3  169.88    5.40
   2   8  -3  175.08    5.40
  -2  -8   3  163.18    5.60
   1   8  -3    1.20    1.00
   1   8  -3    2.30    0.90
   1   8  -3    3.50    1.10
   1   8  -3    1.50    0.80
   0   8  -3   -0.30    0.70
   0   8  -3    0.40    0.70
   0   8  -3   -0.30    0.90
   0   8  -3    0.90    1.00
  -1   8  -3    2.80    0.80
  -1   8  -3    1.90    0.80
  -1   8  -3    2.40    0.80
  -1   8  -3    2.10    1.00
  -2   8  -3   68.49    2.70
  -2   8  -3   65.29    2.80
  -2   8  -3   70.29    3.00
  -3   8  -3   -0.70    0.80
  -3   8  -3    0.70    0.70
  -3   8  -3   -1.20    1.00
  -4   8  -3    3.60    1.00
  -4   8  -3    7.20    1.80
   4  -8   3    1.50    1.00
   4  -8   3    2.40    0.80
  -5   8  -3   -0.20    0.70
  -5   8  -3    0.60    0.80
   5  -8   3    1.60    0.90
   5  -8   3    0.30    0.60
   6  -8   3    0.60    0.60
  10   7  -3    2.30    0.50
  10   7  -3    3.90    0.70
  10   7  -3    4.10    0.80
   9   7  -3    1.70    0.60
   9   7  -3    0.80    0.60
   9   7  -3   -0.40    0.50
   9   7  -3    0.60    0.50
   8   7  -3   -0.20    0.60
   8   7  -3    0.30    0.60
   8   7  -3    0.40    0.50
   7   7  -3    8.10    1.40
   7   7  -3    6.30    1.20
   7   7  -3    6.00    1.10
   7   7  -3    7.00    1.40
   6   7  -3   34.90    1.80
   6   7  -3   33.20    1.70
   6   7  -3   30.00    2.10
   6   7  -3   32.30    1.90
   5   7  -3    5.70    1.40
   5   7  -3    7.30    1.40
   5   7  -3    3.60    1.10
   4   7  -3    0.70    0.90
   4   7  -3    2.30    1.10
   4   7  -3    0.60    0.90
   3   7  -3    9.50    1.80
   3   7  -3   10.20    1.80
   3   7  -3    8.00    1.30
   2   7  -3    5.30    1.10
   2   7  -3    6.40    1.10
   2   7  -3    5.60    1.40
  -2  -7   3    5.30    0.90
   1   7  -3   19.90    1.60
   1   7  -3   21.40    1.90
   1   7  -3   20.10    2.00
   1   7  -3   22.50    1.70
  -1  -7   3   21.60    1.40
   0   7  -3    2.50    1.00
   0   7  -3    4.20    0.90
   0   7  -3    6.70    1.80
   0   7  -3    3.20    0.80
   0  -7   3    3.60    0.90
  -1   7  -3   50.39    2.30
  -1   7  -3   47.10    2.60
  -1   7  -3   48.60    2.20
  -1   7  -3   49.90    2.00
   1  -7   3   45.50    2.30
  -2   7  -3   -0.90    1.00
  -2   7  -3    0.60    0.70
  -3   7  -3   30.70    1.90
  -3   7  -3   32.10    2.00
  -3   7  -3   33.00    1.80
  -4   7  -3    5.90    1.50
  -4   7  -3    9.00    1.40
  -4   7  -3    7.10    1.50
   4  -7   3    6.70    1.50
  -5   7  -3    2.00    1.30
  -5   7  -3    2.80    0.90
   5  -7   3    0.80    0.60
  -6   7  -3    1.00    0.90
   6  -7   3    3.70    0.80
   7  -7   3    3.90    0.90
   7  -7   3    2.30    0.70
  10   6  -3    0.10    0.50
  10   6  -3    0.00    0.50
  10   6  -3    0.10    0.50
   9   6  -3    1.90    0.70
   9   6  -3    1.70    0.60
   9   6  -3    1.70    0.60
   9   6  -3    1.50    0.60
   8   6  -3    3.20    0.70
   8   6  -3    2.70    0.60
   8   6  -3    2.50    0.70
   8   6  -3    3.10    0.70
   7   6  -3   96.59    3.40
   7   6  -3  101.29    3.40
   7   6  -3   94.39    3.40
   7   6  -3   97.89    3.30
   6   6  -3  231.08    6.60
   6   6  -3  221.28    6.60
   6   6  -3  225.18    6.70
   6   6  -3  220.38    7.00
   5   6  -3    4.90    1.20
   5   6  -3    6.50    1.50
   5   6  -3    7.70    1.80
   5   6  -3    5.40    1.40
   4   6  -3  193.28    5.90
   4   6  -3  191.28    5.80
   4   6  -3  195.98    5.80
  -3  -6   3   26.50    1.70
  -3  -6   3   26.20    1.30
  -2  -6   3    3.40    0.70
  -2  -6   3    3.60    0.80
   1   6  -3    3.30    1.00
  -1  -6   3    1.60    0.50
  -1  -6   3    0.60    0.60
   0   6  -3   24.40    1.50
   0  -6   3   24.50    1.20
  -1   6  -3   13.80    1.20
  -1   6  -3   13.50    1.60
  -1   6  -3   14.50    1.70
  -2   6  -3  132.39    4.50
  -2   6  -3  137.59    4.40
  -2   6  -3  138.79    4.20
  -2   6  -3  136.79    4.40
  -3   6  -3   28.80    1.80
  -3   6  -3   31.80    2.00
  -3   6  -3   26.00    1.80
  -4   6  -3   11.30    1.60
  -4   6  -3    7.50    1.70
  -4   6  -3   11.80    1.60
  -5   6  -3   36.80    1.90
  -5   6  -3   36.10    2.00
  -5   6  -3   31.90    2.10
   5  -6   3   34.40    1.80
  -6   6  -3    6.60    1.30
   6  -6   3    9.00    1.10
  -7   6  -3    1.30    0.70
   7  -6   3    2.30    0.70
   7  -6   3    4.70    1.20
  10   5  -3    6.10    0.80
  10   5  -3    6.40    0.80
  10   5  -3    6.30    0.80
   9   5  -3   19.30    1.40
   9   5  -3   20.60    1.40
   9   5  -3   19.20    1.20
   9   5  -3   19.10    1.30
   8   5  -3   20.50    1.50
   8   5  -3   20.90    1.50
   8   5  -3   21.00    1.30
   8   5  -3   23.00    1.70
   7   5  -3    1.70    0.60
   7   5  -3    0.30    0.70
   7   5  -3    1.00    0.80
   7   5  -3   -0.80    0.70
   6   5  -3   14.00    1.60
   6   5  -3   13.90    1.30
   6   5  -3   16.40    1.70
   6   5  -3   14.60    1.30
   5   5  -3   21.40    1.50
   5   5  -3   19.70    1.80
   5   5  -3   20.90    1.60
   5   5  -3   22.80    2.00
   4   5  -3   26.50    1.60
  -4  -5   3   35.10    1.60
   3   5  -3    0.30    0.40
  -3  -5   3    3.50    0.60
  -3  -5   3    0.40    0.40
  -2  -5   3    2.40    0.50
  -2  -5   3    3.10    0.50
  -1  -5   3  104.89    3.10
  -1  -5   3  107.29    3.20
   0  -5   3    2.20    0.50
   0  -5   3    1.20    0.40
  -1   5  -3   18.40    1.40
   1  -5   3   17.70    1.20
   1  -5   3   18.70    0.90
  -2   5  -3   18.10    1.20
   2  -5   3   18.00    1.50
   2  -5   3   15.60    1.00
  -3   5  -3    6.20    1.70
  -3   5  -3    6.50    1.70
  -3   5  -3    5.10    0.90
   3  -5   3    6.20    1.10
  -4   5  -3    0.50    1.20
  -4   5  -3   -0.10    0.90
  -4   5  -3    0.50    0.80
   4  -5   3    0.80    1.20
  -5   5  -3    0.60    0.70
  -5   5  -3    0.60    1.10
  -5   5  -3   -1.70    1.30
   5  -5   3   -0.90    0.80
   5  -5   3    0.80    0.60
  -6   5  -3    0.90    0.60
   6  -5   3    0.80    0.70
   6  -5   3    0.30    0.60
  -7   5  -3    0.50    0.70
   7  -5   3    0.50    0.70
   7  -5   3    0.50    0.60
  -8   5  -3    4.50    1.00
   8  -5   3    3.90    0.90
   8  -5   3    3.10    0.80
  10   4  -3    8.00    1.00
  10   4  -3    5.40    1.00
  10   4  -3    7.60    0.80
   9   4  -3   15.10    1.40
   9   4  -3   16.30    1.80
   9   4  -3   18.70    2.10
   9   4  -3   15.40    1.50
   8   4  -3   22.00    1.50
   8   4  -3   21.90    1.50
   8   4  -3   24.00    1.50
   8   4  -3   22.30    1.60
   7   4  -3   10.20    1.40
   7   4  -3    8.80    1.30
   7   4  -3   10.40    1.30
   7   4  -3    8.60    1.30
   6   4  -3   10.00    1.50
   6   4  -3   12.00    1.40
   6   4  -3    9.80    1.30
   6   4  -3   10.70    1.30
   6   4  -3   10.90    1.60
   5   4  -3  283.27    7.90
   5   4  -3  275.07    7.90
   5   4  -3  274.87    8.00
   5   4  -3  273.57    7.80
   5   4  -3  276.97    8.40
  -4  -4   3 2148.58   56.89
   3   4  -3   89.89    2.70
  -3  -4   3   90.39    2.70
  -3  -4   3   91.09    2.50
   2   4  -3  146.69    4.10
  -2  -4   3  147.29    4.00
  -2  -4   3  145.09    4.20
  -1  -4   3   61.39    1.90
  -1  -4   3   59.69    1.90
  -1  -4   3   55.29    1.80
  -1  -4   3   60.69    1.80
   0  -4   3   63.99    2.10
   0  -4   3   64.49    2.10
   0  -4   3   68.09    2.00
   1  -4   3   29.30    1.20
   1  -4   3   30.60    1.40
  -2   4  -3  579.24   16.10
   2  -4   3  607.84   16.20
   2  -4   3  600.34   16.10
   3  -4   3   24.00    1.20
   3  -4   3   26.20    1.50
  -4   4  -3  211.58    6.40
  -4   4  -3  203.48    6.20
  -4   4  -3  202.48    6.40
   4  -4   3  209.18    6.00
  -5   4  -3   96.89    4.00
  -5   4  -3  102.59    3.40
   5  -4   3   98.09    3.50
  -6   4  -3    9.80    1.30
   6  -4   3   10.00    1.10
   6  -4   3    8.00    1.40
  -7   4  -3    0.90    0.70
   7  -4   3    0.50    0.60
   7  -4   3    1.40    0.70
  -8   4  -3    7.10    1.00
   8  -4   3    8.20    1.00
   8  -4   3    8.10    1.10
  -9   4  -3    6.00    0.90
   9  -4   3    6.30    1.50
  10   3  -3    6.20    1.40
  10   3  -3    2.40    0.50
   9   3  -3    0.50    0.90
   9   3  -3   -1.80    1.20
   9   3  -3    0.90    0.80
   9   3  -3    0.50    0.50
   8   3  -3   20.20    2.20
   8   3  -3   16.10    1.40
   8   3  -3   16.30    1.50
   8   3  -3   15.30    1.40
   8   3  -3   15.00    1.30
   7   3  -3   41.60    2.90
   7   3  -3   45.10    2.00
   7   3  -3   42.40    2.00
   7   3  -3   46.50    2.10
   7   3  -3   41.90    2.40
   6   3  -3   -0.40    0.80
   6   3  -3    1.10    0.90
   6   3  -3   -0.30    0.70
   6   3  -3   -0.10    0.90
   6   3  -3   -0.10    0.80
   5   3  -3    4.40    0.80
  -5  -3   3    4.20    1.00
   4   3  -3   89.79    2.80
   4   3  -3   91.19    2.80
  -4  -3   3   90.59    2.70
   3   3  -3   22.90    1.00
   3   3  -3   24.10    0.90
  -3  -3   3   25.50    0.90
   2   3  -3    4.00    0.30
  -2  -3   3    4.10    0.30
  -2  -3   3    4.70    0.40
  -2  -3   3    4.60    0.40
   1   3  -3   72.59    2.00
  -1  -3   3   69.49    2.10
  -1  -3   3   73.39    2.10
  -1  -3   3   67.89    2.00
   0   3  -3   21.10    0.60
   0  -3   3   20.50    0.80
   0  -3   3   20.60    0.80
   0  -3   3   20.20    0.70
   1  -3   3   51.59    1.60
   1  -3   3   51.29    1.60
   1  -3   3   48.10    1.60
   2  -3   3    2.90    0.40
   2  -3   3    3.60    0.70
   3  -3   3    9.50    0.70
   4  -3   3    0.80    0.70
  -5   3  -3    0.90    0.70
   5  -3   3    4.40    0.90
   5  -3   3    2.50    0.90
   5  -3   3    2.60    0.90
  -6   3  -3   31.10    1.80
   6  -3   3   29.80    1.50
   6  -3   3   28.40    1.80
  -7   3  -3    1.20    0.60
   7  -3   3    0.50    0.70
   7  -3   3   -0.90    1.00
   8  -3   3    3.90    0.90
   8  -3   3    2.80    0.80
  -9   3  -3    1.80    0.50
   9  -3   3    0.40    0.90
   9  -3   3    1.30    0.60
  10   2  -3    0.00    0.40
  10   2  -3    1.60    1.10
   9   2  -3   -1.40    0.80
   9   2  -3    1.30    1.00
   9   2  -3    0.10    0.60
   9   2  -3    0.30    1.00
   8   2  -3    0.50    1.00
   8   2  -3    0.70    0.80
   8   2  -3    0.90    0.60
   8   2  -3    1.90    0.90
   8   2  -3    1.80    0.80
   7   2  -3    1.10    0.60
   7   2  -3    1.30    1.10
   7   2  -3    0.30    0.80
   7   2  -3   -0.60    1.50
   6   2  -3   38.00    2.20
   6   2  -3   39.30    1.90
   6   2  -3   37.70    2.20
   6   2  -3   40.40    2.70
   6   2  -3   38.60    2.00
  -5  -2   3   20.40    1.20
   4   2  -3  322.57    8.70
   4   2  -3  314.27    8.70
  -4  -2   3  315.27    8.60
   3   2  -3   37.20    1.20
   3   2  -3   36.80    1.20
  -3  -2   3   38.10    1.20
   2   2  -3  166.78    4.50
   2   2  -3  160.48    4.50
  -2  -2   3  156.98    4.30
  -2  -2   3  166.68    4.50
   1   2  -3  152.78    4.10
   1   2  -3  143.09    4.10
  -1  -2   3  151.58    4.00
  -1  -2   3  146.79    4.10
  -1  -2   3  150.38    4.10
   0   2  -3  532.35   14.50
   0   2  -3  539.95   14.40
   0  -2   3  552.14   14.50
   0  -2   3  530.25   14.40
   0  -2   3  557.84   14.50
   1  -2   3  167.68    4.60
   1  -2   3  165.88    4.60
   1  -2   3  165.88    4.60
   2  -2   3  225.28    6.20
   2  -2   3  229.08    6.20
   2  -2   3  224.78    6.20
   3  -2   3  184.38    5.10
   3  -2   3  183.18    5.10
   4  -2   3 1276.47   33.50
   4  -2   3 1225.08   33.50
   4  -2   3 1269.87   33.50
  -5   2  -3   21.40    1.70
   5  -2   3   23.80    1.80
   5  -2   3   19.90    1.20
   5  -2   3   20.40    1.30
  -6   2  -3   38.90    2.00
   6  -2   3   38.10    2.00
   6  -2   3   38.90    1.70
  -7   2  -3    6.30    1.30
   7  -2   3    7.50    1.10
   7  -2   3    7.50    1.40
  -8   2  -3    0.80    0.60
   8  -2   3    1.20    0.60
   8  -2   3    1.00    0.80
  -9   2  -3    6.00    1.00
   9  -2   3    6.60    1.10
 -10   2  -3   -0.10    0.40
  10  -2   3    0.40    0.50
  10   1  -3    2.30    0.90
  10   1  -3    5.30    0.80
 -10  -1   3    4.00    0.90
   9   1  -3    0.40    0.90
   9   1  -3   -0.30    0.50
   8   1  -3   13.90    1.80
   8   1  -3   16.60    1.70
   8   1  -3   19.80    1.40
   7   1  -3    9.50    1.20
   7   1  -3    9.20    1.60
   7   1  -3   10.50    1.80
   7   1  -3    8.50    1.30
   6   1  -3    2.70    1.30
   6   1  -3    2.60    1.00
   6   1  -3    3.30    0.90
   6   1  -3    3.00    1.00
   6   1  -3    3.40    0.80
   6   1  -3    2.20    1.20
  -5  -1   3  155.28    4.60
   4   1  -3  231.78    6.40
   4   1  -3  225.38    6.40
  -4  -1   3  233.48    6.30
   3   1  -3   17.50    0.70
   3   1  -3   19.00    0.70
  -3  -1   3   18.20    0.70
   2   1  -3  586.64   16.00
   2   1  -3  604.14   16.00
  -2  -1   3  608.74   16.00
   1   1  -3   97.19    2.70
   1   1  -3   99.29    2.70
   1   1  -3   99.69    2.60
  -1  -1   3   96.49    2.70
  -1  -1   3   95.39    2.60
  -1  -1   3   96.69    2.70
   0   1  -3   -0.80    0.10
   0   1  -3   -0.80    0.10
   0   1  -3   -0.70    0.10
   0  -1   3   -0.80    0.10
   0  -1   3   -0.80    0.10
   0  -1   3   -0.80    0.10
  -1   1  -3   -0.10    0.10
  -1   1  -3    0.10    0.20
   1  -1   3   -0.20    0.10
   1  -1   3   -0.20    0.10
  -2   1  -3   28.90    0.90
  -2   1  -3   29.20    0.90
   2  -1   3   28.00    0.90
   2  -1   3   29.90    0.90
   2  -1   3   29.40    0.90
  -3   1  -3   35.40    1.10
   3  -1   3   36.10    1.20
   3  -1   3   37.00    1.20
   3  -1   3   37.10    1.20
   4  -1   3   23.60    1.20
   4  -1   3   26.90    1.00
   4  -1   3   25.20    1.00
   4  -1   3   24.30    1.00
   5  -1   3    3.00    0.60
   5  -1   3    3.10    0.50
   6  -1   3    0.60    0.80
   6  -1   3   -0.30    1.30
   6  -1   3    0.40    0.60
  -7   1  -3    5.60    1.20
   7  -1   3    5.80    1.10
   7  -1   3    3.40    0.90
  -8   1  -3   15.80    1.60
   8  -1   3   15.20    1.50
   8  -1   3   17.90    1.70
  -9   1  -3    0.10    0.90
   9  -1   3    1.00    0.70
   9  -1   3    1.90    1.00
 -10   1  -3    0.40    0.70
  10  -1   3   -0.60    0.60
  10   0  -3    6.50    1.20
  10   0  -3    5.80    0.80
 -10   0   3    5.70    1.00
   9   0  -3   22.10    1.50
   9   0  -3   19.70    1.20
  -9   0   3   20.10    1.30
   8   0  -3    7.80    1.20
   8   0  -3   10.20    1.30
   7   0  -3    6.90    1.30
   7   0  -3    5.90    1.00
   6   0  -3    4.50    1.00
   6   0  -3    3.50    1.00
   6   0  -3    6.60    1.40
   6   0  -3    2.60    0.70
   6   0  -3    5.50    1.90
  -5   0   3   10.70    1.30
   4   0  -3   44.50    1.50
   4   0  -3   41.40    1.70
  -4   0   3   44.40    1.50
   3   0  -3    9.70    0.60
  -3   0   3   10.10    0.50
   2   0  -3   32.10    0.90
   2   0  -3   31.80    1.00
   2   0  -3   31.60    1.00
  -2   0   3   32.30    1.00
   1   0  -3  999.90   25.50
   1   0  -3  962.10   25.30
   1   0  -3  957.90   25.20
  -1   0   3  938.41   25.40
  -1   0   3  905.11   25.30
  -1   0   3  965.40   25.30
   0   0  -3  920.61   24.70
   0   0  -3  916.41   24.70
   0   0  -3  943.81   24.80
   0   0   3  930.41   24.80
   0   0   3  918.01   24.70
   0   0   3  962.10   24.80
  -1   0  -3   49.90    1.40
  -1   0  -3   49.40    1.40
  -1   0  -3   49.60    1.40
   1   0   3   48.30    1.40
   1   0   3   49.20    1.40
  -2   0  -3  132.09    3.70
  -2   0  -3  133.59    3.70
   2   0   3  134.59    3.60
   2   0   3  140.69    3.60
  -3   0  -3   95.99    2.80
   3   0   3  100.99    2.80
   3   0   3   98.99    2.70
   3   0   3   98.09    2.70
   4   0   3    6.90    0.50
   5   0   3    3.80    1.00
   5   0   3    5.50    0.70
   6   0   3   28.10    1.50
   6   0   3   29.60    2.10
   6   0   3   26.60    1.80
   7   0   3  115.59    4.00
   7   0   3  127.19    4.10
   7   0   3  128.29    3.90
   7   0   3  108.69    4.40
  -8   0  -3   51.89    2.20
   8   0   3   54.09    2.40
   8   0   3   55.19    2.20
   8   0   3   52.99    2.40
  -9   0  -3   10.80    1.10
   9   0   3   10.10    1.10
   9   0   3    7.80    1.50
   9   0   3    9.80    1.80
 -10   0  -3   49.70    1.80
  10   0   3   49.99    2.10
  10  -1  -3    2.10    0.70
   9  -1  -3    0.90    0.60
   9  -1  -3    1.40    0.70
  -9   1   3    4.70    1.10
   8  -1  -3    9.20    1.40
   8  -1  -3    8.60    1.10
   7  -1  -3    7.20    1.50
   7  -1  -3    6.30    1.30
   6  -1  -3   48.20    2.50
   6  -1  -3   45.30    2.10
   6  -1  -3   43.70    2.20
   5  -1  -3   53.49    2.30
   5  -1  -3   58.49    2.10
  -5   1   3   55.69    2.40
   4  -1  -3    7.90    0.70
   4  -1  -3    7.90    0.60
  -4   1   3    9.20    0.90
   3  -1  -3  223.18    6.30
   3  -1  -3  236.28    6.40
   3  -1  -3  223.58    6.40
   3  -1  -3  237.18    6.20
  -3   1   3  235.08    6.40
   2  -1  -3    0.60    0.20
   2  -1  -3    0.50    0.20
   2  -1  -3    0.50    0.20
  -2   1   3    0.60    0.20
   1  -1  -3    1.30    0.20
   1  -1  -3    1.60    0.20
   1  -1  -3    1.40    0.20
  -1   1   3    1.40    0.20
  -1   1   3    1.60    0.30
  -1   1   3    1.50    0.20
   0  -1  -3    8.80    0.30
   0  -1  -3    8.80    0.40
   0  -1  -3    8.80    0.40
   0   1   3    8.80    0.40
   0   1   3    8.40    0.40
   0   1   3    9.00    0.30
  -1  -1  -3   11.60    0.40
  -1  -1  -3   11.40    0.40
  -1  -1  -3   10.70    0.40
   1   1   3   11.40    0.40
   1   1   3   11.40    0.40
  -2  -1  -3   46.20    1.40
  -2  -1  -3   46.70    1.40
   2   1   3   48.50    1.40
   2   1   3   49.99    1.30
   3   1   3    2.90    0.30
   4   1   3   64.59    1.90
   5   1   3   24.70    1.00
   5   1   3   25.60    1.40
   6   1   3    1.20    1.20
   6   1   3   -0.60    0.80
   6   1   3    0.60    0.70
   7   1   3    7.20    1.60
   7   1   3    3.20    0.80
   7   1   3    5.20    1.30
   7   1   3    4.60    1.40
   8   1   3    1.80    0.80
   8   1   3    3.70    0.90
   8   1   3    2.80    0.90
   8   1   3    2.20    0.80
  -9  -1  -3   15.30    1.20
   9   1   3   13.00    1.70
   9   1   3   14.50    1.40
   9   1   3   16.60    1.30
 -10  -1  -3    0.80    0.50
  10   1   3    0.60    0.60
  10   1   3    1.30    0.90
   9  -2  -3   32.00    1.50
   9  -2  -3   31.50    1.50
  -9   2   3   28.50    1.60
   8  -2  -3    4.90    1.30
  -8   2   3    7.90    1.50
   7  -2  -3   -0.40    0.70
   7  -2  -3   -0.30    0.70
  -7   2   3    1.00    0.80
   6  -2  -3   15.90    1.80
   6  -2  -3   16.70    1.50
   5  -2  -3    4.70    0.90
   5  -2  -3    4.90    1.20
  -5   2   3    0.70    1.50
   4  -2  -3    0.20    0.40
   4  -2  -3   -0.20    0.50
  -4   2   3    0.80    0.60
   3  -2  -3   96.69    2.80
   3  -2  -3   97.79    2.80
  -3   2   3   95.79    2.90
   2  -2  -3   19.70    0.80
   2  -2  -3   18.90    0.70
  -2   2   3   19.30    0.80
   1  -2  -3  199.98    5.40
   1  -2  -3  192.08    5.40
   1  -2  -3  203.88    5.40
  -1   2   3  209.38    5.40
  -1   2   3  182.68    5.40
  -1   2   3  201.58    5.40
   0  -2  -3  240.58    6.50
   0   2   3  248.48    6.50
   0   2   3  231.88    6.50
  -1  -2  -3 2725.13   76.19
  -1  -2  -3 2894.91   75.79
  -1  -2  -3 2849.22   75.79
   1   2   3 2852.81   76.59
   1   2   3 2966.60   75.79
  -2  -2  -3   92.89    2.70
  -2  -2  -3  100.79    2.60
  -2  -2  -3   97.09    2.80
   2   2   3   92.39    2.70
   2   2   3  102.59    2.60
   3   2   3  433.46   11.60
   4   2   3  780.52   20.80
   5   2   3  218.28    6.40
   5   2   3  229.68    6.20
   6   2   3    1.90    1.10
   6   2   3    0.70    0.80
   6   2   3    1.30    0.90
   6   2   3    2.30    1.00
   6   2   3    2.10    0.80
   7   2   3   89.89    3.30
   7   2   3   81.39    3.20
   7   2   3   87.69    3.10
   7   2   3   85.09    3.10
   7   2   3   89.79    3.00
   8   2   3   -1.00    1.10
   8   2   3    0.30    0.70
   8   2   3   -0.30    0.90
   8   2   3   -0.30    0.80
   8   2   3   -1.40    0.70
   9   2   3    0.30    0.60
   9   2   3    0.10    0.70
   9   2   3    0.40    0.70
 -10  -2  -3   32.00    1.50
  10   2   3   32.40    1.70
  10   2   3   33.80    1.60
 -11  -2  -3    1.50    0.50
  11   2   3    1.20    0.50
   9  -3  -3    7.40    1.00
   8  -3  -3   58.19    2.20
   8  -3  -3   58.39    2.30
  -8   3   3   56.09    2.40
   7  -3  -3   42.30    2.00
   7  -3  -3   41.70    1.90
  -7   3   3   40.30    2.10
   6  -3  -3    6.90    1.40
   6  -3  -3    3.20    0.80
   6  -3  -3    3.00    1.00
  -6   3   3    7.30    2.00
  -6   3   3    3.50    1.30
   5  -3  -3    8.50    1.60
  -5   3   3   10.80    2.10
   4  -3  -3   16.50    1.20
   4  -3  -3   17.70    1.20
  -4   3   3   14.30    1.30
  -4   3   3   15.60    1.70
   3  -3  -3  137.99    3.90
   3  -3  -3  138.89    3.90
  -3   3   3  134.49    4.10
  -3   3   3  131.19    4.10
   2  -3  -3    0.20    0.30
  -2   3   3    0.20    0.30
   1  -3  -3    1.90    0.30
   1  -3  -3    2.30    0.50
  -1   3   3    1.60    0.40
   0  -3  -3   17.60    0.70
   0  -3  -3   17.60    0.70
   0   3   3   18.20    0.70
   0   3   3   18.90    0.80
  -1  -3  -3  169.58    4.70
  -1  -3  -3  174.78    4.70
   1   3   3  170.98    4.70
   1   3   3  168.38    4.70
  -2  -3  -3   74.89    2.10
  -2  -3  -3   75.79    2.30
   2   3   3   77.39    2.10
   2   3   3   77.09    2.20
   3   3   3    5.00    0.40
   4   3   3   19.10    0.80
   5   3   3   30.40    1.60
   5   3   3   32.10    1.20
   6   3   3   11.60    2.00
   6   3   3   12.20    1.50
   6   3   3    8.10    1.50
   6   3   3    9.70    1.30
   6   3   3    8.00    1.50
   6   3   3   10.40    1.80
   7   3   3    9.90    1.60
   7   3   3    9.90    1.50
   7   3   3   11.30    1.40
   7   3   3    8.40    1.70
   7   3   3   10.60    1.40
   7   3   3   11.90    1.40
   8   3   3    0.00    0.70
   8   3   3   -0.30    0.80
   8   3   3    0.70    1.10
   8   3   3    0.30    0.80
   8   3   3    0.00    0.70
   9   3   3   -0.70    0.70
   9   3   3   -0.50    0.70
   9   3   3    0.00    0.60
   9   3   3   -0.10    0.70
 -10  -3  -3    1.80    0.60
  10   3   3    2.00    0.70
  10   3   3    1.80    0.90
  10   3   3    4.10    1.00
 -11  -3  -3    5.90    1.10
  11   3   3    3.70    0.70
  11   3   3    5.60    0.90
   8  -4  -3    0.70    0.60
   7  -4  -3    5.90    1.10
   7  -4  -3    5.00    0.90
   6  -4  -3    2.30    0.80
  -6   4   3    2.50    1.00
   5  -4  -3    6.90    1.60
   4  -4  -3   62.29    2.50
   4  -4  -3   59.39    2.60
  -4   4   3   64.09    2.30
  -4   4   3   59.39    2.80
   3  -4  -3   32.90    1.40
   3  -4  -3   31.30    1.40
  -3   4   3   29.90    1.60
  -3   4   3   29.00    1.80
  -3   4   3   36.60    2.70
   2  -4  -3   10.10    0.80
   2  -4  -3   10.90    0.70
  -2   4   3   10.20    0.90
  -2   4   3    9.30    1.10
   1  -4  -3  131.89    3.80
  -1   4   3  140.39    4.00
   0  -4  -3   23.30    1.00
   0  -4  -3   24.20    0.90
   0   4   3   23.80    1.00
   0   4   3   24.50    1.00
  -1  -4  -3  300.77    7.90
  -1  -4  -3  279.57    7.90
   1   4   3  292.67    7.90
   1   4   3  288.07    7.90
  -2  -4  -3   93.69    2.70
  -2  -4  -3   96.49    2.90
   2   4   3   91.09    2.70
   2   4   3   94.39    2.70
  -3  -4  -3    7.30    0.60
  -3  -4  -3    7.10    0.50
   3   4   3    6.90    0.50
   4   4   3   47.20    2.00
   4   4   3   51.79    1.60
   5   4   3    0.20    0.50
   5   4   3    1.30    0.80
   6   4   3  155.48    5.30
   6   4   3  161.88    4.90
   6   4   3  167.88    5.00
   6   4   3  159.08    5.20
   6   4   3  162.68    4.90
   6   4   3  164.98    5.00
   7   4   3   75.59    2.70
   7   4   3   77.09    2.80
   7   4   3   75.89    2.70
   7   4   3   74.29    2.80
   7   4   3   71.79    3.00
   7   4   3   70.09    3.00
   8   4   3    4.30    0.80
   8   4   3    4.80    1.40
   8   4   3    2.70    0.80
   8   4   3    2.40    0.70
   8   4   3    3.60    1.00
   9   4   3    0.90    0.60
   9   4   3   -0.20    0.70
   9   4   3   -0.30    0.60
   9   4   3    1.00    0.70
  10   4   3    1.90    0.60
  10   4   3    2.50    0.70
  10   4   3    1.80    0.70
  10   4   3    1.80    0.70
 -11  -4  -3   16.90    1.10
  11   4   3   14.00    1.00
  11   4   3   17.00    1.20
   8  -5  -3    1.00    0.50
   7  -5  -3    8.00    1.10
   6  -5  -3   72.59    2.80
   6  -5  -3   78.29    2.90
   6  -5  -3   74.29    2.70
  -6   5   3   72.89    2.80
   5  -5  -3   61.69    2.60
  -5   5   3   60.29    2.60
   4  -5  -3   35.10    2.10
  -4   5   3   32.10    2.50
  -4   5   3   37.50    1.80
  -4   5   3   35.80    2.20
   3  -5  -3   58.59    2.40
  -3   5   3   63.59    2.30
  -3   5   3   57.69    2.60
  -3   5   3   61.09    2.50
  -3   5   3   57.59    2.90
   2  -5  -3    4.50    1.00
   2  -5  -3    3.60    0.90
  -2   5   3    3.90    0.70
  -2   5   3    5.10    1.10
  -2   5   3    3.90    1.30
   1  -5  -3   14.40    0.90
  -1   5   3   11.60    1.10
  -1   5   3   14.70    1.10
   0  -5  -3   50.19    1.70
   0   5   3   50.19    1.80
   0   5   3   49.80    1.90
  -1  -5  -3  122.09    3.40
   1   5   3  117.29    3.40
   1   5   3  111.69    3.60
   1   5   3  117.59    3.40
  -2  -5  -3   51.29    1.80
  -2  -5  -3   53.59    1.80
   2   5   3   51.19    1.70
   2   5   3   46.80    1.90
  -3  -5  -3   15.60    1.00
  -3  -5  -3   17.80    1.00
   3   5   3   17.60    0.90
   3   5   3   15.20    1.30
  -4  -5  -3    1.90    0.50
   4   5   3    2.50    0.70
   4   5   3    1.60    0.50
   5   5   3    2.00    0.80
   5   5   3    2.70    0.80
   5   5   3    0.90    1.20
   5   5   3    1.10    0.80
   5   5   3    0.90    0.70
   6   5   3    5.80    1.20
   6   5   3   10.20    2.40
   6   5   3    6.10    1.10
   6   5   3    6.10    1.30
   6   5   3    7.10    1.40
   6   5   3    7.40    1.40
   7   5   3    0.90    0.70
   7   5   3    1.20    0.70
   7   5   3   -1.10    0.90
   7   5   3    1.00    0.70
   7   5   3    1.70    1.10
   7   5   3   -0.20    1.00
   8   5   3    0.90    0.70
   8   5   3   -0.60    0.80
   8   5   3    1.00    0.70
   8   5   3   -0.20    0.60
   9   5   3   10.10    1.10
   9   5   3    7.60    1.50
   9   5   3    9.90    1.40
   9   5   3    6.40    1.00
  10   5   3   -0.70    0.60
  10   5   3    0.40    0.50
  10   5   3    0.20    0.70
  10   5   3   -0.60    0.70
 -11  -5  -3   13.70    1.00
  11   5   3   11.70    0.90
  11   5   3   10.50    1.10
   7  -6  -3    2.30    0.70
   6  -6  -3   10.00    1.30
   6  -6  -3   10.60    1.20
  -6   6   3   11.70    1.40
  -5   6   3    1.10    0.70
  -4   6   3   34.70    2.00
  -4   6   3   33.00    2.20
   3  -6  -3    7.80    1.90
  -3   6   3    9.30    1.80
  -3   6   3    5.80    1.50
  -3   6   3    7.10    1.40
  -3   6   3    7.10    1.20
   2  -6  -3    5.50    1.00
  -2   6   3    6.30    1.40
  -2   6   3    5.90    1.00
  -2   6   3    3.90    1.20
  -2   6   3    4.60    0.90
   1  -6  -3   21.70    1.40
   1  -6  -3   22.70    1.70
  -1   6   3   21.20    1.90
  -1   6   3   21.20    1.80
  -1   6   3   19.90    1.80
  -1   6   3   20.00    1.90
   0  -6  -3   40.10    1.60
   0   6   3   40.40    1.90
   0   6   3   41.40    1.70
  -1  -6  -3   43.60    1.60
   1   6   3   43.70    1.70
   1   6   3   40.80    1.80
  -2  -6  -3    4.50    0.80
   2   6   3    4.30    0.70
  -3  -6  -3   74.19    2.50
  -3  -6  -3   71.69    2.50
   3   6   3   71.09    2.40
   3   6   3   71.49    2.50
  -4  -6  -3    7.50    1.20
   4   6   3    7.80    1.00
   4   6   3    5.60    1.20
   4   6   3    9.00    1.80
  -5  -6  -3    5.30    1.30
   5   6   3    7.20    2.00
   5   6   3    5.60    1.20
   5   6   3    4.20    0.90
   5   6   3    3.60    0.90
  -6  -6  -3   44.50    3.50
   6   6   3   36.30    1.90
   6   6   3   37.10    2.30
   6   6   3   36.20    1.90
   6   6   3   32.70    1.90
   6   6   3   32.10    2.00
   7   6   3    8.80    1.80
   7   6   3    9.40    1.30
   7   6   3    7.70    1.30
   7   6   3    4.90    1.00
   7   6   3    9.40    2.00
   7   6   3    5.90    1.30
   8   6   3    1.80    0.90
   8   6   3    4.90    1.20
   8   6   3    2.40    0.70
   8   6   3    2.40    0.70
   9   6   3    4.30    0.80
   9   6   3    3.00    0.90
   9   6   3    3.90    1.00
  10   6   3   17.50    1.50
  10   6   3   15.60    1.10
  10   6   3   15.00    1.10
  10   6   3   15.80    1.10
   6  -7  -3   27.40    1.40
   6  -7  -3   31.00    1.60
  -6   7   3   27.60    1.60
  -5   7   3    1.30    0.70
  -4   7   3    2.80    1.00
  -4   7   3    4.80    1.20
  -3   7   3    0.10    0.60
  -3   7   3    0.30    0.70
  -3   7   3    1.10    0.90
  -3   7   3    1.30    0.70
  -2   7   3   69.29    2.90
  -2   7   3   68.59    2.60
  -2   7   3   69.39    2.80
  -2   7   3   70.09    2.80
   1  -7  -3   73.29    3.00
  -1   7   3   83.09    3.10
  -1   7   3   81.69    2.80
  -1   7   3   78.29    3.10
  -1   7   3   81.19    3.00
   0  -7  -3    1.60    0.80
   0   7   3    2.10    0.90
   0   7   3    0.00    1.70
   0   7   3    1.70    0.70
   0   7   3    0.70    1.00
   0   7   3   -0.40    0.90
  -1  -7  -3   55.49    2.20
   1   7   3   49.00    2.80
   1   7   3   49.99    2.60
   1   7   3   49.10    2.70
   1   7   3   53.19    2.40
   1   7   3   54.59    2.00
  -2  -7  -3   83.69    2.80
   2   7   3   78.79    3.30
   2   7   3   82.89    2.80
   2   7   3   79.69    3.20
   2   7   3   76.59    3.20
  -3  -7  -3   -0.10    0.90
   3   7   3    0.50    1.00
   3   7   3    1.10    0.70
   3   7   3    2.00    1.40
   3   7   3    0.40    1.00
  -4  -7  -3   11.80    1.70
   4   7   3   11.50    1.70
   4   7   3   14.40    1.30
   4   7   3   20.10    2.00
   4   7   3   14.20    1.80
  -5  -7  -3    2.40    1.30
   5   7   3    1.30    1.20
   5   7   3    2.20    0.90
   5   7   3    1.40    0.90
   5   7   3    0.50    1.00
   5   7   3    1.90    0.90
   6   7   3    2.60    0.80
   6   7   3    1.10    0.90
   6   7   3    1.60    0.90
   6   7   3    2.00    1.00
   6   7   3    2.20    0.80
   7   7   3    7.90    1.60
   7   7   3   11.00    1.40
   7   7   3   12.10    1.40
   7   7   3   10.00    1.30
   7   7   3   10.80    1.80
   8   7   3    0.20    0.60
   8   7   3    1.40    0.70
   8   7   3    1.10    0.60
   8   7   3    0.50    0.80
   9   7   3    2.80    0.60
   9   7   3    2.70    0.90
   9   7   3    2.80    0.70
 -10  -7  -3    0.30    0.80
  10   7   3   -0.30    0.70
  10   7   3   -0.10    0.50
  10   7   3    0.10    0.50
  10   7   3    0.70    0.60
   6  -8  -3   28.70    1.30
   5  -8  -3   17.60    1.20
   5  -8  -3   15.50    1.20
  -5   8   3   17.20    1.20
  -4   8   3   15.90    1.40
  -4   8   3   14.80    1.50
  -3   8   3    6.90    1.30
  -3   8   3    5.30    1.20
  -3   8   3    4.90    1.10
  -2   8   3    2.40    0.70
  -2   8   3    0.70    0.90
  -2   8   3    2.50    0.80
  -2   8   3    1.80    0.70
  -1   8   3  187.08    5.70
  -1   8   3  180.88    5.70
  -1   8   3  184.28    5.50
  -1   8   3  176.78    5.60
   0   8   3  182.98    6.00
   0   8   3  181.98    5.70
   0   8   3  184.78    5.90
   0   8   3  182.88    5.50
   1   8   3   -3.10    1.30
   1   8   3   -0.50    0.70
   1   8   3    1.10    1.00
   1   8   3   -1.20    0.90
   1   8   3    0.30    0.90
   2   8   3   13.10    1.20
   2   8   3   13.90    2.00
   2   8   3   16.60    1.70
   2   8   3   12.00    2.10
   2   8   3   15.70    1.90
  -3  -8  -3   29.50    2.70
   3   8   3   30.10    2.10
   3   8   3   29.70    1.70
   3   8   3   27.90    2.00
   3   8   3   32.30    2.30
   4   8   3    0.70    0.80
   4   8   3    0.60    0.90
   4   8   3    0.80    1.10
   4   8   3    2.20    0.80
   5   8   3   11.60    1.50
   5   8   3   10.30    1.50
   5   8   3   12.40    1.60
   5   8   3    7.30    1.80
   5   8   3   11.90    2.00
   6   8   3    7.80    1.60
   6   8   3    6.10    1.30
   6   8   3    5.50    1.00
   6   8   3    9.20    1.60
   6   8   3   10.40    1.70
   7   8   3    2.30    0.70
   7   8   3    7.30    1.30
   7   8   3    3.80    0.80
   7   8   3    7.40    1.60
   8   8   3    0.80    0.50
   8   8   3   -0.60    1.20
   8   8   3    0.80    0.60
   8   8   3    1.20    0.70
   9   8   3    1.80    0.50
   9   8   3    1.00    0.60
   9   8   3    0.80    0.90
   9   8   3    1.80    0.60
  10   8   3    7.10    0.80
  10   8   3    8.90    1.50
  10   8   3    6.90    0.90
  10   8   3    6.00    0.70
   5  -9  -3   35.90    1.40
  -5   9   3   33.20    1.40
  -4   9   3  148.99    4.50
  -4   9   3  148.39    4.50
  -3   9   3    1.30    0.70
  -3   9   3    2.20    0.70
  -2   9   3   17.80    1.40
  -2   9   3   13.70    1.30
  -2   9   3   16.80    1.40
  -2   9   3   15.60    1.30
  -1   9   3   49.90    2.60
  -1   9   3   50.09    2.30
  -1   9   3   49.00    2.20
  -1   9   3   47.90    2.20
   0   9   3   30.10    1.90
   0   9   3   32.50    1.70
   0   9   3   29.90    1.80
   0   9   3   28.40    1.80
   1   9   3    0.40    0.90
   1   9   3    0.50    0.80
   1   9   3   -0.10    0.80
   1   9   3    0.70    0.90
   2   9   3    1.40    0.90
   2   9   3    1.20    1.00
   2   9   3    1.90    1.00
   2   9   3    2.40    1.10
   2   9   3    1.60    0.70
   3   9   3    0.20    0.70
   3   9   3   -0.30    1.00
   3   9   3    0.10    1.10
   3   9   3    0.70    0.90
   4   9   3   27.20    2.40
   4   9   3   27.90    1.90
   4   9   3   25.50    1.80
   4   9   3   25.90    1.60
   5   9   3   41.00    2.20
   5   9   3   37.90    2.00
   5   9   3   37.70    2.10
   5   9   3   38.90    2.00
   6   9   3    1.30    0.80
   6   9   3    2.70    1.20
   6   9   3    1.10    0.80
   6   9   3    3.40    1.30
   6   9   3    1.60    0.70
   7   9   3    4.40    1.10
   7   9   3    3.10    1.60
   7   9   3    3.10    0.70
   8   9   3    4.00    1.00
   8   9   3    1.80    0.60
   8   9   3    1.50    0.90
   8   9   3    1.40    0.70
   9   9   3    4.20    0.80
   9   9   3    2.40    0.60
   9   9   3    1.70    1.00
   9   9   3    3.70    0.80
  -3  10   3   -0.30    0.60
  -3  10   3    0.40    0.50
  -2  10   3    0.90    0.60
  -2  10   3    0.10    0.50
  -1  10   3   16.90    1.20
  -1  10   3   18.30    1.50
  -1  10   3   17.10    1.40
   0  10   3    4.00    1.20
   0  10   3    2.90    0.70
   0  10   3    3.70    0.90
   0  10   3    4.00    1.10
   1  10   3   40.50    1.90
   1  10   3   40.80    2.00
   1  10   3   38.60    2.00
   1  10   3   42.00    2.00
   2  10   3   49.50    2.30
   2  10   3   53.59    2.30
   2  10   3   49.20    2.30
   2  10   3   49.30    2.10
   3  10   3   18.40    1.70
   3  10   3   20.00    1.70
   3  10   3   21.40    1.50
   4  10   3   -0.80    0.90
   4  10   3   -0.70    0.90
   4  10   3    1.00    0.90
   4  10   3    1.60    1.10
   5  10   3    6.90    1.60
   5  10   3    9.40    1.70
   5  10   3    6.20    1.40
   6  10   3    4.10    1.10
   6  10   3    3.40    0.80
   6  10   3    3.80    0.90
   7  10   3   33.70    1.60
   7  10   3   34.60    1.60
   7  10   3   33.20    2.00
   8  10   3    8.70    1.30
   8  10   3    9.20    1.00
   8  10   3    6.00    0.90
   9  10   3    0.20    0.50
   9  10   3    0.70    0.40
  -2  11   3    0.00    0.40
  -2  11   3    1.20    0.60
  -1  11   3   -0.30    0.60
  -1  11   3    0.10    0.50
   0  11   3   20.40    1.30
   0  11   3   16.20    1.40
   0  11   3   19.40    1.30
   0  11   3   19.00    1.30
   1  11   3    1.10    0.80
   1  11   3    2.30    0.70
   1  11   3    1.90    0.70
   1  11   3    2.10    0.80
   2  11   3   71.69    2.80
   2  11   3   74.09    2.80
   2  11   3   73.29    2.60
   2  11   3   75.99    2.70
   3  11   3   46.60    2.10
   3  11   3   46.80    2.20
   3  11   3   44.30    2.00
   4  11   3   12.80    1.50
   4  11   3   12.60    1.80
   4  11   3   13.10    1.70
   5  11   3    0.20    1.00
   6  11   3    3.30    1.10
   6  11   3    5.80    1.30
   7  11   3    0.70    0.70
   8  11   3    8.30    1.60
   0  12   3    1.60    0.50
   0  12   3    1.30    0.50
   1  12   3    1.60    0.70
   1  12   3    0.80    0.80
   1  12   3    0.30    0.50
   2  12   3    4.00    1.00
   2  12   3    1.70    1.10
   2  12   3    3.20    0.80
   3  12   3    1.40    0.80
   3  12   3    1.90    1.00
   2  12  -4    9.60    1.30
   2  12  -4   15.40    1.30
   1  12  -4    6.80    1.00
   1  12  -4    8.60    0.90
   0  12  -4   16.50    0.90
   0  12  -4   16.50    1.00
   3  11  -4   15.00    1.50
   2  11  -4   28.30    1.70
   2  11  -4   25.00    1.60
   1  11  -4   13.30    1.30
   1  11  -4   10.40    1.30
   0  11  -4   15.60    1.20
   0  11  -4   17.90    1.20
  -1  11  -4    4.00    0.90
  -1  11  -4    3.70    0.90
  -2  11  -4    1.40    0.50
  -2  11  -4    0.90    0.50
   8  10  -4   -0.60    0.60
   8  10  -4   -0.70    0.90
   8  10  -4    1.40    0.70
   7  10  -4    0.50    0.70
   7  10  -4    0.60    0.70
   7  10  -4    0.90    0.90
   6  10  -4    0.00    0.80
   6  10  -4    1.00    0.80
   5  10  -4    0.90    0.90
   5  10  -4    0.80    1.20
   4  10  -4   14.90    2.10
   4  10  -4   13.60    1.60
   3  10  -4    6.70    1.40
   2  10  -4    1.10    0.90
   2  10  -4    1.40    0.70
   2  10  -4    2.40    1.30
   1  10  -4   -0.20    0.60
   1  10  -4    1.30    0.80
   1  10  -4   -0.60    1.30
   0  10  -4    1.60    0.60
   0  10  -4    1.70    0.70
  -1  10  -4    4.50    1.10
  -1  10  -4    5.20    1.10
  -2  10  -4    4.50    1.10
  -2  10  -4    3.90    1.10
   2 -10   4    3.20    0.80
  -3  10  -4    1.10    0.50
  -3  10  -4    1.70    0.50
   3 -10   4    1.50    0.70
  -4  10  -4    2.90    0.80
  -4  10  -4    2.40    0.60
   9   9  -4    1.20    0.40
   9   9  -4    0.30    0.40
   8   9  -4   10.80    1.00
   8   9  -4   11.80    1.10
   8   9  -4   13.10    1.00
   7   9  -4    4.50    1.20
   7   9  -4    3.00    0.70
   7   9  -4    1.30    0.70
   6   9  -4    0.60    0.70
   6   9  -4   -0.80    1.30
   6   9  -4    0.60    1.00
   5   9  -4   18.20    1.60
   5   9  -4   15.00    1.70
   5   9  -4   13.20    1.40
   4   9  -4   14.80    1.60
   4   9  -4   15.50    2.10
   4   9  -4   16.30    1.60
   3   9  -4   21.00    1.80
   3   9  -4   22.70    1.70
   3   9  -4   19.70    2.20
   2   9  -4   -1.00    0.70
   2   9  -4   -2.50    1.10
   2   9  -4    2.10    0.90
   1   9  -4    2.70    0.80
   1   9  -4    4.50    1.00
   1   9  -4    2.60    1.00
   0   9  -4    2.50    0.90
   0   9  -4    0.80    0.90
   0   9  -4    0.70    0.70
  -1   9  -4   22.90    1.60
  -1   9  -4   22.30    1.60
  -1   9  -4   22.60    1.90
  -2   9  -4    6.50    1.20
  -2   9  -4    4.20    1.00
  -2   9  -4    6.10    1.70
  -3   9  -4   -0.50    0.60
  -3   9  -4    0.30    0.70
   3  -9   4    0.50    0.70
  -4   9  -4    0.30    0.60
  -4   9  -4   -0.20    0.60
   4  -9   4   -0.20    0.60
  -5   9  -4    1.50    0.80
  -5   9  -4   -2.20    1.00
   5  -9   4    0.90    0.60
   9   8  -4    4.30    0.80
   9   8  -4    4.50    1.10
   9   8  -4    6.30    0.70
   9   8  -4    5.90    0.90
   8   8  -4   23.20    1.60
   8   8  -4   21.00    1.40
   8   8  -4   21.00    1.30
   8   8  -4   21.80    1.60
   7   8  -4    4.50    1.10
   7   8  -4    2.90    1.10
   7   8  -4    5.40    1.00
   7   8  -4    4.50    1.20
   6   8  -4    7.90    1.20
   6   8  -4    8.50    1.30
   6   8  -4    9.00    1.30
   5   8  -4    0.10    0.60
   5   8  -4    1.40    0.80
   5   8  -4   -0.30    0.90
   4   8  -4    3.60    0.80
   4   8  -4    5.00    1.30
   4   8  -4    5.90    1.20
   4   8  -4    4.20    1.00
   3   8  -4   16.00    1.70
   3   8  -4   18.90    1.90
   2   8  -4    4.80    1.30
   2   8  -4    6.70    1.80
   1   8  -4   11.00    1.60
   1   8  -4    7.80    2.10
   1   8  -4    9.20    1.70
   1   8  -4    8.00    1.50
   0   8  -4   28.50    1.80
   0   8  -4   27.90    1.70
   0   8  -4   28.10    2.00
   0   8  -4   29.10    1.80
  -1   8  -4    8.10    1.40
  -1   8  -4    9.60    1.60
  -1   8  -4    8.70    1.40
  -2   8  -4   46.10    2.20
  -2   8  -4   44.40    2.20
  -2   8  -4   44.70    2.10
  -3   8  -4   12.60    1.70
  -3   8  -4   13.90    1.40
  -3   8  -4   14.70    1.40
  -4   8  -4    3.10    1.30
  -4   8  -4    3.50    1.00
  -4   8  -4    3.50    0.90
   4  -8   4    4.30    1.00
  -5   8  -4    0.70    0.70
  -5   8  -4    0.60    0.70
  -5   8  -4   -1.40    0.80
   5  -8   4    0.20    0.60
   6  -8   4    6.10    0.90
  10   7  -4    0.40    0.40
   9   7  -4    0.30    0.50
   9   7  -4    0.10    0.50
   9   7  -4    0.20    0.60
   9   7  -4   -0.60    0.50
   8   7  -4   12.10    1.50
   8   7  -4   13.70    1.30
   7   7  -4    4.60    1.10
   7   7  -4    6.00    1.20
   7   7  -4    5.80    1.10
   7   7  -4    4.20    0.90
   6   7  -4    5.30    1.20
   6   7  -4    5.20    1.00
   6   7  -4    4.20    1.00
   6   7  -4    4.00    0.80
   5   7  -4   20.20    1.60
   5   7  -4   19.40    1.50
   5   7  -4   18.10    1.60
   4   7  -4    1.40    0.80
   4   7  -4    0.80    0.90
   4   7  -4   -1.10    2.20
   4   7  -4    1.20    1.00
   3   7  -4    6.00    1.20
   3   7  -4    3.30    1.10
   3   7  -4    4.00    0.90
   2   7  -4   -0.90    1.30
   2   7  -4    0.50    1.30
   2   7  -4    0.80    0.90
   2   7  -4    0.10    0.90
  -2  -7   4   -0.90    0.90
   1   7  -4    0.50    1.40
   1   7  -4    1.40    0.90
   1   7  -4    0.40    1.00
   1   7  -4    1.30    0.90
  -1  -7   4    2.30    0.90
   0   7  -4    4.50    0.90
   0   7  -4    4.70    1.20
   0   7  -4    4.80    1.30
   0   7  -4    4.50    1.00
   0  -7   4    2.30    0.90
  -1   7  -4    6.30    1.30
  -1   7  -4    4.80    1.10
  -1   7  -4    3.90    1.00
  -1   7  -4    8.20    1.70
   1  -7   4    2.90    1.20
  -2   7  -4   20.70    1.60
  -2   7  -4   21.00    1.70
  -3   7  -4    8.10    1.50
  -3   7  -4    9.60    1.40
  -3   7  -4    8.80    1.30
  -4   7  -4   10.90    1.40
  -4   7  -4   12.90    1.50
  -4   7  -4   10.10    1.50
   4  -7   4   14.80    1.70
  -5   7  -4    2.80    0.80
  -5   7  -4    3.10    0.90
  -5   7  -4    2.70    0.90
   5  -7   4    4.50    1.10
   5  -7   4    2.70    1.00
  -6   7  -4    0.10    0.70
   6  -7   4    1.20    0.90
   6  -7   4    0.00    0.60
   7  -7   4    6.40    0.90
  10   6  -4    0.40    0.60
  10   6  -4   -0.30    0.40
  10   6  -4    1.20    0.80
   9   6  -4    2.10    0.50
   9   6  -4    2.00    0.60
   9   6  -4    1.90    0.60
   9   6  -4    3.20    0.80
   8   6  -4    0.60    0.70
   8   6  -4    0.80    0.50
   8   6  -4    1.20    0.60
   8   6  -4    1.50    0.60
   7   6  -4  124.19    4.10
   7   6  -4  127.79    4.10
   7   6  -4  126.59    4.00
   7   6  -4  126.09    4.20
   6   6  -4   79.89    2.90
   6   6  -4   79.49    3.10
   6   6  -4   80.39    3.00
   5   6  -4   16.30    1.50
   5   6  -4   11.80    2.10
   5   6  -4   14.40    1.50
   5   6  -4   16.70    2.10
   5   6  -4   15.10    1.30
   4   6  -4   11.20    1.60
   4   6  -4    6.60    1.50
   4   6  -4    6.60    1.40
   4   6  -4    7.50    1.60
   3   6  -4   13.20    1.60
   3   6  -4   12.30    1.70
  -3  -6   4   15.40    1.80
  -2  -6   4    0.70    0.60
  -2  -6   4    0.50    0.70
  -1  -6   4   85.69    3.10
  -1  -6   4   91.39    2.80
   0   6  -4  401.76   10.90
   0   6  -4  381.26   11.10
   0   6  -4  388.46   11.10
   0  -6   4  404.36   10.90
  -1   6  -4   51.69    2.40
  -1   6  -4   52.29    2.00
  -1   6  -4   53.09    2.40
  -1   6  -4   50.19    2.40
   1  -6   4   54.09    2.10
  -2   6  -4   26.40    1.80
  -2   6  -4   25.40    1.90
  -2   6  -4   25.40    1.80
   2  -6   4   26.90    1.60
  -3   6  -4    0.90    0.80
  -3   6  -4    1.30    0.80
  -3   6  -4    1.50    1.10
  -4   6  -4    1.60    0.80
  -4   6  -4    0.90    1.00
  -4   6  -4    1.10    0.90
   4  -6   4   -1.40    1.00
  -5   6  -4    2.90    0.80
  -5   6  -4    3.40    1.00
  -5   6  -4    3.60    1.00
   5  -6   4    4.70    1.00
   5  -6   4    2.70    0.90
  -6   6  -4    3.10    0.70
   6  -6   4    2.20    0.70
   6  -6   4    3.30    0.90
  -7   6  -4    3.60    1.00
   7  -6   4    2.90    0.60
   7  -6   4    3.40    0.80
  10   5  -4    0.60    0.50
  10   5  -4    0.80    0.60
  10   5  -4   -0.20    0.40
   9   5  -4    1.00    0.50
   9   5  -4    1.90    0.70
   9   5  -4    2.50    0.60
   9   5  -4    1.40    0.60
   8   5  -4    2.80    0.70
   8   5  -4    5.20    1.00
   8   5  -4    4.60    1.20
   8   5  -4    2.80    0.70
   7   5  -4    0.90    0.70
   7   5  -4    1.50    0.80
   7   5  -4    2.30    0.80
   7   5  -4    1.90    0.70
   6   5  -4    2.50    1.00
   6   5  -4    0.80    0.60
   6   5  -4    2.30    0.70
   6   5  -4    2.20    0.90
   5   5  -4   26.00    1.50
   5   5  -4   24.10    1.70
   5   5  -4   24.40    2.20
   5   5  -4   24.70    1.80
   5   5  -4   25.80    1.60
   4   5  -4   27.50    2.10
   4   5  -4   30.00    1.80
   4   5  -4   28.70    1.50
   4   5  -4   27.50    2.10
  -4  -5   4   30.70    1.70
   3   5  -4    0.90    0.60
  -3  -5   4    1.40    0.50
  -3  -5   4    1.80    0.60
   2   5  -4    3.80    0.60
  -2  -5   4    3.70    0.60
  -2  -5   4    4.70    0.80
  -1  -5   4   35.80    1.40
  -1  -5   4   33.20    1.30
   0  -5   4    3.70    0.80
   0  -5   4    3.30    0.60
  -1   5  -4   11.40    1.20
   1  -5   4   11.90    1.10
   1  -5   4   12.00    0.80
  -2   5  -4    1.10    1.10
   2  -5   4    1.50    0.60
   2  -5   4    2.80    1.30
  -3   5  -4   -0.50    0.80
  -3   5  -4    0.10    1.00
  -3   5  -4    0.80    1.10
   3  -5   4    0.70    0.70
  -4   5  -4   25.20    1.60
  -4   5  -4   21.40    2.00
  -4   5  -4   25.60    2.10
   4  -5   4   25.10    2.00
  -5   5  -4    2.30    0.70
  -5   5  -4    2.90    1.10
  -5   5  -4    3.70    1.20
   5  -5   4    5.60    1.40
   5  -5   4    1.80    0.60
  -6   5  -4    5.70    1.20
   6  -5   4    3.60    0.80
   6  -5   4    4.50    1.00
  -7   5  -4   12.10    1.30
   7  -5   4   13.50    1.50
   7  -5   4   11.10    1.10
  -8   5  -4    1.20    0.50
   8  -5   4    1.40    0.70
   8  -5   4    3.80    1.00
  10   4  -4   12.30    0.90
  10   4  -4   12.20    1.20
  10   4  -4   13.10    1.10
   9   4  -4    1.80    0.70
   9   4  -4    2.40    0.80
   9   4  -4    1.50    0.70
   9   4  -4    1.70    0.60
   8   4  -4   16.30    1.50
   8   4  -4   16.70    1.30
   8   4  -4   16.30    1.40
   8   4  -4   16.20    1.20
   7   4  -4   -0.40    0.60
   7   4  -4    0.00    0.80
   7   4  -4    0.10    0.60
   7   4  -4    0.60    0.70
   6   4  -4   -0.20    0.70
   6   4  -4    1.10    0.70
   6   4  -4    1.70    1.30
   6   4  -4    0.10    0.80
   6   4  -4    1.00    0.80
   5   4  -4    8.60    1.80
   5   4  -4    5.70    1.30
   5   4  -4    4.70    1.00
   5   4  -4    5.40    1.30
   5   4  -4    3.50    0.90
   4   4  -4  892.11   24.00
  -4  -4   4  892.01   23.90
   3   4  -4   15.20    0.80
  -3  -4   4   15.80    0.60
  -3  -4   4   16.50    0.90
   2   4  -4  223.08    6.30
  -2  -4   4  230.58    6.20
  -2  -4   4  234.08    6.40
   1   4  -4   28.30    1.00
  -1  -4   4   25.60    1.10
  -1  -4   4   28.70    1.10
  -1  -4   4   28.00    1.00
   0  -4   4   52.59    1.70
   0  -4   4   55.59    1.80
   1  -4   4  287.37    8.00
   1  -4   4  290.47    7.90
   2  -4   4  830.32   21.70
   2  -4   4  784.62   21.70
   3  -4   4    2.10    0.80
   3  -4   4    3.90    0.80
  -4   4  -4   88.29    3.10
  -4   4  -4   83.79    3.50
  -4   4  -4   92.19    3.50
   4  -4   4   91.09    3.00
   4  -4   4   86.89    3.40
  -5   4  -4  190.68    6.10
  -5   4  -4  197.58    5.90
   5  -4   4  197.38    5.70
   5  -4   4  181.68    5.80
  -6   4  -4   43.50    2.10
   6  -4   4   43.20    2.10
   6  -4   4   41.80    1.80
  -7   4  -4   20.10    1.30
   7  -4   4   21.50    1.60
   7  -4   4   22.70    1.40
  -8   4  -4    1.00    0.60
   8  -4   4    1.40    0.60
   8  -4   4    0.90    0.70
  -9   4  -4   -0.10    0.50
  10   3  -4    0.10    0.40
   9   3  -4    8.60    1.20
   9   3  -4    6.10    1.00
   9   3  -4    5.40    1.00
   8   3  -4   -0.10    0.80
   8   3  -4    0.30    0.60
   8   3  -4    0.80    0.50
   8   3  -4    0.10    0.70
   7   3  -4    9.00    1.40
   7   3  -4   10.80    1.40
   7   3  -4   11.90    1.30
   7   3  -4   10.00    1.20
   6   3  -4   22.20    1.60
   6   3  -4   22.80    1.80
   6   3  -4   23.60    1.70
   6   3  -4   20.60    1.60
   6   3  -4   21.80    1.70
   5   3  -4    3.30    0.80
   5   3  -4    1.90    0.90
   5   3  -4    5.50    1.40
   5   3  -4    3.00    0.90
   5   3  -4    3.60    0.80
   4   3  -4    8.00    0.70
  -4  -3   4    7.70    0.80
   3   3  -4   76.39    2.50
   3   3  -4   75.99    2.30
  -3  -3   4   77.19    2.30
   2   3  -4  105.19    3.30
   2   3  -4  113.89    3.20
  -2  -3   4  118.29    3.20
  -2  -3   4  113.59    3.10
  -2  -3   4  112.59    3.10
   1   3  -4    4.90    0.30
  -1  -3   4    4.70    0.30
  -1  -3   4    4.70    0.50
   0   3  -4   71.79    2.00
   0  -3   4   70.29    2.10
   0  -3   4   72.29    2.10
   0  -3   4   70.69    2.00
   1  -3   4    5.10    0.60
   1  -3   4    4.80    0.40
   1  -3   4    5.50    0.50
   2  -3   4    3.90    0.80
   2  -3   4    3.80    0.40
   3  -3   4   19.50    0.90
   3  -3   4   20.70    1.10
  -4   3  -4   -0.60    1.50
   4  -3   4   -0.40    0.50
   4  -3   4   -0.60    0.70
  -5   3  -4   22.50    1.60
   5  -3   4   22.90    1.20
   5  -3   4   21.40    1.80
   5  -3   4   21.50    1.70
  -6   3  -4    1.10    0.70
   6  -3   4    1.10    0.80
   6  -3   4    0.80    0.70
  -7   3  -4   11.60    1.20
   7  -3   4   11.20    1.50
  -8   3  -4    0.30    1.00
   8  -3   4    0.70    0.70
   8  -3   4   -0.80    0.80
  -9   3  -4    4.30    0.80
   9  -3   4    5.60    1.00
   9  -3   4    3.30    0.80
  10   2  -4    1.80    0.50
   9   2  -4    0.60    0.80
   9   2  -4    2.70    1.20
   9   2  -4    0.80    0.50
   8   2  -4   35.30    2.00
   8   2  -4   34.50    1.80
   8   2  -4   33.90    1.90
   8   2  -4   35.00    1.70
   8   2  -4   34.10    2.30
   7   2  -4   26.00    1.90
   7   2  -4   28.90    1.70
   7   2  -4   31.50    1.70
   7   2  -4   32.10    2.60
   7   2  -4   32.50    1.90
   6   2  -4   87.19    3.20
   6   2  -4   82.29    3.10
   6   2  -4   83.69    3.00
   6   2  -4   85.59    3.20
   5   2  -4   42.90    1.70
  -5  -2   4   42.70    1.90
   4   2  -4   77.19    2.60
   4   2  -4   79.69    2.50
  -4  -2   4   81.39    2.50
   3   2  -4   13.10    0.60
   3   2  -4   10.90    0.80
  -3  -2   4   14.00    0.70
   2   2  -4 1642.24   43.90
   2   2  -4 1632.34   43.90
  -2  -2   4 1715.73   43.90
  -2  -2   4 1641.84   43.80
   1   2  -4  266.67    7.30
   1   2  -4  263.97    7.20
  -1  -2   4  267.67    7.20
  -1  -2   4  257.77    7.20
  -1  -2   4  280.27    7.20
   0   2  -4    6.90    0.50
   0   2  -4    7.80    0.30
   0  -2   4    8.00    0.40
   0  -2   4    7.70    0.50
   0  -2   4    8.00    0.40
   1  -2   4    0.00    0.20
   1  -2   4    0.20    0.10
   2  -2   4  195.78    5.40
   2  -2   4  206.28    5.40
   2  -2   4  188.88    5.40
   3  -2   4  115.39    3.30
   3  -2   4  113.89    3.40
   3  -2   4  113.59    3.30
   4  -2   4  274.87    8.30
   4  -2   4  313.07    8.20
   4  -2   4  306.67    8.30
  -5   2  -4    7.10    1.60
   5  -2   4    9.30    0.90
   5  -2   4    7.80    1.10
   5  -2   4    9.20    1.10
  -6   2  -4   36.40    1.90
   6  -2   4   35.00    1.60
   6  -2   4   34.40    2.00
  -7   2  -4   41.70    2.00
   7  -2   4   42.60    1.80
   7  -2   4   42.50    2.20
  -8   2  -4   57.89    2.30
   8  -2   4   58.99    2.30
   8  -2   4   59.69    2.30
  -9   2  -4    1.20    0.50
   9  -2   4   -0.30    0.80
   9  -2   4    0.80    0.60
 -10   2  -4   14.90    0.90
  10  -2   4   14.50    1.00
  10   1  -4    9.40    0.80
 -10  -1   4    9.20    1.00
   9   1  -4   10.20    1.60
   9   1  -4    6.30    1.00
   8   1  -4   31.60    2.00
   8   1  -4   32.80    2.10
   8   1  -4   33.10    1.70
   7   1  -4    7.70    1.40
   7   1  -4   10.90    1.60
   7   1  -4    9.00    1.50
   7   1  -4    9.50    1.30
   7   1  -4    7.00    1.20
   6   1  -4    1.60    1.00
   6   1  -4    1.80    0.90
   6   1  -4    2.50    0.70
   6   1  -4    2.00    1.30
   6   1  -4    2.20    0.90
   6   1  -4    1.50    1.30
   5   1  -4    8.00    1.40
   5   1  -4   12.80    1.00
  -5  -1   4    9.20    1.40
   4   1  -4   56.59    2.10
   4   1  -4   60.39    1.90
   3   1  -4   44.10    1.50
   3   1  -4   45.50    1.50
  -3  -1   4   44.10    1.50
   2   1  -4    0.70    0.20
   2   1  -4    0.50    0.20
  -2  -1   4    0.80    0.20
   1   1  -4   30.80    0.90
   1   1  -4   28.40    1.10
   1   1  -4   29.50    1.00
  -1  -1   4   31.20    0.90
  -1  -1   4   28.90    1.00
  -1  -1   4   31.30    1.00
   0   1  -4    3.80    0.30
   0   1  -4    3.50    0.30
   0   1  -4    3.30    0.20
   0  -1   4    3.60    0.30
   0  -1   4    3.40    0.20
   0  -1   4    3.20    0.30
  -1   1  -4    0.90    0.20
  -1   1  -4    1.30    0.20
   1  -1   4    1.50    0.20
   1  -1   4    1.30    0.20
   1  -1   4    1.30    0.20
  -2   1  -4    0.40    0.20
  -2   1  -4    0.40    0.10
   2  -1   4    0.10    0.20
   2  -1   4    0.10    0.10
   2  -1   4    0.30    0.20
  -3   1  -4   19.80    0.80
  -3   1  -4   20.30    0.70
   3  -1   4   21.00    0.80
   3  -1   4   20.00    0.80
   3  -1   4   20.60    0.80
  -4   1  -4    6.70    0.70
   4  -1   4    5.90    0.70
   4  -1   4    7.30    0.60
   4  -1   4    7.40    0.60
   4  -1   4    6.80    0.90
   5  -1   4    2.80    0.70
   5  -1   4    3.50    0.80
  -6   1  -4    0.30    0.70
   6  -1   4    1.00    1.50
   6  -1   4   -0.10    0.50
   6  -1   4    0.40    0.80
  -7   1  -4   47.20    2.10
   7  -1   4   44.90    2.00
   7  -1   4   46.60    2.20
  -8   1  -4   15.40    1.30
   8  -1   4   17.20    1.60
   8  -1   4   15.00    1.40
  -9   1  -4    7.30    1.00
   9  -1   4    7.50    1.30
   9  -1   4    6.60    1.20
 -10   1  -4    4.50    0.90
  10  -1   4    5.40    0.90
  10   0  -4    1.60    0.50
 -10   0   4   -0.40    0.70
   9   0  -4    1.50    0.50
   9   0  -4    1.60    0.80
  -9   0   4    1.40    0.60
   8   0  -4   15.10    1.40
   8   0  -4   12.50    1.20
   7   0  -4    8.10    1.70
   7   0  -4    7.00    1.20
   6   0  -4  142.49    4.40
   6   0  -4  139.79    4.70
   6   0  -4  138.29    4.60
   6   0  -4  138.59    4.60
   6   0  -4  139.89    4.60
   5   0  -4   37.00    1.60
   5   0  -4   40.70    2.00
  -5   0   4   41.70    2.00
   4   0  -4  107.79    3.30
  -4   0   4  113.19    3.30
   3   0  -4  219.98    6.00
   3   0  -4  210.08    6.00
  -3   0   4  214.48    5.90
   2   0  -4   20.80    0.70
   2   0  -4   20.50    0.80
   2   0  -4   20.70    0.80
  -2   0   4   21.10    0.60
  -2   0   4   21.00    0.80
   1   0  -4  606.84   15.90
   1   0  -4  595.54   16.00
  -1   0   4  632.54   16.00
  -1   0   4  568.94   16.00
  -1   0   4  601.04   15.90
   0   0  -4    5.80    0.30
   0   0  -4    6.50    0.30
   0   0  -4    5.90    0.30
   0   0   4    6.10    0.40
   0   0   4    5.90    0.30
   0   0   4    5.90    0.30
  -1   0  -4  755.42   20.50
  -1   0  -4  778.72   20.60
  -1   0  -4  809.02   20.50
   1   0   4  795.42   20.60
   1   0   4  748.33   20.50
   1   0   4  761.02   20.50
  -2   0  -4  754.32   20.20
  -2   0  -4  776.82   20.20
   2   0   4  759.62   20.20
   2   0   4  751.42   20.10
  -3   0  -4 1586.14   42.70
  -3   0  -4 1605.34   42.70
   3   0   4 1643.64   42.60
   3   0   4 1625.34   42.70
   3   0   4 1603.74   42.60
   4   0   4    5.80    0.50
   4   0   4    8.90    1.00
   5   0   4  516.35   14.00
   5   0   4  507.15   13.80
   6   0   4    2.80    0.90
   6   0   4    4.90    1.10
   6   0   4    4.90    1.00
   6   0   4    3.70    0.90
   7   0   4   74.69    2.60
   7   0   4   65.99    3.10
   7   0   4   69.49    2.80
  -8   0  -4    0.00    0.60
   8   0   4    0.90    1.00
   8   0   4    1.10    0.60
   8   0   4   -0.40    0.80
  -9   0  -4    5.30    1.00
   9   0   4    5.00    1.10
   9   0   4    3.40    0.90
 -10   0  -4    0.30    0.50
  10   0   4    0.00    0.80
   9  -1  -4    0.40    0.50
   9  -1  -4    0.90    0.70
  -9   1   4    1.50    0.80
   8  -1  -4    1.60    0.60
   8  -1  -4    2.00    0.80
   7  -1  -4    6.00    1.20
   7  -1  -4    5.60    1.50
   6  -1  -4    2.80    0.70
   6  -1  -4    1.60    1.50
   6  -1  -4    7.20    1.60
   5  -1  -4    1.90    0.80
   5  -1  -4    2.50    0.70
   5  -1  -4    2.00    1.30
  -5   1   4    1.30    1.20
   4  -1  -4    9.70    0.80
  -4   1   4    9.80    1.00
   3  -1  -4   37.20    1.50
   3  -1  -4   40.80    1.30
   3  -1  -4   41.00    1.20
  -3   1   4   29.30    1.70
   2  -1  -4   32.80    1.10
   2  -1  -4   34.70    1.10
   2  -1  -4   32.90    1.20
  -2   1   4   36.40    1.10
  -2   1   4   36.60    1.20
   1  -1  -4   66.69    1.90
   1  -1  -4   64.79    1.90
   1  -1  -4   65.09    1.90
  -1   1   4   66.69    1.90
  -1   1   4   67.09    1.90
   0  -1  -4  233.38    6.30
   0  -1  -4  241.78    6.30
   0   1   4  223.38    6.40
   0   1   4  237.08    6.30
   0   1   4  238.58    6.30
  -1  -1  -4    0.20    0.20
  -1  -1  -4   -0.20    0.10
  -1  -1  -4    0.10    0.10
   1   1   4    0.30    0.20
   1   1   4    0.10    0.10
  -2  -1  -4    2.10    0.30
  -2  -1  -4    1.80    0.40
  -2  -1  -4    1.90    0.20
   2   1   4    2.20    0.20
   2   1   4    1.90    0.30
  -3  -1  -4   75.79    2.20
   3   1   4   77.39    2.20
   4   1   4    6.20    0.50
   5   1   4    2.40    0.50
   5   1   4    4.00    0.70
   6   1   4   -0.70    0.90
   6   1   4    0.80    0.80
   6   1   4    0.20    0.80
   7   1   4    1.30    0.80
   7   1   4    1.10    0.80
   7   1   4    0.70    0.90
   7   1   4   -1.50    0.90
   8   1   4    0.80    0.80
   8   1   4    1.70    0.90
   8   1   4    0.70    0.80
   8   1   4    1.30    0.80
  -9  -1  -4    5.20    1.00
   9   1   4    2.90    1.00
   9   1   4    2.80    1.00
   9   1   4    3.80    1.10
 -10  -1  -4    3.90    0.80
  10   1   4    6.30    1.10
   9  -2  -4   13.40    1.20
   9  -2  -4   12.50    1.30
   8  -2  -4    5.40    1.40
  -8   2   4    9.20    1.60
   7  -2  -4    7.90    1.40
   7  -2  -4    6.90    1.20
  -7   2   4    8.70    1.50
   6  -2  -4   22.40    1.60
   6  -2  -4   24.40    1.70
  -6   2   4   27.90    4.00
   5  -2  -4    5.70    1.00
   5  -2  -4    4.30    0.80
  -5   2   4    5.80    1.40
   4  -2  -4   33.10    1.40
  -4   2   4   30.40    1.80
   3  -2  -4   51.69    1.70
   3  -2  -4   51.29    1.70
  -3   2   4   55.49    1.80
   2  -2  -4  253.87    6.70
   2  -2  -4  234.28    6.80
  -2   2   4  249.58    6.80
   1  -2  -4   71.89    2.10
   1  -2  -4   70.19    2.10
  -1   2   4   74.49    2.20
  -1   2   4   72.09    2.10
   0  -2  -4  102.59    2.90
   0  -2  -4   96.89    2.90
   0   2   4  105.89    2.90
   0   2   4  102.29    2.90
  -1  -2  -4  115.19    3.10
  -1  -2  -4  110.39    3.10
   1   2   4  110.99    3.10
   1   2   4  109.89    3.10
  -2  -2  -4   86.19    2.30
  -2  -2  -4   82.89    2.40
   2   2   4   83.69    2.40
   2   2   4   80.89    2.30
  -3  -2  -4    0.30    0.20
   3   2   4    0.10    0.20
   4   2   4    2.30    0.40
   5   2   4  319.67    9.10
   5   2   4  335.47    9.00
   6   2   4    1.80    1.00
   6   2   4    0.40    0.90
   6   2   4    0.20    0.70
   6   2   4   -0.70    0.90
   7   2   4    1.80    0.80
   7   2   4    1.80    0.90
   7   2   4    1.80    0.80
   7   2   4    3.10    1.10
   7   2   4    1.80    0.80
   8   2   4    1.90    0.80
   8   2   4    0.40    0.90
   8   2   4    0.20    0.80
   8   2   4    0.80    0.70
   8   2   4   -0.10    0.80
  -9  -2  -4   53.69    2.10
   9   2   4   46.70    2.40
   9   2   4   53.49    2.20
   9   2   4   53.19    2.40
   9   2   4   51.99    2.10
 -10  -2  -4   84.79    2.80
  10   2   4   80.79    2.80
  10   2   4   78.99    2.70
 -11  -2  -4   12.70    0.80
  11   2   4   11.30    0.90
   9  -3  -4    1.20    0.50
   8  -3  -4    8.90    1.20
   8  -3  -4    7.00    1.10
   7  -3  -4    1.20    0.60
   7  -3  -4    1.60    0.60
   6  -3  -4   57.49    2.30
   6  -3  -4   54.79    2.40
  -6   3   4   55.09    2.90
   5  -3  -4   50.89    2.20
  -5   3   4   46.90    2.70
   4  -3  -4   27.30    1.90
   4  -3  -4   27.50    1.70
  -4   3   4   29.70    2.30
  -4   3   4   26.80    1.60
   3  -3  -4    0.90    0.40
   3  -3  -4    0.70    0.40
  -3   3   4    0.10    0.50
  -3   3   4    0.20    0.90
   2  -3  -4  263.67    7.20
  -2   3   4  262.97    7.30
   1  -3  -4   40.00    1.40
   1  -3  -4   41.50    1.30
  -1   3   4   41.70    1.40
  -1   3   4   42.00    1.40
   0  -3  -4  196.88    5.60
   0   3   4  202.78    5.60
   0   3   4  207.98    5.60
  -1  -3  -4    7.60    0.50
  -1  -3  -4    7.80    0.50
   1   3   4    8.00    0.50
   1   3   4    7.50    0.40
  -2  -3  -4    9.30    0.40
  -2  -3  -4    9.20    0.50
   2   3   4    8.90    0.40
   2   3   4    8.20    0.50
  -3  -3  -4    5.90    0.50
   3   3   4    5.90    0.50
   4   3   4   12.60    1.10
   4   3   4   13.10    0.70
   5   3   4    7.20    0.80
   5   3   4    4.30    1.10
   6   3   4   -0.40    1.10
   6   3   4    2.00    0.90
   6   3   4   -0.60    0.90
   6   3   4    0.40    0.90
   6   3   4    0.50    0.70
   6   3   4    1.40    0.80
   7   3   4    0.80    0.90
   7   3   4    1.10    0.80
   7   3   4    1.40    0.80
   7   3   4    1.30    0.80
   7   3   4    1.10    0.90
   8   3   4   12.40    1.50
   8   3   4   11.60    1.40
   8   3   4   12.20    1.60
   8   3   4   11.40    1.30
   8   3   4   11.50    1.50
   9   3   4   10.30    1.80
   9   3   4   14.00    1.20
   9   3   4   13.20    1.30
   9   3   4   12.10    1.50
   9   3   4   12.30    1.30
 -10  -3  -4   -0.10    0.50
  10   3   4   -0.20    0.60
 -11  -3  -4    4.70    0.70
  11   3   4    7.40    1.50
   8  -4  -4    4.90    1.20
   7  -4  -4   11.50    1.30
   7  -4  -4    9.00    1.40
   6  -4  -4    9.20    1.40
   6  -4  -4    7.50    1.30
   6  -4  -4    7.10    1.70
  -6   4   4    9.60    1.70
   5  -4  -4   -0.20    0.80
  -5   4   4    0.80    1.00
   4  -4  -4   12.40    1.50
  -4   4   4   12.60    1.30
  -4   4   4   10.10    1.70
   3  -4  -4   38.70    1.60
  -3   4   4   38.30    2.10
  -3   4   4   30.50    2.30
  -3   4   4   35.80    1.70
   2  -4  -4   -0.40    0.50
  -2   4   4   -0.30    0.70
  -2   4   4    0.30    0.50
   1  -4  -4   91.59    2.70
  -1   4   4   88.09    2.90
  -1   4   4   90.49    2.80
   0  -4  -4    0.30    0.40
   0  -4  -4    0.20    0.30
   0   4   4    0.20    0.30
   0   4   4    0.40    0.20
  -1  -4  -4   15.30    0.80
  -1  -4  -4   16.20    0.80
   1   4   4   14.80    0.70
   1   4   4   14.60    0.70
  -2  -4  -4   34.80    1.20
  -2  -4  -4   32.50    1.20
   2   4   4   33.60    1.10
   2   4   4   33.70    1.30
  -3  -4  -4    9.70    0.60
  -3  -4  -4   10.30    0.70
   3   4   4   10.50    0.60
  -4  -4  -4  122.39    3.70
   4   4   4  121.99    3.80
   4   4   4  126.49    3.60
   5   4   4    6.20    1.20
   5   4   4    7.20    0.90
   6   4   4    5.80    1.00
   6   4   4    4.60    0.90
   6   4   4    3.60    1.40
   6   4   4    5.70    1.50
   6   4   4    5.80    1.40
   6   4   4    6.40    1.00
   7   4   4    1.00    0.80
   7   4   4   -0.60    0.80
   7   4   4    0.20    0.90
   7   4   4    1.50    0.80
   7   4   4    1.60    0.70
   8   4   4    8.30    1.50
   8   4   4    5.10    1.00
   8   4   4    6.20    1.20
   8   4   4    8.00    1.40
   8   4   4    7.10    0.90
   9   4   4    0.40    0.60
   9   4   4    1.10    0.60
   9   4   4    0.00    0.70
   9   4   4    1.60    0.70
   9   4   4   -2.70    1.80
 -10  -4  -4    0.10    0.50
  10   4   4    0.40    0.60
  10   4   4    0.10    0.60
  10   4   4    0.10    0.70
  10   4   4    0.00    0.60
 -11  -4  -4    0.30    0.50
  11   4   4    0.60    0.60
  11   4   4    0.10    0.50
   8  -5  -4    0.70    0.40
   7  -5  -4    1.20    0.60
   6  -5  -4    3.00    1.00
   6  -5  -4    1.30    0.60
  -6   5   4    0.00    0.70
   5  -5  -4   12.30    1.50
  -5   5   4    8.70    1.60
   4  -5  -4   20.40    1.70
  -4   5   4   19.80    1.40
  -4   5   4   20.00    1.80
  -4   5   4   14.80    2.30
   3  -5  -4    1.90    1.00
  -3   5   4    1.40    0.80
  -3   5   4    1.70    0.90
  -3   5   4    7.80    2.00
  -3   5   4    1.20    0.80
   2  -5  -4    0.60    0.70
   2  -5  -4    1.60    0.70
  -2   5   4   -0.20    0.90
  -2   5   4    0.10    1.40
  -2   5   4    0.30    0.70
  -2   5   4    0.90    1.00
   1  -5  -4    1.30    0.50
  -1   5   4    1.20    0.60
  -1   5   4    1.20    0.60
   0  -5  -4  216.38    5.90
   0   5   4  210.18    6.00
   0   5   4  201.68    6.00
  -1  -5  -4   32.60    1.30
   1   5   4   30.80    1.30
   1   5   4   30.50    1.50
   1   5   4   31.30    1.20
  -2  -5  -4  180.58    5.10
  -2  -5  -4  174.58    5.00
   2   5   4  174.08    5.10
   2   5   4  175.38    5.00
   2   5   4  180.28    5.00
  -3  -5  -4   30.30    1.30
  -3  -5  -4   28.30    1.30
   3   5   4   25.80    1.50
   3   5   4   28.70    1.20
  -4  -5  -4    3.60    0.80
   4   5   4    3.50    0.70
   4   5   4    3.50    0.60
  -5  -5  -4   11.20    1.20
   5   5   4   10.40    1.90
   5   5   4    8.00    1.20
   5   5   4    7.90    1.60
   5   5   4    8.90    1.10
   5   5   4    8.80    1.80
   5   5   4    9.10    1.50
  -6  -5  -4    2.80    1.10
   6   5   4    0.90    0.80
   6   5   4    1.10    0.70
   6   5   4    0.50    0.70
   6   5   4    0.50    1.00
   6   5   4    2.10    0.90
   7   5   4   -1.20    0.70
   7   5   4    0.70    0.80
   7   5   4    0.10    0.90
   7   5   4    1.00    1.10
   7   5   4    0.10    0.90
   7   5   4   -0.60    0.60
   8   5   4   -0.40    0.60
   8   5   4   -1.00    0.60
   8   5   4   -0.40    0.80
   8   5   4   -0.90    1.00
   8   5   4    0.50    0.70
   9   5   4    3.00    0.60
   9   5   4    5.20    1.00
   9   5   4    2.70    0.80
   9   5   4    4.20    1.00
 -10  -5  -4   -0.20    0.60
  10   5   4   -0.40    0.60
  10   5   4    0.60    0.60
  10   5   4    0.50    0.60
  10   5   4    0.40    0.50
 -11  -5  -4    0.10    0.60
  11   5   4    0.50    0.50
  11   5   4   -0.20    0.50
   7  -6  -4    0.60    0.60
   6  -6  -4    4.30    1.00
   6  -6  -4    5.50    1.00
  -6   6   4    5.50    1.30
   5  -6  -4   17.50    1.70
  -5   6   4   20.80    1.60
   4  -6  -4    1.90    0.90
  -4   6   4    0.50    1.10
  -4   6   4    1.10    0.80
   3  -6  -4  132.69    4.40
  -3   6   4  140.49    4.30
  -3   6   4  137.29    4.50
  -3   6   4  137.59    4.40
  -3   6   4  135.09    4.70
   2  -6  -4  103.99    3.70
  -2   6   4  107.69    3.70
  -2   6   4  106.49    3.70
  -2   6   4  110.49    3.40
  -2   6   4  103.79    3.80
   1  -6  -4   73.79    2.60
  -1   6   4   69.89    2.90
  -1   6   4   67.19    2.90
  -1   6   4   69.29    2.90
  -1   6   4   75.99    2.50
  -1   6   4   69.09    2.90
   0  -6  -4   16.10    1.20
   0   6   4   12.70    1.90
   0   6   4   14.10    2.30
   0   6   4   19.50    1.90
   0   6   4   17.40    1.20
  -1  -6  -4  120.09    3.60
   1   6   4  120.89    3.70
   1   6   4  115.49    3.70
  -2  -6  -4  181.88    5.20
   2   6   4  177.38    5.20
   2   6   4  175.48    5.20
  -3  -6  -4  238.48    6.70
   3   6   4  224.88    6.50
   3   6   4  228.18    6.60
  -4  -6  -4   13.50    1.20
   4   6   4   13.30    1.80
   4   6   4   12.10    1.10
   4   6   4   10.50    1.70
   4   6   4   12.10    1.70
   4   6   4   12.80    1.20
  -5  -6  -4   42.70    2.10
   5   6   4   42.50    2.00
   5   6   4   40.40    2.20
   5   6   4   40.10    2.00
   5   6   4   41.40    1.90
   5   6   4   40.70    2.10
   5   6   4   40.60    2.40
   6   6   4    9.10    1.40
   6   6   4    8.00    1.50
   6   6   4    9.70    1.30
   6   6   4   11.60    1.80
   6   6   4    8.50    1.40
   7   6   4   -0.20    0.70
   7   6   4    0.80    0.70
   7   6   4    0.30    0.80
   7   6   4    0.90    1.00
   7   6   4    0.20    1.30
   7   6   4    0.10    0.90
   8   6   4   21.00    1.70
   8   6   4   18.10    1.70
   8   6   4   19.10    1.40
   8   6   4   13.90    2.00
   8   6   4   17.10    1.40
   9   6   4    0.70    0.60
   9   6   4   -0.10    0.60
   9   6   4    0.60    0.60
 -10  -6  -4    2.90    0.70
  10   6   4    5.90    0.90
  10   6   4    5.10    0.80
  10   6   4    5.20    0.90
  10   6   4    4.40    1.10
   6  -7  -4   56.99    2.40
  -6   7   4   55.09    2.10
  -5   7   4   -0.50    0.60
  -4   7   4   14.20    1.70
  -4   7   4   14.20    1.30
   3  -7  -4    7.60    1.70
  -3   7   4    6.30    1.20
  -3   7   4    5.40    1.30
  -3   7   4    5.40    1.00
  -3   7   4    5.80    1.60
  -2   7   4  357.76   10.30
  -2   7   4  364.86   10.40
  -2   7   4  362.36   10.20
  -2   7   4  363.06   10.40
  -1   7   4   53.89    2.50
  -1   7   4   54.59    2.40
  -1   7   4   52.49    2.40
  -1   7   4   53.89    2.10
   0   7   4   41.90    2.40
   0   7   4   49.10    2.30
   0   7   4   51.29    2.30
   0   7   4   46.90    2.40
   0   7   4   50.09    1.90
  -1  -7  -4   23.50    1.70
   1   7   4   23.40    1.30
   1   7   4   20.60    2.00
   1   7   4   24.30    2.00
   1   7   4   21.00    1.90
   1   7   4   19.90    2.00
  -2  -7  -4    7.30    1.40
   2   7   4    8.40    1.80
   2   7   4    8.20    1.10
   2   7   4    7.00    1.60
   2   7   4    7.30    1.70
   2   7   4    3.80    1.40
  -3  -7  -4   20.10    1.70
   3   7   4   22.10    2.30
   3   7   4   21.30    2.00
   3   7   4   20.30    1.70
   3   7   4   20.20    1.40
   3   7   4   19.90    2.20
  -4  -7  -4    4.00    1.20
   4   7   4    7.50    1.60
   4   7   4    4.20    1.00
   4   7   4    4.20    0.80
   4   7   4    4.60    0.90
  -5  -7  -4   18.30    3.20
   5   7   4   15.70    1.60
   5   7   4   18.80    2.10
   5   7   4   15.60    1.80
   5   7   4   18.90    1.40
   5   7   4   19.90    1.80
   6   7   4    1.40    0.90
   6   7   4    0.00    0.70
   6   7   4    0.70    0.80
   6   7   4    1.70    1.00
   6   7   4    0.50    0.80
   7   7   4    0.10    0.80
   7   7   4    2.20    1.00
   7   7   4    1.50    0.70
   7   7   4    0.90    0.70
   7   7   4    0.70    0.80
   8   7   4    0.20    0.50
   8   7   4    0.00    0.70
   8   7   4   -0.20    0.70
   8   7   4    0.50    0.70
   9   7   4    2.00    0.70
   9   7   4    2.80    0.70
   9   7   4    2.20    0.80
   9   7   4    3.00    0.70
  10   7   4    4.10    0.80
  10   7   4    1.30    0.50
  10   7   4    1.70    0.50
  10   7   4    1.10    0.60
   5  -8  -4    8.80    1.20
   5  -8  -4   10.20    1.10
  -5   8   4    8.30    1.00
  -4   8   4    2.30    0.70
  -4   8   4    2.10    0.90
  -3   8   4    4.60    1.00
  -3   8   4    4.20    1.20
  -3   8   4    5.60    1.10
  -2   8   4   15.70    1.50
  -2   8   4   14.70    1.50
  -2   8   4   17.20    1.30
  -2   8   4   15.90    1.40
  -1   8   4    1.40    0.80
  -1   8   4    2.30    0.70
  -1   8   4    1.00    0.80
  -1   8   4    0.80    0.80
   0   8   4   22.80    1.80
   0   8   4   22.90    1.90
   0   8   4   25.30    1.40
   0   8   4   24.10    1.70
   1   8   4    6.50    1.10
   1   8   4    6.60    1.50
   1   8   4    5.60    1.50
   1   8   4    5.70    1.00
   1   8   4    5.60    1.20
   2   8   4    1.00    1.20
   2   8   4    0.70    0.60
   2   8   4    0.40    0.90
   2   8   4   -0.10    1.00
   2   8   4    0.90    0.90
  -3  -8  -4    0.80    1.70
   3   8   4    0.90    0.90
   3   8   4    0.10    0.70
   3   8   4    0.90    0.90
   3   8   4   -0.50    1.20
   4   8   4   55.89    2.90
   4   8   4   52.19    3.20
   4   8   4   53.99    2.50
   4   8   4   51.89    2.20
   5   8   4  105.79    3.60
   5   8   4  107.59    3.80
   5   8   4  102.29    3.60
   5   8   4  107.89    3.60
   6   8   4   15.70    1.40
   6   8   4   13.00    1.60
   6   8   4   16.30    1.70
   6   8   4   15.30    1.70
   6   8   4   13.70    1.50
   7   8   4   45.10    2.00
   7   8   4   43.00    1.90
   7   8   4   43.60    2.20
   7   8   4   42.10    2.10
   7   8   4   42.20    2.50
   8   8   4    0.50    0.60
   8   8   4    0.30    0.60
   9   8   4    6.10    0.90
   9   8   4    6.00    1.40
   9   8   4    5.20    1.00
   9   8   4    7.20    1.00
  10   8   4    0.60    0.30
  10   8   4    0.00    0.70
  10   8   4    0.40    0.40
  10   8   4    0.60    0.40
  -4   9   4    0.90    0.50
  -3   9   4    1.00    0.60
  -3   9   4    1.00    0.70
  -2   9   4   18.10    1.40
  -2   9   4   15.40    1.30
  -2   9   4   15.80    1.30
  -2   9   4   17.70    1.30
  -1   9   4    9.90    1.30
  -1   9   4    8.70    1.30
  -1   9   4    8.50    1.30
  -1   9   4    9.20    1.30
   0   9   4  257.27    7.70
   0   9   4  268.27    7.80
   0   9   4  260.47    7.80
   0   9   4  269.47    7.90
   1   9   4   36.60    2.20
   1   9   4   37.80    1.80
   1   9   4   37.70    2.00
   1   9   4   41.30    2.10
   1   9   4   37.30    2.10
   2   9   4   -0.50    0.70
   2   9   4   -0.10    0.80
   2   9   4   -1.10    0.90
   2   9   4   -0.20    1.00
   2   9   4    0.60    1.00
   3   9   4   -0.10    0.80
   3   9   4   -1.00    1.00
   3   9   4    0.70    0.90
   3   9   4   -0.50    0.70
   4   9   4    0.80    1.80
   4   9   4   -0.10    1.20
   4   9   4    0.30    0.80
   4   9   4    0.70    0.80
   4   9   4    1.00    0.80
   5   9   4   26.00    1.60
   5   9   4   23.30    1.90
   5   9   4   23.90    1.80
   5   9   4   24.10    1.70
   6   9   4   24.70    1.60
   6   9   4   27.80    1.80
   6   9   4   27.40    1.60
   6   9   4   31.20    2.00
   7   9   4    8.50    1.20
   7   9   4    9.00    1.20
   7   9   4    5.90    1.20
   8   9   4    0.40    0.60
   8   9   4    0.40    0.50
   8   9   4   -0.20    0.80
   8   9   4    0.10    0.80
   9   9   4    3.40    1.00
   9   9   4    3.20    0.70
   9   9   4    4.40    0.90
   9   9   4    2.20    0.60
  -3  10   4    0.90    0.50
  -3  10   4    1.00    0.60
  -2  10   4   -0.20    0.50
  -2  10   4    0.10    0.60
  -1  10   4   -0.50    0.60
  -1  10   4   -0.30    0.60
  -1  10   4   -0.30    0.60
  -1  10   4    1.20    0.70
   0  10   4    0.10    0.60
   0  10   4    0.00    0.60
   0  10   4    0.60    0.90
   0  10   4   -0.40    0.70
   1  10   4   46.70    2.10
   1  10   4   45.20    2.00
   1  10   4   46.80    2.10
   1  10   4   43.70    2.00
   2  10   4   26.50    1.60
   2  10   4   25.40    1.80
   2  10   4   27.40    1.70
   2  10   4   24.90    1.90
   3  10   4    2.40    1.00
   3  10   4    2.50    0.80
   3  10   4    1.90    0.80
   3  10   4    1.80    1.00
   4  10   4    8.30    1.40
   4  10   4    6.80    1.40
   4  10   4    9.10    1.40
   4  10   4    4.50    1.10
   5  10   4    0.40    0.80
   5  10   4    0.30    0.70
   5  10   4    0.30    0.90
   6  10   4    2.40    0.70
   6  10   4    7.80    1.40
   6  10   4    2.60    0.90
   6  10   4    2.90    1.20
   7  10   4   -0.20    0.60
   7  10   4    0.20    0.60
   7  10   4   -1.20    0.80
   8  10   4    1.60    0.90
   8  10   4    2.40    0.60
   8  10   4    2.40    0.50
   9  10   4   28.00    1.10
   9  10   4   25.10    1.10
  -2  11   4    1.40    0.50
  -2  11   4    0.90    0.50
  -1  11   4   -0.40    0.60
  -1  11   4   -0.40    0.50
   0  11   4   11.90    1.00
   0  11   4   13.50    1.20
   0  11   4   14.00    1.20
   0  11   4   13.60    1.20
   1  11   4    0.10    0.60
   1  11   4    0.50    0.80
   1  11   4    1.00    0.70
   1  11   4   -0.20    0.70
   2  11   4    5.90    1.10
   2  11   4    6.70    1.40
   2  11   4    5.10    1.10
   2  11   4    5.60    1.10
   3  11   4   21.20    1.60
   3  11   4   26.80    1.80
   3  11   4   22.30    1.50
   4  11   4   39.70    2.00
   4  11   4   36.20    2.20
   4  11   4   39.10    1.90
   5  11   4    0.10    0.80
   5  11   4    0.90    0.80
   6  11   4    7.30    1.50
   6  11   4    6.30    1.10
   7  11   4    0.60    0.90
   7  11   4    0.40    1.00
   8  11   4    2.00    0.60
   0  12   4   -0.70    0.50
   0  12   4   -0.60    0.40
   1  12   4    4.40    1.00
   1  12   4    5.00    0.80
   1  12   4    5.80    1.20
   2  12   4    1.30    0.60
   2  12   4    2.00    0.70
   2  12   4    1.30    0.70
   3  12   4   12.20    1.30
   3  12   4    7.70    1.40
   3  12   4   10.90    1.30
   4  12   4   -0.40    0.90
   4  12   4   -0.20    1.20
   2  12  -5    9.10    1.10
   1  12  -5    2.70    0.70
   1  12  -5    4.80    0.90
   3  11  -5    2.60    0.90
   2  11  -5   10.00    1.40
   2  11  -5    9.90    1.20
   1  11  -5    0.40    0.60
   1  11  -5    0.30    0.70
   0  11  -5   10.80    1.10
   0  11  -5   10.40    1.00
  -1  11  -5   -0.30    0.50
  -1  11  -5    0.70    0.50
  -2  11  -5    2.70    0.80
  -2  11  -5    1.70    0.50
   8  10  -5    0.40    0.60
   7  10  -5    1.20    0.70
   7  10  -5    0.90    0.60
   7  10  -5    2.40    0.80
   6  10  -5    2.20    0.70
   6  10  -5    1.90    0.80
   5  10  -5   -0.10    0.80
   5  10  -5   -0.30    1.00
   4  10  -5   27.80    1.70
   4  10  -5   29.70    2.30
   3  10  -5    1.60    0.90
   2  10  -5   -0.10    1.30
   2  10  -5    0.90    0.70
   1  10  -5   16.40    1.40
   1  10  -5   13.50    1.20
   1  10  -5   16.00    1.80
   0  10  -5   32.10    2.00
  -1  10  -5    0.00    1.10
  -1  10  -5   -0.40    0.70
  -1  10  -5   -0.10    0.60
   1 -10   5    0.60    1.00
  -2  10  -5    3.30    0.90
  -2  10  -5    2.70    0.70
   2 -10   5    1.90    0.80
  -3  10  -5    1.10    0.50
  -3  10  -5    1.30    0.60
   3 -10   5    0.70    0.80
   8   9  -5   -0.40    0.50
   8   9  -5   -0.10    0.50
   8   9  -5    0.30    0.50
   7   9  -5    7.40    1.20
   7   9  -5    4.40    1.10
   7   9  -5    6.40    1.00
   6   9  -5    0.50    0.70
   6   9  -5   -1.30    0.80
   6   9  -5    0.10    0.80
   5   9  -5    0.70    0.70
   5   9  -5    3.10    1.10
   5   9  -5    0.90    0.70
   4   9  -5    3.20    0.80
   4   9  -5    2.60    0.80
   4   9  -5    3.40    1.00
   3   9  -5    1.80    0.90
   3   9  -5    1.70    0.80
   3   9  -5    2.00    1.10
   2   9  -5    0.80    1.00
   2   9  -5    1.70    0.80
   2   9  -5    1.50    0.80
   1   9  -5    7.30    1.50
   1   9  -5    7.20    1.50
   0   9  -5   17.30    1.60
   0   9  -5   16.70    1.50
   0   9  -5   15.40    1.70
  -1   9  -5   16.30    1.60
  -1   9  -5   17.10    1.40
  -1   9  -5   17.80    1.30
  -2   9  -5    3.90    0.90
  -2   9  -5    5.60    1.00
  -2   9  -5    5.10    1.10
  -3   9  -5    2.60    0.70
  -3   9  -5    3.70    1.00
  -3   9  -5    1.90    0.90
   3  -9   5    1.00    0.70
  -4   9  -5    0.50    0.60
  -4   9  -5    0.70    0.60
   4  -9   5   -0.20    0.70
   9   8  -5   18.10    1.00
   9   8  -5   19.80    1.10
   9   8  -5   18.70    1.10
   8   8  -5    5.40    0.90
   8   8  -5    6.20    1.00
   8   8  -5    6.20    1.00
   8   8  -5    3.70    1.00
   7   8  -5    1.70    1.20
   7   8  -5    2.90    0.90
   6   8  -5    2.30    0.60
   6   8  -5    2.20    0.70
   6   8  -5    2.50    0.70
   5   8  -5    9.70    1.50
   5   8  -5    8.50    1.30
   5   8  -5    7.00    1.30
   4   8  -5    4.60    0.90
   4   8  -5    4.80    1.20
   4   8  -5    3.40    1.20
   4   8  -5    2.80    0.80
   3   8  -5   21.80    1.70
   3   8  -5   19.30    1.90
   3   8  -5   24.00    1.70
   2   8  -5   79.19    2.90
   2   8  -5   78.99    3.00
   2   8  -5   67.69    3.90
   2   8  -5   82.89    3.10
   1   8  -5    6.40    1.30
   1   8  -5    4.70    0.90
   1   8  -5    4.50    1.10
   0   8  -5    7.20    1.60
   0   8  -5    8.50    1.50
   0   8  -5   10.30    1.40
  -1   8  -5   36.00    1.90
  -1   8  -5   34.90    2.40
  -1   8  -5   39.30    2.00
  -2   8  -5    3.10    0.80
  -2   8  -5    5.20    1.30
  -2   8  -5    4.90    1.30
  -3   8  -5   34.10    1.80
  -3   8  -5   32.90    1.70
  -3   8  -5   33.00    1.90
   3  -8   5   32.00    1.70
  -4   8  -5    5.50    1.30
  -4   8  -5    4.50    1.30
  -4   8  -5    5.00    1.30
   4  -8   5    4.60    1.00
  -5   8  -5    6.80    1.20
  -5   8  -5    2.20    0.70
  -5   8  -5    3.20    0.70
   5  -8   5    5.20    0.90
   6  -8   5    4.60    1.00
   9   7  -5    0.20    0.60
   9   7  -5    0.50    0.90
   9   7  -5    0.50    0.50
   9   7  -5    0.20    0.50
   8   7  -5   14.80    1.10
   8   7  -5   15.30    1.30
   8   7  -5   13.30    1.10
   8   7  -5   14.10    1.40
   7   7  -5    2.50    0.60
   7   7  -5    1.90    0.60
   7   7  -5    0.70    0.90
   7   7  -5    1.80    0.70
   6   7  -5   11.90    1.10
   6   7  -5   12.90    1.40
   6   7  -5   13.60    1.50
   6   7  -5   10.90    2.00
   5   7  -5    3.60    0.80
   5   7  -5    3.70    0.70
   5   7  -5    2.90    0.90
   4   7  -5    6.60    1.10
   4   7  -5    5.60    1.40
   4   7  -5    6.80    1.30
   3   7  -5   -0.90    0.90
   3   7  -5    1.10    0.80
   3   7  -5   -0.30    1.00
   2   7  -5   29.00    1.90
   2   7  -5   34.10    1.90
   2   7  -5   32.80    2.10
   2   7  -5   29.10    2.40
   1   7  -5    4.60    1.10
   1   7  -5    3.60    0.80
   1   7  -5    2.60    0.80
  -1  -7   5    1.40    1.00
   0   7  -5    6.90    1.50
   0   7  -5    7.00    1.50
   0   7  -5    5.20    1.40
   0  -7   5    3.70    1.20
  -1   7  -5    8.90    1.50
  -1   7  -5    9.40    1.50
  -1   7  -5   10.00    1.70
  -2   7  -5    2.20    0.80
  -2   7  -5   -0.10    0.80
  -2   7  -5    1.70    0.80
  -3   7  -5    2.70    0.90
  -3   7  -5    3.10    0.80
  -3   7  -5    2.60    0.90
  -4   7  -5   -0.50    0.70
  -4   7  -5    0.40    0.80
  -4   7  -5   -0.30    0.80
   4  -7   5   -0.10    0.70
  -5   7  -5    3.10    0.80
  -5   7  -5    7.10    1.60
  -5   7  -5    5.90    1.40
   5  -7   5    4.70    1.00
  -6   7  -5   -1.20    0.60
   6  -7   5    0.30    0.60
   7  -7   5    1.40    0.70
  10   6  -5    2.70    0.70
  10   6  -5    1.80    0.50
  10   6  -5    4.10    0.70
   9   6  -5    2.90    0.60
   9   6  -5    2.40    0.60
   9   6  -5    2.80    0.70
   9   6  -5    3.30    0.80
   8   6  -5    4.30    0.90
   8   6  -5    3.90    0.90
   8   6  -5    2.60    0.90
   8   6  -5    5.70    1.50
   7   6  -5   13.10    1.50
   7   6  -5   15.10    1.40
   7   6  -5   14.70    1.30
   7   6  -5   15.20    1.50
   6   6  -5  312.27    8.80
   6   6  -5  306.07    8.90
   6   6  -5  307.57    8.80
   6   6  -5  306.17    8.90
   5   6  -5   65.09    2.60
   5   6  -5   67.69    2.50
   5   6  -5   68.09    2.50
   5   6  -5   60.99    3.00
   4   6  -5   23.70    1.70
   4   6  -5   23.30    1.70
   4   6  -5   22.10    2.70
   4   6  -5   24.60    1.60
   4   6  -5   21.50    1.90
   3   6  -5   12.80    1.50
   3   6  -5   12.10    2.10
   3   6  -5   14.50    1.50
   2   6  -5  109.39    3.80
   2   6  -5  108.69    3.70
   2   6  -5  110.79    3.70
  -2  -6   5  114.29    3.40
   1   6  -5   35.60    2.10
   1   6  -5   40.50    2.60
  -1  -6   5   34.50    1.60
   0   6  -5   40.20    2.40
   0   6  -5   49.80    2.40
   0   6  -5   45.60    2.30
   0   6  -5   47.50    2.20
   0  -6   5   54.19    1.90
  -1   6  -5   10.70    1.70
  -1   6  -5   14.90    1.60
  -1   6  -5   16.10    1.60
   1  -6   5   14.20    1.30
  -2   6  -5   13.60    1.50
  -2   6  -5   12.20    1.50
  -2   6  -5   12.70    1.60
   2  -6   5   15.80    1.50
  -3   6  -5  111.29    4.00
  -4   6  -5   31.30    1.80
  -4   6  -5   30.10    2.00
  -4   6  -5   30.70    1.90
   4  -6   5   30.20    2.30
   4  -6   5   32.40    1.60
  -5   6  -5   28.60    1.90
  -5   6  -5   28.30    1.80
  -5   6  -5   28.50    1.60
   5  -6   5   27.00    2.00
   5  -6   5   29.00    1.70
  -6   6  -5   21.70    1.40
  -6   6  -5   22.20    3.10
   6  -6   5   22.40    1.40
   6  -6   5   24.20    1.90
  -7   6  -5    1.30    0.60
   7  -6   5   -0.10    1.20
   7  -6   5    0.10    0.80
  10   5  -5    5.00    0.90
  10   5  -5    2.80    0.70
  10   5  -5    1.30    0.60
   9   5  -5    1.10    0.50
   9   5  -5    1.60    0.60
   9   5  -5    1.30    0.50
   9   5  -5    1.90    0.70
   8   5  -5    0.40    0.60
   8   5  -5    0.40    0.70
   8   5  -5    0.10    0.70
   8   5  -5    0.60    0.50
   7   5  -5   -0.40    0.60
   7   5  -5   -1.30    0.60
   7   5  -5   -0.50    0.70
   7   5  -5   -1.00    0.70
   6   5  -5   26.30    1.70
   6   5  -5   28.20    1.60
   6   5  -5   27.60    1.60
   6   5  -5   27.10    1.90
   5   5  -5    2.70    1.10
   5   5  -5    3.80    1.10
   5   5  -5    4.70    0.90
   5   5  -5    2.60    0.80
   5   5  -5    4.10    0.90
   4   5  -5   36.10    1.80
   4   5  -5   37.10    1.80
   4   5  -5   35.30    2.00
   4   5  -5   38.20    2.00
  -4  -5   5   37.70    2.20
   3   5  -5    9.40    1.00
  -3  -5   5    8.90    1.30
   2   5  -5   14.90    1.00
  -2  -5   5   16.00    1.20
  -2  -5   5   15.10    0.90
  -1  -5   5    0.30    0.50
  -1  -5   5    0.50    0.40
   0  -5   5    3.80    0.70
   0  -5   5    6.40    1.00
   1  -5   5   21.20    1.10
   1  -5   5   21.40    1.40
  -2   5  -5    4.10    1.10
  -2   5  -5    3.10    1.00
  -2   5  -5    2.90    0.90
   2  -5   5    2.50    0.70
  -3   5  -5    3.80    1.00
  -3   5  -5    1.80    1.10
  -3   5  -5    2.40    0.80
   3  -5   5    2.90    0.80
  -4   5  -5    9.30    1.40
  -4   5  -5   13.20    1.80
  -4   5  -5    8.30    1.80
  -5   5  -5    6.90    1.20
  -5   5  -5    6.00    1.20
  -5   5  -5    6.00    1.30
   5  -5   5    5.50    0.90
   5  -5   5    7.40    1.80
  -6   5  -5    4.10    1.10
   6  -5   5    2.60    0.70
   6  -5   5    2.60    0.80
  -7   5  -5    2.10    0.60
   7  -5   5    2.30    0.70
   7  -5   5    1.00    0.70
  -8   5  -5    1.80    0.50
   8  -5   5    0.90    0.70
  10   4  -5    6.00    0.70
  10   4  -5    5.90    0.90
   9   4  -5    3.20    0.70
   9   4  -5    5.40    1.00
   9   4  -5    3.80    0.80
   9   4  -5    5.20    1.00
   8   4  -5    1.60    0.60
   8   4  -5    0.60    0.70
   8   4  -5    1.20    0.70
   8   4  -5    0.60    0.80
   7   4  -5    5.70    1.20
   7   4  -5    3.60    0.80
   7   4  -5    2.70    0.80
   7   4  -5    3.60    0.70
   6   4  -5   57.89    2.50
   6   4  -5   57.99    2.30
   6   4  -5   59.29    2.40
   6   4  -5   60.99    2.40
   5   4  -5   16.00    1.40
   5   4  -5   14.50    1.80
   5   4  -5   15.00    1.60
   5   4  -5   19.40    1.50
   5   4  -5   16.80    1.40
   4   4  -5  175.38    5.20
  -4  -4   5  177.88    5.20
   3   4  -5  523.95   14.20
  -3  -4   5  520.55   14.10
   2   4  -5    2.50    0.50
  -2  -4   5    1.30    0.30
  -2  -4   5    1.30    0.40
   1   4  -5   84.19    2.50
  -1  -4   5   84.19    2.50
  -1  -4   5   88.99    2.60
   0  -4   5  179.08    5.20
   0  -4   5  184.88    5.10
   1  -4   5   14.20    0.90
   1  -4   5   14.60    0.80
   2  -4   5  512.35   14.30
   2  -4   5  540.85   14.30
  -3   4  -5   14.10    1.60
   3  -4   5   10.90    1.50
   3  -4   5   12.10    0.90
  -4   4  -5    1.30    1.20
  -4   4  -5    2.70    0.80
  -4   4  -5    3.50    1.30
   4  -4   5    3.50    0.90
   4  -4   5    3.60    0.90
   4  -4   5    7.30    2.00
  -5   4  -5    1.20    1.30
  -5   4  -5   -0.60    0.70
   5  -4   5    0.80    0.90
   5  -4   5   -0.20    0.60
  -6   4  -5    3.20    0.80
   6  -4   5    4.00    0.90
   6  -4   5    4.70    1.00
  -7   4  -5    2.20    0.60
   7  -4   5    1.20    0.70
   7  -4   5    1.00    0.80
  -8   4  -5   29.70    1.40
   8  -4   5   29.30    1.60
   8  -4   5   30.20    1.50
  -9   4  -5    6.90    0.80
   9  -4   5    6.40    1.10
  10   3  -5    0.30    0.50
   9   3  -5    0.60    0.50
   9   3  -5    0.80    0.70
   9   3  -5   -0.60    0.90
   8   3  -5    7.20    1.30
   8   3  -5    5.80    1.10
   8   3  -5    6.80    1.00
   8   3  -5    8.20    1.30
   7   3  -5   27.40    1.60
   7   3  -5   26.80    1.70
   7   3  -5   30.20    1.80
   7   3  -5   27.80    1.70
   6   3  -5    5.00    1.30
   6   3  -5    3.70    0.80
   6   3  -5    4.40    0.90
   6   3  -5    5.00    1.20
   5   3  -5   -0.10    0.60
   5   3  -5    0.20    0.80
   5   3  -5    0.40    0.90
   5   3  -5    0.90    0.70
   5   3  -5    2.20    0.90
   4   3  -5    9.50    0.80
  -4  -3   5    9.80    1.10
   3   3  -5   95.89    2.90
  -3  -3   5   95.19    2.90
   2   3  -5   23.30    1.20
   2   3  -5   27.50    1.00
  -2  -3   5   26.40    1.00
  -2  -3   5   26.40    0.90
   1   3  -5    1.10    0.30
  -1  -3   5    0.90    0.20
  -1  -3   5    0.70    0.30
   0   3  -5    0.00    0.20
   0  -3   5    0.20    0.20
   0  -3   5   -0.30    0.30
   0  -3   5   -0.10    0.20
   1  -3   5    1.00    0.30
   1  -3   5    0.80    0.40
   2  -3   5    0.00    0.30
   2  -3   5    0.00    0.30
   3  -3   5    2.40    0.60
   3  -3   5    1.80    0.50
  -4   3  -5    2.70    0.80
   4  -3   5    0.90    0.60
   4  -3   5    1.30    0.50
   4  -3   5    1.00    0.90
  -5   3  -5   12.20    1.30
  -5   3  -5   11.10    2.40
   5  -3   5   10.20    1.00
   5  -3   5   10.60    1.60
   5  -3   5   11.30    1.80
  -6   3  -5   31.30    1.70
   6  -3   5   30.90    1.50
   6  -3   5   31.40    1.90
  -7   3  -5    0.30    0.60
   7  -3   5    0.60    0.70
   7  -3   5    0.00    0.80
  -8   3  -5    2.20    0.60
   8  -3   5    1.80    0.80
   8  -3   5    1.50    0.70
  -9   3  -5    0.90    0.40
   9  -3   5    0.10    0.70
   9  -3   5    2.00    0.60
  10   2  -5    0.00    0.40
 -10  -2   5   -0.30    0.50
   9   2  -5    7.30    1.40
   9   2  -5    7.10    1.00
   8   2  -5   25.10    1.70
   8   2  -5   26.00    1.40
   8   2  -5   25.90    1.50
   8   2  -5   24.50    1.90
   7   2  -5   10.90    1.30
   7   2  -5   11.80    1.60
   7   2  -5   11.90    1.40
   7   2  -5   10.60    1.60
   6   2  -5    2.50    1.00
   6   2  -5    0.50    0.70
   6   2  -5    1.80    0.80
   6   2  -5    1.50    0.90
   6   2  -5    2.50    1.00
   5   2  -5    8.00    1.30
   5   2  -5    8.40    1.00
   5   2  -5    5.60    0.90
   5   2  -5    8.70    1.20
   5   2  -5    9.60    1.60
  -5  -2   5   10.70    1.70
   4   2  -5    4.70    0.60
  -4  -2   5    2.90    0.60
   3   2  -5  108.99    3.50
   3   2  -5  121.19    3.40
   2   2  -5  195.88    5.30
   2   2  -5  181.08    5.30
  -2  -2   5  185.28    5.10
  -2  -2   5  197.58    5.30
   1   2  -5   10.10    0.60
   1   2  -5    9.30    0.60
   1   2  -5   10.10    0.50
  -1  -2   5    9.60    0.40
  -1  -2   5   10.50    0.50
   0   2  -5  362.96    9.80
   0   2  -5  366.56    9.90
   0  -2   5  357.96    9.80
   0  -2   5  372.56    9.80
   0  -2   5  364.26    9.80
   1  -2   5 1539.85   40.90
   1  -2   5 1542.85   40.80
   2  -2   5   13.70    0.70
   2  -2   5   14.00    0.80
   2  -2   5   13.70    0.70
   3  -2   5  162.88    4.70
   3  -2   5  170.58    4.70
   3  -2   5  167.08    4.70
   3  -2   5  161.48    4.80
   4  -2   5    6.80    0.80
   4  -2   5    5.20    0.80
   4  -2   5    7.70    1.00
  -5   2  -5   58.49    2.50
   5  -2   5   64.49    2.30
   5  -2   5   57.19    2.80
   5  -2   5   64.49    2.20
  -6   2  -5  110.59    3.70
   6  -2   5  113.69    3.90
   6  -2   5  105.49    4.40
   6  -2   5  115.19    3.60
  -7   2  -5    0.30    0.70
   7  -2   5    0.90    0.80
   7  -2   5    0.20    0.70
  -8   2  -5   21.30    1.30
   8  -2   5   21.10    1.50
   8  -2   5   21.20    1.40
  -9   2  -5    1.40    0.50
   9  -2   5    1.20    0.80
   9  -2   5    1.90    0.60
 -10   2  -5    3.70    0.70
  10  -2   5    3.50    0.90
 -10  -1   5    5.20    1.00
   9   1  -5    0.10    0.50
   8   1  -5    8.80    1.40
   8   1  -5    7.60    1.20
   8   1  -5    7.40    1.80
   7   1  -5   23.80    2.10
   7   1  -5   20.70    1.80
   7   1  -5   17.90    1.40
   7   1  -5   19.50    1.70
   6   1  -5    2.30    1.40
   6   1  -5    1.50    1.10
   6   1  -5    5.70    1.40
   6   1  -5    2.00    0.70
   6   1  -5    2.20    0.90
   6   1  -5    3.30    1.00
   5   1  -5    4.70    0.90
   5   1  -5    5.40    0.90
   5   1  -5    4.80    1.20
   5   1  -5    7.90    1.60
  -5  -1   5    5.80    1.10
   4   1  -5   18.70    1.00
  -4  -1   5   19.70    1.20
   3   1  -5   40.00    1.50
   3   1  -5   42.00    1.60
  -3  -1   5   42.50    1.50
   2   1  -5    1.60    0.30
   2   1  -5    0.90    0.30
   2   1  -5    1.80    0.30
  -2  -1   5    1.20    0.20
  -2  -1   5    1.30    0.30
   1   1  -5   72.59    2.20
   1   1  -5   72.99    2.10
   1   1  -5   75.49    2.10
  -1  -1   5   74.19    2.20
  -1  -1   5   73.99    2.10
   0   1  -5    3.00    0.30
   0   1  -5    3.20    0.40
   0   1  -5    3.10    0.20
   0  -1   5    2.50    0.30
   0  -1   5    3.00    0.30
   0  -1   5    3.10    0.40
  -1   1  -5   13.90    0.60
  -1   1  -5   13.60    0.50
   1  -1   5   14.10    0.50
   1  -1   5   11.70    0.50
   1  -1   5   13.20    0.50
  -2   1  -5   12.00    0.60
  -2   1  -5   11.90    0.50
   2  -1   5   12.70    0.60
   2  -1   5   11.60    0.60
  -3   1  -5    0.30    0.20
  -3   1  -5    0.40    0.40
   3  -1   5    0.00    0.30
   3  -1   5    0.00    0.20
   3  -1   5   -0.30    0.20
  -4   1  -5    0.80    0.50
   4  -1   5    0.40    0.40
   4  -1   5    0.60    0.60
   4  -1   5    0.40    0.30
  -5   1  -5    0.10    0.80
   5  -1   5    0.40    0.60
   5  -1   5   -0.20    0.50
  -6   1  -5    1.60    0.80
   6  -1   5    1.00    1.10
   6  -1   5    0.80    0.60
   6  -1   5    1.60    0.90
  -7   1  -5    6.20    1.40
   7  -1   5    7.30    1.10
   7  -1   5    5.80    1.20
  -8   1  -5   20.80    1.40
   8  -1   5   19.30    1.50
   8  -1   5   22.80    1.60
  -9   1  -5    2.40    0.60
   9  -1   5    1.50    0.80
   9  -1   5    2.10    0.70
 -10   1  -5    0.20    0.60
  10  -1   5    0.70    0.50
   9   0  -5    1.80    1.00
   9   0  -5    0.50    0.50
  -9   0   5    0.50    0.70
   8   0  -5    1.00    0.50
   7   0  -5    0.50    1.00
   7   0  -5    0.80    1.00
   7   0  -5    1.00    0.60
   6   0  -5    1.50    0.70
   6   0  -5    1.20    1.10
   6   0  -5    1.60    1.10
   6   0  -5    2.10    1.10
   5   0  -5    1.10    1.20
   5   0  -5    0.70    0.70
   5   0  -5    1.60    1.10
   5   0  -5    0.40    0.70
  -5   0   5    1.30    1.20
   4   0  -5  173.38    5.00
  -4   0   5  176.98    5.10
   3   0  -5   43.30    1.70
  -3   0   5   45.50    1.50
   2   0  -5   56.59    1.80
   2   0  -5   58.69    1.70
   2   0  -5   56.79    1.80
  -2   0   5   55.89    1.80
  -2   0   5   58.89    1.60
   1   0  -5  378.46   10.10
   1   0  -5  370.96   10.20
   1   0  -5  380.56   10.20
  -1   0   5  381.26   10.10
  -1   0   5  385.46   10.20
   0   0  -5   11.10    0.50
   0   0  -5   12.10    0.50
   0   0  -5   11.60    0.50
   0   0   5   11.40    0.60
   0   0   5   12.50    0.60
  -1   0  -5   71.39    2.00
  -1   0  -5   64.19    2.00
   1   0   5   72.79    2.00
   1   0   5   67.39    1.90
   1   0   5   64.09    2.00
  -2   0  -5  609.84   15.80
   2   0   5  579.14   15.90
   2   0   5  595.44   15.80
  -3   0  -5   11.80    0.60
   3   0   5   10.80    0.50
   3   0   5   11.20    0.60
   3   0   5   11.00    0.50
  -4   0  -5   71.99    2.20
   4   0   5   69.99    2.20
   4   0   5   67.89    2.40
  -5   0  -5   59.19    2.10
   5   0   5   61.09    2.10
   5   0   5   61.39    2.20
   6   0   5    8.20    1.20
   6   0   5    9.50    1.50
   6   0   5    9.50    1.10
   6   0   5    8.70    1.40
  -7   0  -5    7.30    1.20
   7   0   5    5.60    1.30
   7   0   5    6.10    1.40
  -8   0  -5  173.78    5.50
   8   0   5  175.58    5.50
   8   0   5  185.48    6.10
  -9   0  -5   32.30    1.60
   9   0   5   34.10    1.80
   9   0   5   29.80    1.70
 -10   0  -5    0.40    0.40
  10   0   5    0.50    0.60
  10   0   5   -0.30    1.30
   9  -1  -5    3.70    0.80
   9  -1  -5    5.90    1.40
   8  -1  -5   13.90    1.50
  -8   1   5   13.40    1.50
   7  -1  -5    0.50    0.80
   7  -1  -5    0.00    0.60
   6  -1  -5    4.00    1.40
   6  -1  -5    2.30    0.70
   5  -1  -5   13.90    2.30
   5  -1  -5   14.80    1.40
   5  -1  -5   15.10    1.30
  -5   1   5   13.30    2.60
   4  -1  -5   11.80    0.90
  -4   1   5   13.00    1.30
   3  -1  -5   44.20    1.60
   3  -1  -5   49.40    1.60
  -3   1   5   48.70    1.70
   2  -1  -5   20.30    0.90
   2  -1  -5   21.60    1.00
   2  -1  -5   22.70    0.90
  -2   1   5   22.70    0.90
   1  -1  -5   21.90    0.80
   1  -1  -5   22.20    0.80
   1  -1  -5   22.90    0.80
  -1   1   5   23.50    0.80
  -1   1   5   20.70    0.80
   0  -1  -5   40.60    1.20
   0  -1  -5   37.50    1.30
   0  -1  -5   39.70    1.20
   0   1   5   39.30    1.20
   0   1   5   40.90    1.20
  -1  -1  -5   15.10    0.60
  -1  -1  -5   15.00    0.60
   1   1   5   16.20    0.60
   1   1   5   15.30    0.60
  -2  -1  -5   -0.10    0.20
  -2  -1  -5    0.00    0.10
   2   1   5    0.00    0.20
   2   1   5   -0.10    0.10
  -3  -1  -5   13.90    0.70
   3   1   5   14.20    0.60
   3   1   5   14.20    0.50
  -4  -1  -5    9.10    0.70
   4   1   5    8.50    1.10
   4   1   5    9.60    0.60
  -5  -1  -5   21.80    1.20
   5   1   5   19.80    1.30
   5   1   5   20.40    1.10
  -6  -1  -5   38.70    2.00
   6   1   5   36.20    2.10
   6   1   5   35.30    3.20
   6   1   5   36.10    2.10
   6   1   5   38.40    1.90
   6   1   5   40.40    1.70
   7   1   5    2.90    0.90
   7   1   5    2.50    1.00
   7   1   5    1.50    0.70
   7   1   5    3.50    0.90
  -8  -1  -5    1.00    0.60
   8   1   5    1.20    0.70
   8   1   5    2.30    1.00
   8   1   5    1.00    0.70
   8   1   5    0.90    0.80
  -9  -1  -5    1.40    0.60
   9   1   5    1.50    0.60
   9   1   5   -0.30    1.10
   9   1   5    1.30    0.80
 -10  -1  -5   -0.50    0.70
 -10  -1  -5    0.10    0.50
  10   1   5   -0.70    1.20
  10   1   5    0.70    0.60
   9  -2  -5   14.00    1.30
   9  -2  -5   14.70    1.00
   8  -2  -5    6.50    1.40
   8  -2  -5    5.50    1.00
   7  -2  -5   13.30    1.20
   7  -2  -5   15.10    1.50
  -7   2   5   15.70    1.80
   6  -2  -5    4.40    1.10
   6  -2  -5    5.20    0.90
  -6   2   5    5.50    1.30
   5  -2  -5    0.50    0.70
   5  -2  -5   -0.70    1.20
  -5   2   5    0.90    1.10
   4  -2  -5   33.00    1.80
   4  -2  -5   34.70    1.50
  -4   2   5   34.80    2.00
   3  -2  -5  203.68    5.60
   3  -2  -5  197.18    5.70
  -3   2   5  204.98    5.80
   2  -2  -5   14.30    0.70
  -2   2   5   14.60    0.80
   1  -2  -5  128.89    3.80
   1  -2  -5  137.79    3.80
  -1   2   5  130.29    3.80
  -1   2   5  132.09    3.70
   0  -2  -5    3.90    0.40
   0  -2  -5    3.10    0.40
   0   2   5    3.30    0.30
   0   2   5    3.10    0.40
  -1  -2  -5   27.50    1.00
  -1  -2  -5   27.90    0.90
   1   2   5   28.90    0.90
   1   2   5   29.60    1.10
  -2  -2  -5   78.49    2.10
  -2  -2  -5   70.29    2.20
   2   2   5   76.99    2.10
   2   2   5   72.19    2.20
  -3  -2  -5   12.70    0.70
   3   2   5   12.10    0.60
  -4  -2  -5   68.29    2.20
   4   2   5   71.39    2.10
   4   2   5   67.49    2.30
  -5  -2  -5  147.89    4.40
   5   2   5  150.28    4.30
   5   2   5  149.19    4.50
  -6  -2  -5    2.70    1.00
   6   2   5   -1.20    1.10
   6   2   5   -0.40    1.00
   6   2   5    1.20    0.80
   6   2   5    0.10    0.60
   6   2   5   -0.40    0.90
   6   2   5    0.20    0.80
   7   2   5    8.80    1.40
   7   2   5    4.60    1.00
   7   2   5    5.60    1.10
   7   2   5    4.60    0.90
   7   2   5    6.60    1.50
   8   2   5    0.20    0.80
   8   2   5    0.70    0.70
   8   2   5    0.90    1.00
   8   2   5    0.60    0.70
   8   2   5   -2.10    0.80
  -9  -2  -5   93.29    3.10
   9   2   5   94.89    3.20
   9   2   5   95.69    3.30
   9   2   5   89.49    3.20
 -10  -2  -5   24.60    1.40
  10   2   5   20.90    1.70
  10   2   5   22.80    1.40
 -11  -2  -5    0.80    0.40
  11   2   5    0.40    0.50
   8  -3  -5   28.80    1.60
   8  -3  -5   27.00    1.40
   7  -3  -5   31.90    1.60
   7  -3  -5   32.10    1.70
   6  -3  -5    1.70    0.80
   6  -3  -5    2.00    0.70
  -6   3   5    1.50    1.10
   5  -3  -5   28.80    1.70
  -5   3   5   29.20    2.20
   4  -3  -5    5.00    1.30
   4  -3  -5    2.30    0.80
  -4   3   5    3.30    1.00
  -4   3   5    4.70    1.00
   3  -3  -5    4.00    0.80
   3  -3  -5    6.60    0.80
  -3   3   5    4.10    1.00
  -3   3   5    5.30    1.30
   2  -3  -5    7.30    0.60
  -2   3   5    6.90    0.80
   1  -3  -5   29.20    1.10
  -1   3   5   29.60    1.10
  -1   3   5   29.70    1.20
   0  -3  -5   53.29    1.70
   0  -3  -5   54.89    1.80
   0   3   5   53.59    1.70
   0   3   5   55.29    1.70
  -1  -3  -5    4.50    0.50
  -1  -3  -5    3.80    0.50
   1   3   5    4.40    0.40
   1   3   5    4.50    0.40
  -2  -3  -5    0.30    0.20
  -2  -3  -5    0.00    0.30
   2   3   5    0.40    0.20
   2   3   5    0.10    0.20
  -3  -3  -5    0.60    0.30
  -3  -3  -5    0.30    0.20
   3   3   5    0.40    0.20
  -4  -3  -5    2.50    0.60
   4   3   5    2.40    0.60
   4   3   5    2.90    0.60
  -5  -3  -5    2.10    0.60
   5   3   5    1.40    0.50
   5   3   5    0.90    0.60
  -6  -3  -5    2.40    0.90
   6   3   5    1.30    0.70
   6   3   5    2.50    0.90
   6   3   5    1.70    0.90
   6   3   5    0.70    0.90
   6   3   5    3.50    0.90
   6   3   5    2.30    1.30
   7   3   5   16.80    1.60
   7   3   5   15.10    1.70
   7   3   5   13.40    1.30
   7   3   5   15.70    1.60
   7   3   5   14.40    1.30
   8   3   5   -1.00    0.80
   8   3   5   -0.50    0.70
   8   3   5   -0.40    0.80
   8   3   5   -0.70    0.70
   8   3   5    0.20    0.80
  -9  -3  -5    0.50    0.60
   9   3   5    0.40    1.00
   9   3   5    0.00    0.60
   9   3   5    0.60    0.70
   9   3   5   -0.30    0.90
   9   3   5   -0.90    0.70
 -10  -3  -5    0.60    0.60
  10   3   5   -0.50    0.70
  10   3   5    0.30    0.60
 -11  -3  -5    2.20    0.50
 -11  -3  -5    0.50    0.50
  11   3   5    2.00    0.80
   8  -4  -5    2.40    0.70
   7  -4  -5    9.80    1.30
   7  -4  -5   11.20    1.30
   6  -4  -5   41.40    1.90
   6  -4  -5   40.30    2.00
  -6   4   5   43.70    2.20
   5  -4  -5   25.40    1.60
  -5   4   5   27.20    2.00
   4  -4  -5    2.20    0.70
  -4   4   5    0.30    0.90
  -4   4   5    1.10    0.90
   3  -4  -5   57.99    2.20
   3  -4  -5   60.49    2.20
  -3   4   5   57.29    2.50
  -3   4   5   56.99    2.30
  -3   4   5   57.29    2.50
   2  -4  -5    1.40    0.60
  -2   4   5    2.00    0.70
  -2   4   5    0.80    0.70
   1  -4  -5  522.35   13.80
  -1   4   5  500.05   13.90
  -1   4   5  506.85   13.90
   0  -4  -5  197.08    5.50
   0   4   5  196.58    5.50
   0   4   5  191.98    5.50
  -1  -4  -5  624.24   17.70
  -1  -4  -5  690.83   17.80
   1   4   5  671.03   17.80
   1   4   5  654.53   17.70
  -2  -4  -5   55.59    1.80
  -2  -4  -5   57.39    1.80
   2   4   5   55.29    1.80
   2   4   5   55.19    1.80
  -3  -4  -5    6.90    0.70
  -3  -4  -5    5.90    0.60
   3   4   5    5.90    0.60
   3   4   5    7.20    0.50
   3   4   5    7.90    1.00
  -4  -4  -5    2.10    0.50
   4   4   5    1.80    0.50
   4   4   5    3.80    0.80
  -5  -4  -5    7.60    1.10
   5   4   5    6.80    1.00
   5   4   5    7.60    1.20
  -6  -4  -5    0.60    1.00
   6   4   5    0.10    0.80
   6   4   5    0.80    0.80
   6   4   5    1.60    0.80
   6   4   5    1.20    0.80
   6   4   5    0.10    0.80
   7   4   5    5.20    1.40
   7   4   5    5.20    0.90
   7   4   5    5.80    1.30
   8   4   5   20.40    1.50
   8   4   5   20.60    1.70
   8   4   5   21.60    1.60
   8   4   5   21.00    1.50
   8   4   5   17.90    1.50
   9   4   5    0.40    0.60
   9   4   5    1.40    0.70
   9   4   5    2.40    0.70
   9   4   5    1.00    1.00
   9   4   5    2.00    0.60
 -10  -4  -5    2.20    0.70
  10   4   5    1.70    0.70
  10   4   5    1.50    0.60
  10   4   5    2.10    0.70
 -11  -4  -5   14.40    1.00
  11   4   5   18.80    1.20
  11   4   5   16.90    1.10
   7  -5  -5   -0.50    0.60
   7  -5  -5    0.10    1.00
   6  -5  -5    0.20    0.70
   6  -5  -5   -0.50    0.60
  -6   5   5    0.30    0.90
   5  -5  -5    5.20    1.30
  -5   5   5    4.20    0.90
   4  -5  -5  283.27    7.90
  -4   5   5  257.87    8.30
  -4   5   5  269.67    7.80
  -4   5   5  282.07    8.10
   3  -5  -5  162.78    5.40
  -3   5   5  174.68    5.40
  -3   5   5  178.78    5.40
  -3   5   5  173.88    5.20
  -3   5   5  174.88    5.60
  -2   5   5   67.19    2.70
  -2   5   5   64.59    2.80
  -2   5   5   66.29    3.00
   1  -5  -5   60.29    2.10
  -1   5   5   60.09    2.20
   0  -5  -5   54.59    1.80
   0   5   5   51.19    2.00
   0   5   5   52.89    1.90
   0   5   5   52.59    2.00
  -1  -5  -5    8.60    0.70
   1   5   5    8.20    0.90
   1   5   5   10.80    1.00
   1   5   5    9.70    0.70
  -2  -5  -5    6.00    1.10
  -2  -5  -5    4.70    0.70
   2   5   5    3.90    1.00
   2   5   5    4.50    0.80
   2   5   5    4.80    0.60
  -3  -5  -5   38.80    1.60
   3   5   5   39.80    1.50
   3   5   5   35.90    1.70
  -4  -5  -5    9.60    1.00
   4   5   5    7.20    1.00
   4   5   5    7.80    0.90
  -5  -5  -5   10.40    1.20
   5   5   5    8.50    1.80
   5   5   5   11.60    1.90
   5   5   5    7.80    1.20
   5   5   5    7.80    1.50
   5   5   5    9.80    1.20
   5   5   5    8.00    1.50
  -6  -5  -5    1.10    1.20
   6   5   5    0.20    0.70
   6   5   5   -0.10    0.70
   6   5   5    1.00    0.90
   6   5   5    0.20    0.80
   6   5   5    0.30    0.90
   7   5   5    7.60    1.40
   7   5   5    5.80    1.00
   7   5   5    7.80    1.30
   7   5   5    6.60    1.30
   7   5   5    6.30    1.20
   8   5   5    0.20    0.60
   8   5   5    0.40    0.90
   8   5   5    0.20    0.70
   8   5   5   -0.90    0.60
   8   5   5    0.60    0.60
   9   5   5    3.50    0.70
   9   5   5    3.40    1.20
   9   5   5    2.80    0.70
   9   5   5    5.90    1.10
   9   5   5    3.70    0.80
 -10  -5  -5    0.20    0.70
  10   5   5   -0.40    0.50
  10   5   5   -0.20    0.60
  10   5   5    0.30    0.50
  10   5   5   -0.90    0.50
  11   5   5    0.70    0.50
  11   5   5    0.50    0.50
   7  -6  -5    6.30    0.80
   6  -6  -5    0.60    0.60
  -6   6   5   -0.70    0.70
   5  -6  -5    0.70    0.80
  -5   6   5    0.00    0.70
   4  -6  -5    1.20    0.80
  -4   6   5    1.10    0.80
  -4   6   5    1.90    1.20
  -3   6   5   63.39    2.80
  -3   6   5   63.79    2.70
  -3   6   5   63.49    2.40
  -3   6   5   63.39    2.60
   2  -6  -5   16.50    2.00
  -2   6   5   21.00    1.30
  -2   6   5   19.30    1.80
  -2   6   5   20.90    1.80
  -2   6   5   18.10    1.70
   1  -6  -5    0.30    1.00
  -1   6   5    1.40    1.00
  -1   6   5    0.90    0.90
  -1   6   5    0.10    0.60
  -1   6   5    0.90    0.90
  -1   6   5   -0.10    0.90
   0  -6  -5   20.40    1.30
   0   6   5   18.30    2.10
   0   6   5   16.00    1.90
   0   6   5   23.00    1.40
   0   6   5   19.30    1.80
   0   6   5   20.60    1.90
  -1  -6  -5   32.60    1.50
   1   6   5   30.10    1.80
   1   6   5   35.20    1.60
   1   6   5   33.90    2.20
   1   6   5   35.20    2.10
   1   6   5   32.90    1.50
  -2  -6  -5   29.30    1.70
   2   6   5   32.00    1.50
   2   6   5   28.30    1.70
   2   6   5   31.10    1.40
  -3  -6  -5  142.89    4.20
   3   6   5  131.89    4.40
   3   6   5  134.39    4.50
   3   6   5  136.19    4.10
   3   6   5  139.49    4.20
  -4  -6  -5    0.00    0.90
   4   6   5   -0.30    0.90
   4   6   5    1.50    0.80
   4   6   5    1.90    0.80
   4   6   5   -0.60    0.90
   4   6   5    0.60    0.70
  -5  -6  -5   14.60    1.70
   5   6   5   15.30    1.80
   5   6   5   14.90    1.80
   5   6   5   14.30    1.50
   5   6   5   13.90    1.60
   5   6   5   17.00    1.90
   5   6   5   15.60    1.30
   6   6   5    9.60    1.30
   6   6   5   12.00    1.80
   6   6   5   11.50    1.60
   6   6   5   12.70    1.40
   6   6   5   11.00    1.40
   7   6   5    8.10    1.40
   7   6   5    8.70    1.60
   7   6   5    9.10    1.30
   7   6   5    9.80    1.30
   7   6   5    5.30    1.20
   8   6   5   12.90    1.40
   8   6   5   13.90    1.20
   8   6   5   13.20    1.70
   8   6   5   12.10    1.20
   8   6   5   14.60    1.60
   9   6   5    0.20    0.70
   9   6   5    0.20    0.80
 -10  -6  -5    1.80    1.00
  10   6   5    0.30    0.60
  10   6   5    0.20    0.60
  10   6   5    0.30    0.50
  10   6   5   -0.50    0.40
   6  -7  -5    5.00    0.90
  -6   7   5    5.80    1.00
   5  -7  -5   -1.20    0.90
  -5   7   5    0.70    0.60
   4  -7  -5    7.00    1.50
  -4   7   5    9.50    1.30
  -4   7   5   12.10    1.60
   3  -7  -5   27.70    1.70
  -3   7   5   28.10    1.50
  -3   7   5   26.00    1.90
  -3   7   5   27.30    1.70
  -2   7   5   46.10    2.30
  -2   7   5   45.50    2.20
  -2   7   5   46.40    2.00
  -2   7   5   46.30    2.20
  -1   7   5   34.20    2.00
  -1   7   5   33.40    2.00
  -1   7   5   33.40    2.00
  -1   7   5   32.80    1.60
   0   7   5    7.00    1.10
   0   7   5   11.20    1.60
   0   7   5    9.10    1.50
   0   7   5    9.20    1.70
   0   7   5    9.80    1.50
  -1  -7  -5    1.10    1.00
   1   7   5    0.20    1.20
   1   7   5    2.90    0.70
   1   7   5    3.00    1.00
   1   7   5    2.20    1.00
   1   7   5    1.90    0.90
  -2  -7  -5    0.20    0.90
   2   7   5    1.20    1.10
   2   7   5    2.30    1.50
   2   7   5    0.40    0.90
   2   7   5    0.50    0.60
   2   7   5    0.60    0.90
  -3  -7  -5   71.89    2.90
   3   7   5   74.69    3.10
   3   7   5   75.49    3.00
   3   7   5   75.89    3.20
   3   7   5   74.69    2.80
   3   7   5   77.29    2.70
  -4  -7  -5   44.40    2.40
   4   7   5   42.50    2.10
   4   7   5   42.90    1.90
   4   7   5   42.30    2.30
   4   7   5   44.40    2.10
   4   7   5   44.40    2.90
   4   7   5   43.10    2.40
   5   7   5    3.50    1.40
   5   7   5    2.40    0.90
   5   7   5    1.80    0.80
   5   7   5    2.20    0.80
   5   7   5    1.70    0.70
   6   7   5   20.10    1.60
   6   7   5   18.90    1.70
   6   7   5   17.90    1.50
   6   7   5   20.70    1.70
   6   7   5   17.10    1.50
   7   7   5    9.10    1.30
   7   7   5    6.50    1.40
   7   7   5    5.70    1.50
   7   7   5    7.00    1.70
   7   7   5    6.50    1.40
   8   7   5    0.90    0.70
   8   7   5   -0.20    0.60
   8   7   5    0.30    1.10
   8   7   5   -0.60    0.60
   8   7   5    0.50    0.60
   9   7   5    1.20    0.60
   9   7   5    0.90    0.70
   9   7   5    1.80    0.80
   9   7   5    1.50    0.60
  10   7   5    0.50    0.60
  10   7   5    0.70    0.40
  10   7   5   -0.10    0.50
  10   7   5    0.00    0.40
   5  -8  -5    1.40    0.60
   5  -8  -5    0.60    1.00
  -5   8   5    0.10    0.50
  -4   8   5    2.30    0.60
  -4   8   5    5.00    1.40
  -3   8   5    2.70    0.80
  -3   8   5    2.70    0.60
  -3   8   5    2.70    0.80
  -2   8   5    8.30    1.30
  -2   8   5    9.60    1.40
  -2   8   5    6.80    1.20
  -2   8   5    8.80    1.80
  -1   8   5  111.79    3.80
  -1   8   5  107.49    3.60
  -1   8   5  110.09    3.80
  -1   8   5  111.39    3.80
   0   8   5  123.39    4.20
   0   8   5  125.49    4.20
   0   8   5  125.39    4.00
   0   8   5  126.69    4.20
   0   8   5  118.49    4.00
   1   8   5    0.30    1.40
   1   8   5    2.10    0.90
   1   8   5    0.00    0.80
   1   8   5    0.80    0.70
   2   8   5    2.40    0.90
   2   8   5    2.10    0.70
   2   8   5    2.10    1.40
   2   8   5    3.10    1.10
   2   8   5    1.90    1.20
   3   8   5    6.90    1.70
   3   8   5    3.30    0.70
   3   8   5    4.40    1.10
   4   8   5   26.30    1.50
   4   8   5   24.80    1.90
   4   8   5   21.50    1.60
   4   8   5   26.30    1.90
   5   8   5    7.50    1.50
   5   8   5    5.40    1.40
   5   8   5    5.20    1.30
   5   8   5    7.10    1.30
   6   8   5    4.70    1.20
   6   8   5    6.90    1.30
   6   8   5    7.60    1.30
   6   8   5    8.70    1.60
   7   8   5    4.60    1.20
   7   8   5    5.10    1.10
   7   8   5    5.30    1.40
   7   8   5    7.60    1.30
   7   8   5    5.30    1.10
   8   8   5   25.60    1.50
   8   8   5   27.20    1.70
   8   8   5   28.60    1.60
   9   8   5    2.00    0.60
   9   8   5    1.40    0.70
   9   8   5    2.20    0.50
   9   8   5    3.60    0.90
  10   8   5    7.80    1.00
  10   8   5    7.40    0.70
  10   8   5    7.40    0.70
  -4   9   5    4.40    0.80
  -3   9   5    2.00    0.70
  -3   9   5    4.60    1.00
  -2   9   5    1.50    0.60
  -2   9   5    1.60    0.70
  -2   9   5    3.40    1.00
  -2   9   5    0.70    0.90
  -1   9   5    5.30    1.20
  -1   9   5    7.60    1.30
  -1   9   5    5.90    1.30
  -1   9   5    7.50    1.20
   0   9   5  146.69    4.80
   0   9   5  150.38    4.80
   0   9   5  148.89    4.80
   1   9   5   81.29    2.90
   1   9   5   83.59    3.10
   1   9   5   80.39    3.00
   1   9   5   76.19    2.90
   1   9   5   80.39    3.00
   2   9   5    8.60    1.10
   2   9   5    9.80    1.60
   2   9   5   10.20    1.10
   2   9   5    6.90    1.50
   2   9   5   10.30    1.80
   3   9   5    2.70    1.00
   3   9   5    2.20    0.90
   3   9   5    1.20    0.80
   3   9   5    1.60    0.70
   4   9   5    2.00    1.20
   4   9   5    1.00    0.80
   4   9   5   -1.30    1.00
   4   9   5   -0.70    0.70
   4   9   5    1.20    0.80
   5   9   5    0.20    0.80
   5   9   5    0.20    0.70
   5   9   5    1.90    0.90
   5   9   5    0.70    1.40
   6   9   5    0.80    0.60
   6   9   5   -1.00    0.70
   6   9   5    0.00    0.90
   6   9   5    0.80    0.70
   7   9   5   21.70    1.30
   7   9   5   19.00    1.80
   7   9   5   26.60    2.10
   7   9   5   25.10    1.90
   8   9   5    0.00    0.70
   8   9   5    0.00    0.70
   8   9   5   -0.10    0.40
   8   9   5   -0.40    0.50
   9   9   5    0.60    0.40
   9   9   5   -0.10    0.40
   9   9   5    1.20    0.70
  -3  10   5   -0.70    0.60
  -3  10   5   -0.70    0.40
  -2  10   5   -0.70    0.70
  -2  10   5    0.00    0.50
  -1  10   5    0.80    0.60
  -1  10   5    1.70    0.70
  -1  10   5   -0.20    0.60
  -1  10   5    0.30    0.70
   0  10   5   17.00    1.40
   0  10   5   19.10    1.70
   1  10   5    1.60    0.70
   1  10   5    2.70    0.80
   1  10   5    1.20    0.70
   1  10   5    1.80    0.80
   2  10   5    4.30    0.90
   2  10   5    3.00    0.80
   2  10   5    4.20    0.90
   2  10   5    2.80    0.80
   2  10   5    3.60    0.90
   3  10   5    4.30    0.80
   3  10   5    4.30    0.90
   3  10   5    6.70    1.40
   3  10   5    3.80    0.90
   4  10   5   16.50    1.50
   4  10   5   11.70    1.70
   4  10   5   13.30    1.40
   4  10   5   13.50    1.40
   5  10   5    3.80    0.80
   5  10   5    7.60    1.40
   5  10   5    6.80    1.30
   5  10   5    3.60    1.00
   6  10   5    3.20    0.80
   6  10   5    4.60    1.10
   6  10   5    5.50    1.20
   6  10   5    7.50    1.40
   7  10   5    1.10    0.60
   7  10   5   -0.20    0.70
   7  10   5   -0.60    0.50
   8  10   5   -0.30    0.70
   8  10   5   -0.20    0.50
   8  10   5    0.70    0.50
   9  10   5    5.90    0.80
   9  10   5    5.20    0.70
  -2  11   5    9.20    0.80
  -2  11   5    9.00    0.80
  -1  11   5   13.50    1.00
  -1  11   5   12.50    1.00
   0  11   5    1.00    0.60
   0  11   5    1.40    0.60
   0  11   5    0.80    0.60
   0  11   5    0.10    0.60
   1  11   5    1.50    0.70
   1  11   5    2.00    0.70
   1  11   5    1.30    0.60
   1  11   5    1.20    0.80
   2  11   5   38.80    2.20
   2  11   5   43.70    1.90
   2  11   5   43.20    1.90
   2  11   5   41.60    1.90
   3  11   5   17.90    1.50
   3  11   5   21.70    1.50
   3  11   5   19.00    1.40
   4  11   5   30.20    1.70
   4  11   5   31.20    1.60
   4  11   5   31.90    1.90
   4  11   5   30.90    1.70
   5  11   5    2.00    0.70
   5  11   5   -0.10    0.70
   5  11   5   -0.20    1.30
   6  11   5    3.00    0.60
   6  11   5    6.40    1.30
   7  11   5    2.40    0.80
   7  11   5    2.30    0.60
   8  11   5    0.30    0.50
   1  12   5    3.40    0.70
   1  12   5    1.50    0.60
   1  12   5    4.20    0.90
   2  12   5    4.00    1.00
   2  12   5    3.50    0.80
   3  12   5    0.10    1.00
   3  12   5    0.00    1.00
   3  12   5   -0.40    0.80
   4  12   5    1.40    0.80
   4  12   5    1.60    1.10
   5  12   5    1.40    0.90
   2  12  -6   -0.40    0.70
   5  11  -6    2.50    0.90
   4  11  -6    5.00    1.50
   3  11  -6    5.00    1.30
   3  11  -6    0.80    1.00
   2  11  -6    2.90    0.80
   2  11  -6    4.20    1.40
   2  11  -6    1.80    0.70
   1  11  -6    8.20    1.10
   1  11  -6    6.10    1.00
   0  11  -6    0.00    0.50
   0  11  -6    0.00    0.50
  -1  11  -6    0.40    0.50
  -1  11  -6   -0.10    0.50
   7  10  -6    0.20    0.60
   7  10  -6    0.70    0.70
   6  10  -6    0.20    0.60
   6  10  -6    0.10    0.80
   5  10  -6    0.70    0.70
   5  10  -6    0.40    0.90
   4  10  -6    0.60    1.00
   4  10  -6    0.30    1.10
   4  10  -6    2.20    0.80
   3  10  -6    1.30    0.90
   3  10  -6    0.50    0.80
   2  10  -6   -0.10    0.80
   2  10  -6    0.50    0.90
   1  10  -6   15.50    1.50
   1  10  -6   15.90    1.60
   0  10  -6   13.70    1.30
   0  10  -6   14.60    1.50
   0  10  -6   14.50    1.40
  -1  10  -6   36.30    2.00
  -1  10  -6   42.00    1.80
  -1  10  -6   40.00    2.10
  -2  10  -6    3.70    0.90
  -2  10  -6    4.60    1.00
  -2  10  -6    3.40    1.40
   2 -10   6    1.40    1.50
  -3  10  -6    1.50    0.40
  -3  10  -6    0.90    0.50
   8   9  -6    0.00    0.50
   8   9  -6   -0.30    0.50
   8   9  -6    0.40    0.60
   7   9  -6    0.10    0.60
   7   9  -6    0.30    0.60
   7   9  -6    0.30    0.60
   6   9  -6    5.00    1.10
   6   9  -6    2.60    0.80
   6   9  -6    5.30    1.10
   5   9  -6   -0.80    0.70
   5   9  -6    1.30    0.60
   5   9  -6    0.30    1.10
   4   9  -6    7.80    1.20
   4   9  -6    5.80    1.10
   4   9  -6    8.40    1.30
   3   9  -6    0.50    0.70
   3   9  -6   -0.20    0.90
   3   9  -6    1.50    0.80
   2   9  -6    1.00    1.00
   2   9  -6    2.00    0.80
   2   9  -6    2.70    0.80
   1   9  -6   11.80    1.50
   1   9  -6   10.00    1.50
   1   9  -6   11.70    1.30
   0   9  -6    1.80    0.70
   0   9  -6    1.00    0.60
   0   9  -6    1.10    0.80
  -1   9  -6    1.30    0.60
  -1   9  -6    1.30    0.80
  -1   9  -6    1.80    0.80
   1  -9   6    1.00    1.10
  -2   9  -6   12.80    1.40
  -2   9  -6   10.40    1.50
  -2   9  -6    8.60    1.70
   2  -9   6    8.20    1.30
  -3   9  -6    0.60    0.70
  -3   9  -6    0.60    0.60
  -3   9  -6    0.00    0.60
   3  -9   6    0.20    0.70
  -4   9  -6    0.80    0.80
  -4   9  -6    0.20    0.60
  -4   9  -6   -0.20    0.60
   4  -9   6    1.10    0.70
   9   8  -6   16.50    0.90
   9   8  -6   17.00    1.00
   9   8  -6   17.10    0.90
   8   8  -6   21.50    1.30
   8   8  -6   22.10    1.10
   8   8  -6   21.00    1.20
   7   8  -6   19.40    1.30
   7   8  -6   17.50    1.30
   7   8  -6   19.80    1.30
   6   8  -6    1.10    0.70
   6   8  -6    0.70    0.70
   6   8  -6    0.00    0.60
   5   8  -6    7.20    1.20
   5   8  -6    7.50    1.20
   5   8  -6    7.00    1.50
   4   8  -6   15.70    1.40
   4   8  -6   13.90    1.90
   4   8  -6   16.40    1.90
   4   8  -6   13.80    1.40
   3   8  -6    2.00    0.90
   3   8  -6   -0.20    0.90
   3   8  -6    1.30    0.80
   2   8  -6    8.50    1.90
   2   8  -6   10.90    1.70
   2   8  -6    6.70    1.40
   2   8  -6    9.10    1.50
   1   8  -6    3.10    1.00
   1   8  -6    1.30    0.80
   1   8  -6    1.70    0.70
   0   8  -6    6.50    1.40
   0   8  -6    4.00    0.80
   0   8  -6    4.60    0.90
  -1   8  -6   -0.90    1.00
  -1   8  -6   -0.40    0.80
  -1   8  -6    1.00    0.70
  -2   8  -6    1.80    0.90
  -2   8  -6    2.80    0.80
  -2   8  -6    2.90    1.00
   2  -8   6    2.70    0.90
  -3   8  -6    7.10    1.20
  -3   8  -6    5.30    1.20
  -3   8  -6    6.20    1.30
   3  -8   6    6.40    1.10
  -4   8  -6    6.20    1.20
  -4   8  -6    9.60    1.20
  -4   8  -6    7.60    1.20
   4  -8   6    9.00    1.10
  -5   8  -6    2.50    0.70
  -5   8  -6    2.20    0.60
  -5   8  -6    1.70    1.10
   5  -8   6    3.80    0.90
   9   7  -6    0.60    0.60
   9   7  -6   -0.40    0.50
   9   7  -6    0.10    0.40
   9   7  -6   -0.90    0.70
   8   7  -6    4.70    1.10
   8   7  -6    2.60    0.70
   8   7  -6    4.20    1.00
   8   7  -6    6.90    1.30
   7   7  -6    1.40    0.70
   7   7  -6    1.50    1.00
   7   7  -6    1.00    0.70
   7   7  -6    1.80    0.60
   6   7  -6    0.00    0.70
   6   7  -6    0.10    0.70
   6   7  -6    0.70    0.70
   5   7  -6    2.80    0.70
   5   7  -6    2.80    0.80
   5   7  -6    2.70    0.80
   4   7  -6    5.10    1.30
   4   7  -6    0.20    0.90
   4   7  -6    1.30    0.80
   4   7  -6    1.20    1.10
   3   7  -6   13.50    1.80
   3   7  -6   10.10    1.40
   3   7  -6   10.50    1.50
   2   7  -6    0.60    0.80
   2   7  -6    0.90    0.80
   2   7  -6    1.10    0.90
   2   7  -6    0.60    1.30
   1   7  -6    6.00    0.90
   1   7  -6    7.80    1.60
   1   7  -6    5.70    1.30
   1   7  -6    7.10    1.80
  -1  -7   6    4.40    1.30
   0   7  -6   -0.30    0.70
   0   7  -6   -0.10    0.70
   0   7  -6    0.50    0.90
   0  -7   6   -0.20    1.40
  -1   7  -6    1.20    0.90
  -1   7  -6    2.20    0.80
  -1   7  -6    0.20    0.80
  -2   7  -6    8.00    1.40
  -2   7  -6    5.00    1.30
  -2   7  -6    3.50    0.90
  -3   7  -6    6.80    1.70
  -3   7  -6    7.40    1.40
  -3   7  -6    4.90    1.30
   3  -7   6    8.10    1.10
  -4   7  -6    8.50    1.30
  -4   7  -6   10.70    1.40
  -4   7  -6    8.70    1.20
   4  -7   6    9.00    1.20
  -5   7  -6    0.80    0.70
  -5   7  -6    1.70    0.90
  -5   7  -6    2.00    0.70
   5  -7   6    0.90    0.60
  -6   7  -6    0.20    0.60
   6  -7   6    1.10    0.80
   9   6  -6   -0.30    0.50
   9   6  -6    0.40    0.60
   9   6  -6   -0.30    0.50
   9   6  -6    0.80    0.50
   8   6  -6    2.80    0.70
   8   6  -6    4.80    1.00
   8   6  -6    6.50    1.10
   8   6  -6    2.60    0.70
   7   6  -6   14.00    1.30
   7   6  -6   12.40    1.20
   7   6  -6   12.50    1.20
   7   6  -6   14.90    1.40
   6   6  -6   11.40    1.20
   6   6  -6    8.00    1.90
   6   6  -6   11.00    1.40
   6   6  -6    8.40    1.20
   5   6  -6   91.89    3.20
   5   6  -6   90.89    3.30
   5   6  -6   91.79    3.10
   4   6  -6   13.40    1.30
   4   6  -6   13.80    1.40
   4   6  -6   10.40    1.60
   4   6  -6   10.20    1.50
   4   6  -6   11.80    2.30
   3   6  -6   23.40    2.30
   3   6  -6   23.30    1.70
   3   6  -6   30.60    2.10
   3   6  -6   26.10    1.60
   2   6  -6    6.40    1.30
   2   6  -6    4.30    1.00
   2   6  -6    2.60    1.00
   2   6  -6    5.60    1.70
  -2  -6   6    3.60    0.90
   1   6  -6   97.59    3.40
   1   6  -6  101.49    3.40
   1   6  -6   94.69    3.40
   1   6  -6  100.19    3.60
  -1  -6   6   94.99    3.10
   0   6  -6  129.19    4.30
   0   6  -6  129.49    4.20
   0   6  -6  136.99    4.40
   0   6  -6  126.39    4.30
   0  -6   6  135.99    4.10
  -1   6  -6    2.20    1.10
  -1   6  -6    3.10    0.80
  -1   6  -6    3.40    0.90
   1  -6   6    3.30    0.90
  -2   6  -6   30.70    1.80
  -2   6  -6   32.90    1.90
  -2   6  -6   31.80    2.00
  -3   6  -6   50.09    2.20
  -3   6  -6   53.89    2.60
  -3   6  -6   51.49    2.50
  -4   6  -6    4.30    0.90
  -4   6  -6    5.10    1.30
  -4   6  -6    6.70    1.60
   4  -6   6    6.90    1.00
  -5   6  -6   19.30    1.50
  -5   6  -6   19.30    1.90
  -5   6  -6   21.20    1.40
   5  -6   6   20.40    1.40
  -6   6  -6   16.70    1.80
  -6   6  -6   12.50    1.20
   6  -6   6   13.20    1.20
   6  -6   6    7.80    1.80
  -7   6  -6    3.10    0.80
   7  -6   6    1.20    0.60
   9   5  -6    6.40    1.00
   9   5  -6    7.70    1.00
   9   5  -6    8.80    0.90
   9   5  -6    5.70    0.90
   8   5  -6   -0.50    0.60
   8   5  -6    0.70    0.60
   8   5  -6    0.20    0.50
   7   5  -6    8.30    1.10
   7   5  -6    6.40    1.10
   7   5  -6    7.90    1.30
   7   5  -6    6.40    1.30
   6   5  -6    0.70    0.70
   6   5  -6    0.00    0.70
   6   5  -6    0.40    0.60
   6   5  -6    0.60    0.90
   5   5  -6   30.60    1.60
   5   5  -6   29.00    1.80
   5   5  -6   31.40    2.20
   5   5  -6   32.00    1.80
   4   5  -6    0.20    0.80
   4   5  -6    2.00    0.80
   4   5  -6    0.40    1.00
   4   5  -6   -0.30    0.70
   4   5  -6    3.90    1.40
   3   5  -6    2.10    0.80
   3   5  -6    1.70    1.30
   3   5  -6    0.30    0.80
  -3  -5   6    2.20    1.20
   2   5  -6    0.20    0.70
  -2  -5   6   -0.90    0.50
  -2  -5   6    0.40    0.70
  -1  -5   6   15.30    1.30
  -1  -5   6   15.00    0.90
   0  -5   6    0.00    0.60
   0  -5   6    0.70    0.40
  -1   5  -6   20.40    1.70
  -1   5  -6   17.70    2.00
  -1   5  -6   21.50    1.90
   1  -5   6   21.90    1.20
  -2   5  -6    3.30    0.90
  -2   5  -6    2.40    1.00
  -2   5  -6    2.60    1.10
   2  -5   6    3.00    0.70
  -3   5  -6    3.10    1.10
  -3   5  -6    1.30    1.00
  -3   5  -6    2.40    0.80
   3  -5   6    2.10    0.90
  -4   5  -6   -0.20    1.00
  -4   5  -6   -0.10    0.70
  -4   5  -6    0.10    1.00
   4  -5   6    0.10    0.60
  -5   5  -6    1.20    0.60
  -5   5  -6    0.90    0.90
  -5   5  -6    1.80    1.20
   5  -5   6    1.50    0.60
   5  -5   6    1.40    1.10
  -6   5  -6    0.00    0.60
  -6   5  -6    1.80    1.10
   6  -5   6    0.70    0.80
   6  -5   6   -1.50    0.90
  -7   5  -6   -0.20    0.50
   7  -5   6   -0.10    0.80
   7  -5   6   -0.30    0.60
  -8   5  -6    5.10    0.80
   8  -5   6    4.70    0.90
   8  -5   6    2.50    0.90
  10   4  -6    4.00    1.00
  10   4  -6    5.00    0.70
   9   4  -6    7.00    1.10
   9   4  -6    5.80    0.90
   9   4  -6    2.40    0.80
   9   4  -6    2.90    0.60
   8   4  -6   21.10    1.30
   8   4  -6   18.60    1.40
   8   4  -6   20.90    1.40
   8   4  -6   20.10    1.20
   7   4  -6    1.10    0.60
   7   4  -6    1.40    0.70
   7   4  -6    0.80    0.60
   7   4  -6    0.80    0.70
   6   4  -6    5.90    1.40
   6   4  -6    7.00    1.20
   6   4  -6    4.90    1.20
   6   4  -6    6.60    1.50
   5   4  -6   82.89    3.20
   5   4  -6   84.59    2.90
   5   4  -6   83.49    3.10
   5   4  -6   78.29    3.10
   5   4  -6   83.19    2.90
   4   4  -6  182.78    5.70
   4   4  -6  185.78    5.60
   4   4  -6  188.58    5.60
   4   4  -6  196.18    5.60
  -4  -4   6  189.58    5.70
   3   4  -6   15.20    1.00
  -3  -4   6   17.40    1.20
   2   4  -6   90.29    2.70
  -2  -4   6   88.79    2.80
  -2  -4   6   85.79    2.60
   1   4  -6  232.18    6.60
  -1  -4   6  242.78    6.60
  -1  -4   6  247.88    6.80
   0  -4   6  218.08    6.20
   0  -4   6  226.08    6.30
   1  -4   6    4.50    0.60
   1  -4   6    5.40    0.80
   2  -4   6   96.79    3.20
   2  -4   6   99.59    3.10
  -3   4  -6    5.90    1.30
  -3   4  -6    8.00    1.50
   3  -4   6    6.40    1.00
  -4   4  -6   97.69    3.30
  -4   4  -6   95.09    3.50
  -4   4  -6   86.19    3.90
   4  -4   6   93.29    3.30
   4  -4   6   97.59    3.10
  -5   4  -6   11.50    1.90
  -5   4  -6   10.90    1.30
   5  -4   6   10.80    1.40
  -6   4  -6    7.50    1.10
   6  -4   6    8.00    1.10
   6  -4   6    7.40    1.70
  -7   4  -6    5.80    1.00
   7  -4   6    5.80    1.60
   7  -4   6    6.10    1.10
  -8   4  -6    1.00    0.50
   8  -4   6    1.20    0.70
   8  -4   6    1.50    0.70
  -9   4  -6    9.30    0.80
  10   3  -6    0.10    0.40
   9   3  -6    4.50    1.00
   9   3  -6    3.00    1.00
   9   3  -6    4.90    0.80
   8   3  -6    6.70    1.20
   8   3  -6    7.70    1.20
   8   3  -6    5.80    1.00
   8   3  -6    8.50    1.00
   7   3  -6    7.80    1.20
   7   3  -6   11.00    1.40
   7   3  -6    7.80    1.30
   7   3  -6    6.90    1.30
   6   3  -6    1.00    0.80
   5   3  -6    1.30    0.90
   5   3  -6    1.30    0.80
   5   3  -6   -0.20    0.80
   5   3  -6    0.20    0.60
   5   3  -6    0.90    0.70
   4   3  -6  106.79    3.50
   4   3  -6  114.89    4.00
  -4  -3   6  111.79    3.60
   3   3  -6   16.00    0.90
  -3  -3   6   17.60    1.00
   2   3  -6   41.50    1.50
  -2  -3   6   43.60    1.50
  -2  -3   6   42.90    1.50
   1   3  -6    7.20    0.50
  -1  -3   6    7.50    0.60
  -1  -3   6    8.50    0.50
   0   3  -6   25.30    0.80
   0  -3   6   23.80    1.10
   0  -3   6   25.70    0.90
   0  -3   6   26.80    1.00
   1  -3   6   15.90    0.80
   1  -3   6   15.90    0.80
   2  -3   6    0.60    0.40
   2  -3   6    0.70    0.40
   3  -3   6   -0.30    0.50
   3  -3   6    0.30    0.60
   3  -3   6    0.50    0.40
  -4   3  -6    2.50    1.30
  -4   3  -6    1.80    0.80
   4  -3   6    1.90    0.60
   4  -3   6    2.10    0.70
  -5   3  -6    9.80    2.20
  -5   3  -6   15.30    1.40
   5  -3   6   13.60    1.80
   5  -3   6   14.40    1.10
   5  -3   6   12.40    2.00
  -6   3  -6    5.70    1.20
   6  -3   6    4.20    1.00
   6  -3   6    5.30    1.10
  -7   3  -6   20.00    1.30
   7  -3   6   21.60    1.50
   7  -3   6   20.80    1.50
  -8   3  -6    0.60    0.60
   8  -3   6    0.40    0.70
   8  -3   6    1.40    0.70
  -9   3  -6    0.70    0.50
   9  -3   6    0.20    0.70
   9  -3   6   -1.00    0.60
  10   2  -6    9.50    0.70
 -10  -2   6    9.10    1.00
   9   2  -6    0.10    0.40
   9   2  -6    0.50    0.80
   8   2  -6   23.50    1.30
   8   2  -6   20.80    1.40
   8   2  -6   23.40    1.60
   7   2  -6    5.30    1.20
   7   2  -6    4.30    0.90
   7   2  -6    5.70    1.10
   7   2  -6    5.20    1.10
   6   2  -6   23.90    1.60
   6   2  -6   27.40    1.70
   6   2  -6   23.50    1.90
   6   2  -6   26.50    1.70
   5   2  -6   66.59    2.90
   5   2  -6   68.19    2.50
   5   2  -6   71.39    2.70
   5   2  -6   65.09    2.50
   5   2  -6   66.69    2.60
   4   2  -6   33.60    1.40
  -4  -2   6   32.70    1.60
   3   2  -6    4.40    0.70
  -3  -2   6    4.90    0.70
   2   2  -6   36.50    1.30
  -2  -2   6   36.00    1.10
  -2  -2   6   36.90    1.30
   1   2  -6  254.77    6.90
   1   2  -6  238.18    7.00
  -1  -2   6  250.87    6.90
  -1  -2   6  271.67    7.00
   0   2  -6  658.13   16.80
   0   2  -6  602.94   16.90
   0  -2   6  645.34   16.90
   0  -2   6  645.34   16.80
   0  -2   6  596.24   16.80
  -1   2  -6  145.49    3.90
   1  -2   6  139.89    4.00
   1  -2   6  147.49    4.10
   1  -2   6  141.89    4.00
   2  -2   6  177.48    5.20
   2  -2   6  192.08    5.20
   2  -2   6  188.78    5.20
   3  -2   6  152.18    4.20
   3  -2   6  144.69    4.30
   3  -2   6  139.39    4.30
   3  -2   6  146.19    4.20
   4  -2   6   51.99    1.90
   4  -2   6   51.39    2.00
   4  -2   6   51.69    1.90
  -5   2  -6   30.90    1.80
   5  -2   6   30.40    1.60
   5  -2   6   27.00    2.20
   5  -2   6   32.00    1.50
  -6   2  -6   15.10    1.40
   6  -2   6   14.00    1.20
   6  -2   6   12.90    1.80
  -7   2  -6   87.49    3.10
   7  -2   6   85.39    3.20
   7  -2   6   89.19    3.00
  -8   2  -6    8.30    1.00
   8  -2   6    6.60    1.10
   8  -2   6    6.80    1.20
  -9   2  -6    0.10    0.50
   9  -2   6    0.70    0.90
   9  -2   6    0.30    0.70
   9   1  -6    1.50    0.50
   8   1  -6    0.50    0.50
   7   1  -6    0.50    0.80
   7   1  -6   -0.50    0.60
   7   1  -6    1.20    0.80
   6   1  -6   31.10    2.00
   6   1  -6   27.00    2.40
   6   1  -6   29.80    1.80
   6   1  -6   31.30    2.30
   5   1  -6    2.80    0.80
   5   1  -6    2.40    0.90
   5   1  -6    0.90    1.20
   5   1  -6    3.60    1.20
   5   1  -6    1.10    0.70
  -5  -1   6    1.10    1.40
   4   1  -6    6.90    0.80
  -4  -1   6    7.70    1.20
   3   1  -6    4.70    0.50
  -3  -1   6    3.00    0.70
   2   1  -6  124.19    3.60
   2   1  -6  123.69    3.40
   2   1  -6  119.59    3.60
  -2  -1   6  129.79    3.40
   1   1  -6    0.20    0.30
   1   1  -6    0.20    0.20
   1   1  -6    0.90    0.40
  -1  -1   6    0.20    0.20
   0   1  -6   55.89    1.70
   0   1  -6   56.29    1.80
   0  -1   6   55.69    1.70
   0  -1   6   58.59    1.70
  -1   1  -6   10.70    0.60
   1  -1   6    9.80    0.50
   1  -1   6   11.70    0.50
   1  -1   6    8.80    0.60
  -2   1  -6    2.50    0.50
  -2   1  -6    2.90    0.30
   2  -1   6    2.90    0.40
   2  -1   6    2.30    0.40
  -3   1  -6    4.00    0.40
   3  -1   6    3.50    0.70
   3  -1   6    5.50    1.00
   3  -1   6    3.70    0.50
   3  -1   6    4.80    0.50
  -4   1  -6   19.30    0.90
   4  -1   6   18.10    0.90
   4  -1   6   19.00    1.00
   4  -1   6   19.60    1.10
  -5   1  -6   -1.20    0.90
   5  -1   6   -0.30    0.70
   5  -1   6   -1.90    1.20
   5  -1   6    0.50    0.60
  -6   1  -6    1.50    0.80
   6  -1   6    2.60    0.60
   6  -1   6    1.60    1.10
   6  -1   6    1.60    0.70
  -7   1  -6   12.50    1.30
   7  -1   6   12.00    1.40
   7  -1   6   15.30    1.20
  -8   1  -6    0.20    0.80
  -8   1  -6    0.70    0.60
   8  -1   6   -0.70    0.70
   8  -1   6   -1.10    0.90
  -9   1  -6    5.50    0.90
   9  -1   6    5.60    1.20
   9  -1   6    5.90    1.10
 -10   1  -6    0.10    0.40
  10  -1   6   -1.10    0.70
   9   0  -6   24.60    1.10
  -9   0   6   24.00    2.30
   8   0  -6    6.40    0.90
   8   0  -6    5.20    1.30
   7   0  -6    0.20    0.60
   7   0  -6    0.60    1.20
   7   0  -6    1.00    1.00
   6   0  -6   22.80    1.50
   6   0  -6   23.00    2.50
   6   0  -6   19.70    1.80
   5   0  -6   26.00    2.40
   5   0  -6   23.40    1.50
   5   0  -6   24.90    1.50
   5   0  -6   23.70    1.90
  -5   0   6   26.70    2.50
   4   0  -6    8.00    0.80
  -4   0   6    7.50    1.30
   3   0  -6   45.10    1.60
  -3   0   6   47.40    1.70
   2   0  -6   30.10    1.10
   2   0  -6   33.40    1.20
   2   0  -6   29.70    1.30
  -2   0   6   31.10    1.20
  -2   0   6   31.70    1.00
   1   0  -6  322.47    9.20
   1   0  -6  333.97    9.20
   1   0  -6  345.17    9.20
  -1   0   6  353.56    9.20
  -1   0   6  349.87    9.20
   0   0  -6    0.60    0.20
   0   0  -6    0.00    0.20
   0   0   6   -0.20    0.10
   0   0   6    0.00    0.20
  -1   0  -6    2.80    0.40
  -1   0  -6    2.80    0.30
   1   0   6    2.80    0.30
   1   0   6    3.40    0.40
  -2   0  -6   15.40    0.70
  -2   0  -6   14.80    0.60
   2   0   6   14.70    0.60
  -3   0  -6 1038.20   27.10
   3   0   6  997.30   27.00
   3   0   6 1011.50   27.00
   3   0   6 1031.20   27.20
  -4   0  -6    7.70    0.80
   4   0   6    7.80    0.60
   4   0   6    7.10    0.70
   4   0   6    7.20    1.00
  -5   0  -6   38.60    1.70
   5   0   6   37.20    1.60
   5   0   6   37.00    1.60
  -6   0  -6   -1.10    0.70
   6   0   6    0.20    0.60
   6   0   6    0.10    0.80
   6   0   6   -1.50    0.90
  -7   0  -6  379.86   10.70
   7   0   6  381.16   10.60
   7   0   6  373.76   10.80
  -8   0  -6  225.38    6.60
   8   0   6  225.38    6.70
   8   0   6  210.58    6.60
  -9   0  -6    9.80    1.70
   9   0   6    8.20    1.20
   9   0   6   10.00    1.30
 -10   0  -6    1.20    0.50
  10   0   6    0.60    1.00
  10   0   6   -0.50    0.60
   9  -1  -6    3.10    0.70
   8  -1  -6    0.10    0.90
   8  -1  -6    1.90    0.50
  -8   1   6    1.80    1.00
   7  -1  -6   18.90    1.30
   7  -1  -6   16.80    1.70
   6  -1  -6    2.50    0.70
   6  -1  -6    2.10    1.00
  -6   1   6    3.20    1.30
   5  -1  -6   19.30    1.50
   5  -1  -6   21.70    2.10
   5  -1  -6   18.30    2.40
   5  -1  -6   19.70    1.70
   5  -1  -6   20.30    2.30
  -5   1   6   19.70    2.30
   4  -1  -6   54.69    2.20
   4  -1  -6   57.39    2.00
  -4   1   6   53.89    2.40
   3  -1  -6   10.90    0.70
  -3   1   6   10.40    1.00
   2  -1  -6   37.80    1.30
  -2   1   6   39.30    1.40
  -2   1   6   37.90    1.20
   1  -1  -6    8.50    0.60
   1  -1  -6    8.10    0.50
  -1   1   6    8.30    0.50
  -1   1   6    8.60    0.50
   0  -1  -6    0.00    0.20
   0  -1  -6    0.00    0.20
   0   1   6   -0.10    0.20
   0   1   6    0.10    0.20
  -1  -1  -6    0.00    0.20
  -1  -1  -6    0.00    0.20
   1   1   6    0.00    0.20
   1   1   6    0.20    0.20
  -2  -1  -6   29.90    1.00
  -2  -1  -6   29.30    1.00
   2   1   6   28.00    1.00
   2   1   6   29.50    1.00
  -3  -1  -6   70.39    2.20
   3   1   6   70.49    2.20
   3   1   6   73.79    2.00
  -4  -1  -6   -0.30    0.40
   4   1   6    0.40    0.70
   4   1   6    0.20    0.30
  -5  -1  -6    5.30    0.90
   5   1   6    5.10    0.80
   5   1   6    4.60    0.80
  -6  -1  -6    8.40    1.80
   6   1   6   15.70    2.70
   6   1   6    9.10    1.50
   6   1   6   10.00    1.60
   6   1   6   12.50    1.50
   6   1   6   11.70    1.10
  -7  -1  -6    4.20    1.00
   7   1   6    2.50    1.30
   7   1   6    3.30    1.10
   7   1   6    4.10    0.80
   7   1   6    3.00    0.80
  -8  -1  -6    0.90    0.70
   8   1   6    1.10    0.80
   8   1   6    0.00    0.80
   8   1   6    0.30    1.70
  -9  -1  -6    9.50    1.10
   9   1   6    9.00    1.30
   9   1   6   12.00    1.20
 -10  -1  -6    2.50    0.60
 -10  -1  -6    1.60    0.60
  10   1   6    2.80    1.00
  10   1   6    2.60    0.60
   9  -2  -6    0.30    0.50
   8  -2  -6   47.00    1.80
   8  -2  -6   43.40    2.00
   7  -2  -6    2.70    0.80
   7  -2  -6    2.00    0.60
   6  -2  -6   27.60    1.80
   6  -2  -6   26.90    1.50
  -6   2   6   21.70    2.10
   5  -2  -6    1.20    0.70
   5  -2  -6    2.30    1.40
  -5   2   6    2.20    1.20
   4  -2  -6   15.30    1.30
   4  -2  -6   13.50    1.20
  -4   2   6   15.70    2.10
   3  -2  -6   55.59    1.90
  -3   2   6   52.59    2.10
   2  -2  -6   26.30    1.10
  -2   2   6   25.80    1.00
  -2   2   6   25.90    1.20
   1  -2  -6  219.88    6.10
  -1   2   6  216.18    5.90
  -1   2   6  208.48    6.00
   0  -2  -6   51.89    1.70
   0   2   6   51.29    1.70
   0   2   6   53.79    1.70
  -1  -2  -6   17.00    0.70
  -1  -2  -6   15.80    0.70
   1   2   6   16.10    0.70
   1   2   6   17.70    0.70
  -2  -2  -6   38.00    1.30
  -2  -2  -6   37.10    1.20
   2   2   6   40.00    1.20
   2   2   6   39.80    1.30
  -3  -2  -6   16.50    0.60
  -3  -2  -6   16.10    0.80
   3   2   6   15.50    0.70
   3   2   6   15.80    0.60
  -4  -2  -6  218.58    6.00
   4   2   6  205.18    6.00
   4   2   6  211.28    5.90
  -5  -2  -6   14.00    1.10
   5   2   6   13.20    1.00
   5   2   6   13.40    1.10
  -6  -2  -6   15.60    1.60
   6   2   6   15.50    1.90
   6   2   6   14.40    1.20
   6   2   6    8.50    1.80
   6   2   6   11.00    1.50
   6   2   6   11.70    2.00
   6   2   6   13.70    1.50
   7   2   6   -1.40    0.90
   7   2   6    0.60    0.90
   7   2   6   -0.60    1.10
   7   2   6   -0.50    0.70
   7   2   6    0.60    1.20
  -8  -2  -6   20.30    1.50
   8   2   6   22.00    1.50
   8   2   6   21.80    1.70
   8   2   6   18.00    1.80
   8   2   6   23.20    1.60
   8   2   6   19.00    1.50
  -9  -2  -6   34.50    1.70
   9   2   6   34.10    1.90
   9   2   6   36.80    1.80
 -10  -2  -6    1.20    0.60
  10   2   6    0.70    0.90
  10   2   6   -0.20    0.60
   8  -3  -6    4.90    0.90
   8  -3  -6    4.50    1.10
   7  -3  -6    6.20    1.40
   7  -3  -6    3.20    0.90
   6  -3  -6   56.59    2.40
   6  -3  -6   56.59    2.30
  -6   3   6   57.19    2.60
   5  -3  -6   51.59    2.10
  -5   3   6   46.90    2.50
   4  -3  -6    7.30    1.20
   4  -3  -6    6.20    1.50
  -4   3   6    7.80    1.80
   3  -3  -6   14.00    1.20
   3  -3  -6   15.70    1.10
  -3   3   6   12.00    1.90
  -3   3   6    9.00    1.70
   2  -3  -6  148.29    4.20
  -2   3   6  136.09    4.30
  -2   3   6  142.19    4.30
   1  -3  -6   33.10    1.30
  -1   3   6   33.80    1.30
  -1   3   6   34.60    1.20
   0  -3  -6  198.18    5.40
   0  -3  -6  183.08    5.40
   0   3   6  194.98    5.40
   0   3   6  197.08    5.40
  -1  -3  -6   77.19    2.40
  -1  -3  -6   75.89    2.40
   1   3   6   81.69    2.40
   1   3   6   78.99    2.40
  -2  -3  -6   15.80    0.80
  -2  -3  -6   18.80    1.10
   2   3   6   17.40    1.00
   2   3   6   18.60    0.80
  -3  -3  -6    9.00    0.70
  -3  -3  -6    9.60    0.50
   3   3   6    9.20    0.60
   3   3   6    8.80    0.50
   3   3   6    9.60    1.10
  -4  -3  -6   23.40    1.10
   4   3   6   23.00    1.10
   4   3   6   22.20    1.30
  -5  -3  -6   16.20    1.20
   5   3   6   16.20    1.10
   5   3   6   15.30    1.10
  -6  -3  -6    6.50    1.50
   6   3   6    7.10    1.50
   6   3   6    7.00    1.60
   6   3   6    5.00    0.90
   6   3   6    7.00    1.10
   6   3   6    5.60    1.60
   6   3   6    7.00    1.40
   7   3   6   25.20    2.60
   7   3   6   29.30    1.60
   7   3   6   29.50    1.80
   7   3   6   25.70    1.80
   8   3   6   12.70    1.50
   8   3   6   14.00    1.40
   8   3   6   13.60    1.40
   8   3   6   13.10    1.50
   8   3   6   15.50    1.50
  -9  -3  -6    0.10    0.70
   9   3   6   -0.40    0.90
   9   3   6    0.10    0.60
   9   3   6    0.70    0.70
   9   3   6   -0.30    0.60
   9   3   6   -0.10    0.80
 -10  -3  -6    0.40    0.60
  10   3   6    0.50    0.80
  10   3   6    0.30    0.60
  10   3   6    1.30    1.10
 -11  -3  -6    2.20    0.50
 -11  -3  -6    0.70    0.50
  11   3   6    1.00    0.50
   8  -4  -6   10.50    1.20
   8  -4  -6   10.50    1.00
   7  -4  -6    1.90    0.60
   7  -4  -6    1.00    0.70
   6  -4  -6    0.90    0.60
   6  -4  -6    1.10    0.70
  -6   4   6    3.00    0.90
   5  -4  -6  113.49    3.70
  -5   4   6  117.79    4.00
   4  -4  -6   55.99    2.20
  -4   4   6   51.79    2.40
  -4   4   6   49.80    2.30
   3  -4  -6    1.80    0.90
   3  -4  -6    0.80    0.90
  -3   4   6    0.00    0.80
  -3   4   6    2.40    0.90
  -3   4   6    2.00    1.60
   2  -4  -6   35.30    1.80
  -2   4   6   36.60    1.70
  -2   4   6   33.70    2.30
   1  -4  -6    1.90    0.50
  -1   4   6    1.20    0.50
  -1   4   6    1.70    0.70
  -1   4   6    1.50    0.60
   0  -4  -6    3.50    0.60
   0   4   6    4.50    0.80
   0   4   6    3.40    0.70
   0   4   6    4.20    0.60
  -1  -4  -6   -0.30    0.30
   1   4   6   -0.90    0.70
   1   4   6    0.10    0.30
   1   4   6    0.10    0.40
  -2  -4  -6   54.59    1.80
  -2  -4  -6   48.60    1.80
   2   4   6   50.19    1.90
   2   4   6   51.89    1.70
   2   4   6   52.59    1.70
  -3  -4  -6   20.80    1.10
  -3  -4  -6   21.10    1.00
   3   4   6   23.10    1.10
   3   4   6   19.80    0.90
   3   4   6   20.20    1.20
  -4  -4  -6    9.40    0.90
   4   4   6   10.30    1.00
   4   4   6    9.00    0.80
  -5  -4  -6    9.10    1.20
   5   4   6    9.30    1.80
   5   4   6    7.10    1.00
   5   4   6    5.10    1.00
   5   4   6    4.90    1.10
   5   4   6    4.00    1.00
   5   4   6    7.10    1.10
  -6  -4  -6  137.49    4.50
   6   4   6  135.59    4.40
   6   4   6  117.89    4.90
   6   4   6  137.99    4.40
   6   4   6  139.99    4.30
   6   4   6  138.39    4.30
   6   4   6  136.79    4.60
   7   4   6    0.60    0.70
   7   4   6    0.80    0.80
   7   4   6    0.40    0.70
   7   4   6   -0.10    0.80
   7   4   6    0.70    0.70
   8   4   6   56.29    2.30
   8   4   6   57.19    2.60
   8   4   6   55.79    2.30
   8   4   6   52.99    2.30
   8   4   6   55.49    2.30
  -9  -4  -6    2.80    0.70
   9   4   6    1.40    0.90
   9   4   6    1.10    0.70
   9   4   6    2.00    0.70
   9   4   6    2.10    0.60
   9   4   6    2.00    0.60
 -10  -4  -6    5.60    1.20
  10   4   6    5.20    1.10
  10   4   6    5.30    1.10
  10   4   6    8.90    1.20
 -11  -4  -6    1.60    0.70
  11   4   6    0.50    0.50
   7  -5  -6    0.00    0.60
   7  -5  -6   -0.10    0.70
   6  -5  -6   14.40    1.30
   6  -5  -6   15.30    1.20
  -6   5   6   15.00    1.60
   5  -5  -6    6.20    1.20
  -5   5   6    6.70    1.40
   4  -5  -6   50.59    2.10
  -4   5   6   54.99    2.50
  -4   5   6   51.19    2.20
  -3   5   6    0.20    0.70
  -3   5   6    1.20    0.90
  -3   5   6    1.60    1.20
  -3   5   6   -0.20    0.80
   2  -5  -6    5.90    1.40
  -2   5   6    7.40    1.80
  -2   5   6    5.90    1.50
  -2   5   6    3.40    0.80
  -2   5   6    3.90    1.00
   1  -5  -6    9.30    1.10
  -1   5   6    8.30    1.30
  -1   5   6    7.60    1.80
  -1   5   6    6.70    1.10
  -1   5   6    7.70    1.20
  -1   5   6    9.50    1.50
   0  -5  -6    7.50    0.90
   0   5   6    7.40    1.20
   0   5   6    7.60    0.80
   0   5   6    7.30    1.00
  -1  -5  -6   17.00    1.00
   1   5   6   17.00    1.30
   1   5   6   16.10    1.00
   1   5   6   16.20    1.20
  -2  -5  -6  102.19    3.10
   2   5   6   96.79    3.20
   2   5   6   96.79    3.10
   2   5   6  100.59    3.10
  -3  -5  -6    5.50    1.00
   3   5   6    4.30    0.90
   3   5   6    5.50    1.00
  -4  -5  -6    1.30    0.70
   4   5   6    1.40    0.60
   4   5   6    1.60    0.90
   4   5   6    1.50    0.60
   4   5   6    2.00    1.10
   4   5   6    2.40    1.00
  -5  -5  -6    0.90    0.90
   5   5   6   -1.60    0.90
   5   5   6    3.10    1.20
   5   5   6    1.10    0.80
   5   5   6    1.70    0.70
   5   5   6    1.40    0.90
   5   5   6    1.90    0.80
  -6  -5  -6    8.50    1.60
   6   5   6   10.90    1.50
   6   5   6    8.00    1.20
   6   5   6    8.80    1.80
   6   5   6   11.00    1.20
   6   5   6    7.90    1.50
   7   5   6    8.40    1.20
   7   5   6    9.50    1.60
   7   5   6    7.20    1.40
   7   5   6    7.70    1.30
   7   5   6    9.20    1.30
   8   5   6    0.30    0.70
   8   5   6   -0.20    1.30
   8   5   6    0.90    0.70
   8   5   6   -0.40    0.70
   8   5   6    0.00    0.80
  -9  -5  -6    7.20    1.40
   9   5   6    9.80    1.20
   9   5   6    9.00    1.00
   9   5   6    8.20    1.00
   9   5   6    7.20    1.50
   9   5   6    7.40    1.30
 -10  -5  -6    0.80    0.80
  10   5   6    0.40    0.50
  10   5   6   -0.50    0.60
  10   5   6    0.20    0.60
  11   5   6    0.40    0.70
  11   5   6    0.60    0.50
   7  -6  -6    0.20    0.50
   6  -6  -6    0.40    0.80
   6  -6  -6    0.00    0.60
  -6   6   6   -0.50    0.60
   5  -6  -6    9.80    1.30
  -5   6   6    9.40    1.40
   4  -6  -6    0.90    0.70
  -4   6   6   -0.90    1.20
  -4   6   6    0.00    0.70
  -3   6   6   67.49    2.80
  -3   6   6   66.29    2.50
  -3   6   6   67.59    2.80
  -3   6   6   69.19    2.70
  -2   6   6   86.59    3.30
  -2   6   6   87.29    3.00
  -2   6   6   90.79    3.20
   1  -6  -6    1.00    1.20
  -1   6   6    1.40    0.80
  -1   6   6    1.20    0.80
  -1   6   6    1.20    0.80
  -1   6   6    2.00    0.70
  -1   6   6    1.90    1.00
   0  -6  -6    1.80    0.90
   0   6   6    1.40    0.90
   0   6   6    0.60    0.80
   0   6   6    1.20    0.60
   0   6   6    0.70    0.80
   0   6   6    1.80    1.00
  -1  -6  -6   12.60    1.20
   1   6   6   12.20    1.70
   1   6   6   12.30    1.10
   1   6   6   10.00    1.70
   1   6   6   11.50    1.70
   1   6   6   12.20    1.70
  -2  -6  -6  137.49    4.10
   2   6   6  129.09    4.40
   2   6   6  130.09    4.50
   2   6   6  127.09    4.20
   2   6   6  135.89    4.30
   2   6   6  138.89    4.10
   2   6   6  130.09    4.10
  -3  -6  -6   66.39    2.40
   3   6   6   61.49    3.00
   3   6   6   63.29    2.80
   3   6   6   61.29    2.60
   3   6   6   65.89    2.50
   3   6   6   66.89    2.40
   3   6   6   64.79    2.40
  -4  -6  -6   10.70    1.40
   4   6   6    8.50    1.70
   4   6   6   11.40    1.50
   4   6   6   12.30    1.30
   4   6   6   11.70    1.20
   4   6   6    6.90    1.70
   4   6   6    9.60    1.50
  -5  -6  -6    3.70    1.30
   5   6   6    2.80    0.90
   5   6   6    2.90    0.80
   5   6   6    2.50    0.80
   5   6   6    1.80    1.30
   6   6   6    6.10    1.20
   6   6   6    3.30    0.80
   6   6   6    0.70    1.20
   6   6   6    7.60    1.30
   6   6   6    6.10    1.50
   7   6   6    0.50    0.70
   7   6   6    1.80    0.80
   7   6   6   -0.10    0.80
   7   6   6   -0.10    0.80
   7   6   6    1.50    0.70
   8   6   6   10.40    1.60
   8   6   6    8.50    1.30
   8   6   6    8.80    1.10
   8   6   6    9.10    1.40
   8   6   6    7.80    1.30
   9   6   6    7.30    1.40
   9   6   6    5.60    1.10
   9   6   6    6.40    1.00
   9   6   6    6.70    1.10
   9   6   6    9.60    1.70
  10   6   6    5.00    1.20
  10   6   6    5.50    0.90
  10   6   6    5.40    0.80
   6  -7  -6    1.80    0.50
  -6   7   6    3.60    1.00
   5  -7  -6    8.90    1.60
  -5   7   6    6.50    1.10
   4  -7  -6   31.70    1.70
  -4   7   6   30.70    1.70
  -4   7   6   23.20    2.00
   3  -7  -6    3.20    0.70
  -3   7   6    5.40    1.20
  -3   7   6    2.70    0.90
  -3   7   6    4.10    1.00
  -3   7   6    3.00    0.80
  -2   7   6  490.85   14.40
  -2   7   6  527.15   14.50
  -2   7   6  518.85   14.20
  -2   7   6  529.55   14.50
  -1   7   6  165.08    5.30
  -1   7   6  164.78    5.00
  -1   7   6  168.38    5.30
  -1   7   6  166.28    5.30
   0   7   6    1.00    0.70
   0   7   6    1.10    0.90
   0   7   6    1.40    1.00
   0   7   6    0.10    0.60
   0   7   6    0.90    0.80
  -1  -7  -6    1.70    1.20
   1   7   6    2.20    0.80
   1   7   6    2.80    0.90
   1   7   6    0.90    0.70
   1   7   6    3.60    1.20
   1   7   6    1.00    1.00
  -2  -7  -6   10.30    1.60
   2   7   6   10.00    1.60
   2   7   6    9.30    1.50
   2   7   6    9.30    2.50
   2   7   6    9.60    1.10
   2   7   6   11.20    1.70
  -3  -7  -6   29.40    2.10
   3   7   6   30.80    2.00
   3   7   6   29.10    1.50
   3   7   6   30.70    2.20
   3   7   6   28.20    1.80
   3   7   6   27.20    1.90
   3   7   6   29.10    2.10
  -4  -7  -6   14.20    2.10
   4   7   6   16.20    1.90
   4   7   6   14.30    1.30
   4   7   6    9.00    2.30
   4   7   6   15.70    1.60
   4   7   6   14.10    1.40
   4   7   6   11.50    1.70
   5   7   6   18.90    1.50
   5   7   6   18.00    1.40
   5   7   6   22.70    2.30
   5   7   6   21.70    1.90
   5   7   6   17.40    2.60
   6   7   6    9.00    1.40
   6   7   6    5.60    1.40
   6   7   6    6.00    1.30
   6   7   6    7.10    1.20
   6   7   6   10.20    1.50
   7   7   6   29.60    1.70
   7   7   6   28.00    2.10
   7   7   6   28.90    1.80
   7   7   6   28.40    1.60
   8   7   6    4.80    1.10
   8   7   6    3.80    0.70
   8   7   6    2.60    1.10
   8   7   6    4.80    1.20
   8   7   6    3.70    0.70
   9   7   6    9.60    1.00
   9   7   6   11.10    1.10
   9   7   6    9.90    1.30
   9   7   6    9.00    1.10
  10   7   6    6.90    0.80
  10   7   6    7.10    1.00
  10   7   6    7.20    0.90
   5  -8  -6    0.20    0.50
  -5   8   6   -0.10    0.50
  -4   8   6    1.20    0.90
  -4   8   6    0.80    0.60
   3  -8  -6    1.00    0.90
  -3   8   6   -1.00    0.60
  -3   8   6    0.70    0.80
  -2   8   6   10.50    1.30
  -2   8   6   11.60    1.30
  -2   8   6   11.50    1.40
  -2   8   6   11.50    1.20
  -1   8   6   30.60    1.90
  -1   8   6   30.90    1.80
  -1   8   6   31.70    1.80
  -1   8   6   34.20    1.70
   0   8   6    1.80    0.90
   0   8   6    1.90    0.80
   0   8   6    2.40    0.70
   0   8   6    2.10    0.80
   0   8   6    1.70    0.80
   1   8   6    0.90    0.70
   1   8   6    1.20    0.80
   1   8   6    0.60    0.80
   1   8   6    0.10    0.80
   1   8   6    2.00    1.00
   2   8   6    5.10    1.50
   2   8   6    3.80    1.00
   2   8   6    4.00    1.00
   2   8   6    3.20    0.80
   3   8   6    0.90    0.80
   3   8   6   -1.90    1.70
   3   8   6   -0.20    0.70
   3   8   6   -0.60    0.70
   3   8   6   -0.70    1.10
   4   8   6   -0.80    0.70
   4   8   6    0.20    0.70
   4   8   6   -1.30    0.70
   4   8   6   -1.10    1.20
   4   8   6   -0.40    0.80
   5   8   6    0.20    0.70
   5   8   6    0.10    0.80
   5   8   6    0.60    0.80
   5   8   6    0.00    0.50
   6   8   6    1.80    0.80
   6   8   6    0.10    0.60
   6   8   6    1.80    0.70
   6   8   6    1.30    0.80
   6   8   6    0.40    1.10
   7   8   6   17.20    1.50
   7   8   6   18.30    1.60
   7   8   6   15.20    1.30
   7   8   6   15.00    1.20
   7   8   6   16.40    1.60
   8   8   6    9.50    1.40
   8   8   6    6.70    1.30
   8   8   6    5.80    1.30
   8   8   6   10.40    1.70
   9   8   6    0.20    0.50
   9   8   6   -0.70    0.60
   9   8   6    0.30    0.40
   9   8   6    0.20    0.60
  10   8   6    0.90    0.40
  10   8   6    0.60    0.60
  10   8   6    2.60    0.60
   4  -9  -6   13.70    1.10
  -4   9   6   13.80    0.90
  -3   9   6    9.70    1.20
  -3   9   6    8.30    1.20
  -2   9   6    9.10    1.20
  -2   9   6   10.50    1.30
  -2   9   6   11.30    1.30
  -2   9   6   10.20    1.10
  -1   9   6   11.50    1.20
  -1   9   6   11.50    1.20
  -1   9   6   11.00    1.50
  -1   9   6   10.60    1.30
   0   9   6   31.30    1.80
   0   9   6   34.40    1.90
   0   9   6   30.80    1.70
   0   9   6   31.40    1.80
   1   9   6   12.80    1.40
   1   9   6   13.10    1.70
   1   9   6   12.60    1.40
   1   9   6   11.10    1.20
   1   9   6   11.00    1.60
   2   9   6   47.40    2.10
   2   9   6   48.40    2.30
   2   9   6   47.00    2.50
   2   9   6   46.50    2.10
   2   9   6   49.40    2.30
   3   9   6    2.50    1.00
   3   9   6    0.60    0.80
   3   9   6    2.00    0.70
   3   9   6    2.10    0.90
   4   9   6    1.80    0.80
   4   9   6    0.30    0.60
   4   9   6    2.80    0.90
   4   9   6    6.10    1.70
   4   9   6    1.40    0.80
   5   9   6    6.20    1.30
   5   9   6    7.40    1.40
   5   9   6    6.70    1.20
   6   9   6    4.10    1.00
   6   9   6    3.80    0.80
   6   9   6    5.00    1.10
   6   9   6    4.70    1.00
   7   9   6    0.10    0.60
   7   9   6   -0.60    1.00
   7   9   6   -0.10    1.00
   7   9   6    0.00    0.80
   8   9   6    0.60    0.50
   8   9   6    0.50    0.50
   8   9   6   -0.30    0.70
   9   9   6   15.80    1.20
   9   9   6   14.10    1.00
   9   9   6   14.90    0.90
  -3  10   6   -0.20    0.60
  -3  10   6    0.70    0.50
  -2  10   6    1.00    0.50
  -2  10   6    1.60    0.60
  -1  10   6    1.20    0.60
  -1  10   6    1.10    0.60
  -1  10   6    1.20    0.60
  -1  10   6    0.90    0.60
   0  10   6    5.70    1.30
   0  10   6    6.50    1.10
   0  10   6    5.30    1.10
   0  10   6    6.60    1.30
   1  10   6   13.80    1.30
   1  10   6   13.50    1.20
   1  10   6   12.10    1.30
   1  10   6    9.00    2.30
   2  10   6    1.00    0.70
   2  10   6    1.90    1.10
   2  10   6    1.70    0.80
   2  10   6    0.80    0.70
   3  10   6   12.70    1.60
   3  10   6    9.60    1.40
   3  10   6   10.30    1.20
   3  10   6    7.60    1.30
   4  10   6    0.50    0.80
   4  10   6    0.90    0.70
   4  10   6   -0.60    0.60
   5  10   6   -0.80    0.90
   5  10   6    0.80    0.80
   6  10   6    3.20    1.00
   6  10   6    1.60    0.80
   6  10   6    2.80    0.60
   6  10   6    2.50    0.80
   7  10   6    0.10    0.60
   7  10   6    0.00    1.10
   7  10   6    0.60    0.60
   7  10   6   -1.10    0.60
   8  10   6    6.10    0.80
   8  10   6    5.30    0.80
  -1  11   6   -0.30    0.50
  -1  11   6    0.60    0.40
   0  11   6   14.30    1.10
   0  11   6   16.60    1.20
   0  11   6   18.00    1.20
   0  11   6   16.50    1.10
   1  11   6    1.50    0.80
   1  11   6    1.90    0.70
   1  11   6    1.90    0.60
   1  11   6    1.20    0.60
   2  11   6    1.70    0.70
   2  11   6    0.80    0.70
   2  11   6    1.40    0.70
   3  11   6    0.40    0.70
   3  11   6    1.90    0.70
   3  11   6    0.70    0.80
   3  11   6   -0.40    0.70
   4  11   6    4.70    1.10
   4  11   6    4.20    1.10
   4  11   6    4.00    1.00
   4  11   6    7.20    1.20
   5  11   6    2.10    0.70
   5  11   6    6.20    1.20
   5  11   6    3.70    1.60
   6  11   6   20.90    1.40
   6  11   6   18.40    1.60
   6  11   6   20.80    1.20
   7  11   6   -0.20    0.60
   7  11   6    0.50    0.60
   1  12   6    4.40    0.90
   1  12   6    5.10    0.70
   2  12   6    0.10    0.60
   2  12   6    0.40    0.50
   2  12   6    0.60    0.80
   3  12   6    1.20    0.80
   3  12   6    0.90    0.70
   3  12   6    0.90    0.60
   4  12   6    1.70    1.00
   4  12   6    0.70    0.70
   5  12   6    2.00    0.70
   5  11  -7   -0.30    0.80
   4  11  -7    0.30    0.80
   3  11  -7    1.60    0.70
   3  11  -7    1.70    1.00
   2  11  -7    1.00    0.90
   2  11  -7    0.50    0.60
   1  11  -7    1.80    0.60
   1  11  -7    3.00    0.90
   1  11  -7    1.50    0.60
   0  11  -7    5.70    0.90
  -1  11  -7    1.40    0.50
  -1  11  -7    1.30    0.60
   7  10  -7    3.20    0.80
   7  10  -7    2.60    0.60
   6  10  -7   -0.90    0.70
   6  10  -7    0.00    0.60
   5  10  -7    1.60    0.60
   5  10  -7    1.20    0.80
   4  10  -7   13.00    1.60
   4  10  -7   13.30    1.20
   4  10  -7    8.70    1.80
   3  10  -7    0.40    0.70
   3  10  -7    1.00    0.80
   2  10  -7    8.20    1.40
   2  10  -7    9.70    1.40
   2  10  -7    9.10    1.30
   1  10  -7   15.70    1.40
   1  10  -7   15.80    1.30
   1  10  -7   13.80    1.40
   0  10  -7    1.20    0.80
   0  10  -7   -0.10    0.60
   0  10  -7    0.20    0.70
  -1  10  -7    1.20    0.60
  -1  10  -7    1.20    0.70
  -1  10  -7    1.60    0.60
  -2  10  -7    4.00    0.80
  -2  10  -7    5.30    0.90
  -2  10  -7    5.80    1.00
  -3  10  -7    3.20    0.80
  -3  10  -7    3.90    0.70
   8   9  -7   10.30    0.90
   8   9  -7    9.40    0.80
   8   9  -7    9.00    0.90
   7   9  -7    1.10    0.60
   7   9  -7    1.50    0.60
   7   9  -7    1.60    0.60
   6   9  -7    0.70    0.70
   6   9  -7    0.80    0.60
   6   9  -7   -0.10    0.70
   5   9  -7    2.60    0.70
   5   9  -7    1.30    0.70
   4   9  -7    9.10    1.30
   4   9  -7    8.10    1.20
   3   9  -7    7.90    1.50
   3   9  -7    6.20    1.40
   3   9  -7    7.30    1.20
   2   9  -7    0.40    0.90
   2   9  -7    0.80    0.70
   2   9  -7    1.20    0.70
   2   9  -7    0.70    1.10
   1   9  -7    0.40    0.70
   1   9  -7    0.50    0.90
   1   9  -7    1.40    0.70
   0   9  -7    0.40    0.60
   0   9  -7   -0.20    0.70
   0   9  -7    0.10    0.70
  -1   9  -7    6.10    1.20
  -1   9  -7    8.00    1.20
  -1   9  -7    6.40    1.00
  -2   9  -7    1.50    0.70
  -2   9  -7    2.00    0.70
  -2   9  -7    1.20    0.60
   2  -9   7    2.50    1.10
  -3   9  -7    5.50    1.10
  -3   9  -7    5.80    0.90
  -3   9  -7    6.60    1.10
   3  -9   7    5.10    1.30
  -4   9  -7   -0.10    0.50
  -4   9  -7    0.30    0.70
  -4   9  -7   -0.50    1.10
   4  -9   7   -0.40    0.90
   8   8  -7   27.70    1.20
   8   8  -7   26.90    1.20
   7   8  -7    0.80    0.70
   7   8  -7    0.90    0.70
   7   8  -7    0.40    0.60
   6   8  -7    8.60    1.30
   6   8  -7   10.80    1.00
   6   8  -7    9.30    1.10
   5   8  -7    0.80    0.90
   5   8  -7   -0.20    0.60
   5   8  -7    0.90    0.60
   4   8  -7    2.40    0.70
   4   8  -7    2.30    1.00
   4   8  -7    3.20    1.10
   4   8  -7    1.00    0.70
   3   8  -7   30.20    1.80
   3   8  -7   29.90    2.00
   3   8  -7   33.90    2.00
   2   8  -7    1.00    0.70
   2   8  -7    0.90    1.00
   2   8  -7    0.60    1.00
   2   8  -7    1.50    0.80
   1   8  -7    5.30    1.30
   1   8  -7    4.80    1.00
   1   8  -7    5.60    1.30
   1   8  -7    8.30    1.90
   0   8  -7    2.10    0.90
   0   8  -7    0.20    0.70
   0   8  -7    1.60    0.70
  -1   8  -7   43.80    2.20
  -1   8  -7   41.00    2.00
  -1   8  -7   42.60    2.00
  -2   8  -7    4.90    1.10
  -2   8  -7    2.70    0.80
  -2   8  -7    4.20    1.10
   2  -8   7    3.50    0.90
  -3   8  -7   26.10    1.50
  -3   8  -7   28.00    1.50
   3  -8   7   27.00    1.60
  -4   8  -7    0.80    0.70
  -4   8  -7    0.30    0.50
  -4   8  -7    0.50    0.60
   4  -8   7    1.00    0.70
  -5   8  -7   19.20    1.20
  -5   8  -7   15.30    1.00
   5  -8   7   16.60    1.20
   9   7  -7   -0.30    0.60
   9   7  -7    0.00    0.60
   8   7  -7    2.70    1.10
   8   7  -7    2.50    0.60
   8   7  -7    3.70    0.80
   8   7  -7    3.50    0.90
   7   7  -7   -0.10    0.60
   6   7  -7    3.70    0.70
   6   7  -7    3.60    0.70
   6   7  -7    4.80    1.10
   5   7  -7   -0.30    0.70
   5   7  -7    0.10    0.60
   5   7  -7   -3.20    1.30
   5   7  -7   -0.60    0.70
   4   7  -7    2.10    0.80
   4   7  -7    1.30    0.80
   4   7  -7    1.90    1.10
   4   7  -7    1.50    0.90
   3   7  -7   10.60    1.40
   3   7  -7    9.30    1.30
   3   7  -7    7.70    1.80
   2   7  -7    0.80    1.30
   2   7  -7    0.40    0.80
   2   7  -7   -1.00    0.80
   2   7  -7    0.60    0.90
   1   7  -7   25.00    1.90
   1   7  -7   31.60    1.90
   0   7  -7    0.60    1.10
   0   7  -7   -0.30    0.60
   0   7  -7    0.80    0.70
   0   7  -7    1.50    0.90
  -1   7  -7    1.30    0.70
  -1   7  -7    0.90    0.80
  -1   7  -7    0.80    0.70
  -2   7  -7   12.70    1.40
  -2   7  -7   10.90    1.50
  -2   7  -7    7.80    1.40
   2  -7   7   10.90    1.30
  -3   7  -7    0.20    0.80
  -3   7  -7    1.30    0.70
  -3   7  -7    1.40    0.70
  -4   7  -7    4.70    1.10
  -4   7  -7    4.70    1.10
  -4   7  -7    5.20    1.20
   4  -7   7    4.90    1.20
  -5   7  -7   -0.60    0.90
  -5   7  -7    0.10    0.60
  -5   7  -7    0.60    0.70
   5  -7   7    0.40    0.70
  -6   7  -7    1.30    0.50
   6  -7   7    0.60    0.60
   9   6  -7    0.90    0.60
   9   6  -7    0.50    0.40
   9   6  -7    0.50    0.60
   9   6  -7    0.40    0.60
   8   6  -7    0.10    0.60
   8   6  -7   -0.10    0.50
   8   6  -7    0.00    0.60
   8   6  -7    0.10    0.60
   7   6  -7   10.00    1.20
   7   6  -7    8.40    1.00
   7   6  -7   10.40    1.00
   6   6  -7   47.30    2.40
   6   6  -7   48.80    2.00
   6   6  -7   51.69    2.30
   6   6  -7   46.90    2.00
   5   6  -7   52.79    2.30
   5   6  -7   45.10    2.90
   5   6  -7   50.99    2.20
   5   6  -7   51.49    2.10
   4   6  -7   12.50    2.00
   4   6  -7   18.30    2.00
   4   6  -7   14.20    2.00
   4   6  -7   11.10    1.70
   3   6  -7    0.10    1.00
   3   6  -7    0.10    0.70
   3   6  -7    0.60    0.70
   3   6  -7    0.50    1.10
   2   6  -7   85.79    3.00
   2   6  -7   81.39    3.60
   2   6  -7   90.09    3.30
   2   6  -7   87.19    3.10
   1   6  -7   46.90    2.40
   1   6  -7   42.60    2.10
   1   6  -7   44.20    2.10
   1   6  -7   46.10    2.10
  -1  -6   7   42.00    2.10
   0   6  -7  157.38    5.00
   0   6  -7  161.78    5.10
   0   6  -7  161.18    4.90
   0   6  -7  159.08    5.00
   0  -6   7  159.28    4.90
  -1   6  -7   -1.30    0.90
  -1   6  -7    0.20    0.70
  -1   6  -7   -0.70    1.30
  -1   6  -7   -0.70    0.80
   1  -6   7    0.20    0.90
  -2   6  -7    8.00    1.40
  -2   6  -7    7.80    1.60
  -2   6  -7    7.00    2.00
   2  -6   7    7.70    1.20
  -3   6  -7    2.70    0.90
  -3   6  -7    5.70    1.20
  -3   6  -7    4.30    0.90
   3  -6   7    3.60    0.80
  -4   6  -7   16.20    1.50
  -4   6  -7   13.20    1.30
  -4   6  -7   12.70    1.70
   4  -6   7   14.30    1.20
  -5   6  -7    3.40    0.90
  -5   6  -7    1.30    0.80
  -5   6  -7    1.30    0.90
   5  -6   7    2.50    0.70
  -6   6  -7    0.60    0.60
   6  -6   7    1.00    0.60
  -7   6  -7    7.00    0.80
   7  -6   7    5.30    1.00
   9   5  -7    1.30    0.60
   9   5  -7    0.70    0.50
   9   5  -7    1.00    0.50
   9   5  -7    1.50    0.50
   8   5  -7    6.40    1.10
   8   5  -7    3.60    0.70
   8   5  -7    5.50    1.20
   8   5  -7    4.40    1.10
   7   5  -7    0.00    0.60
   7   5  -7   -0.60    0.70
   7   5  -7    0.80    0.70
   7   5  -7    0.10    0.60
   6   5  -7   65.79    2.70
   6   5  -7   67.89    2.90
   6   5  -7   62.79    2.50
   6   5  -7   66.59    2.50
   5   5  -7    8.80    1.60
   5   5  -7   11.20    1.40
   5   5  -7   12.00    2.00
   5   5  -7   11.30    1.30
   5   5  -7    8.80    1.20
   4   5  -7   27.90    2.40
   4   5  -7   26.40    1.50
   4   5  -7   27.90    2.20
   4   5  -7   25.80    1.70
   4   5  -7   27.90    1.80
   3   5  -7    2.70    0.70
   3   5  -7    4.50    1.00
   3   5  -7    2.90    0.90
   3   5  -7    1.40    1.10
   3   5  -7    3.30    0.80
   2   5  -7    0.90    1.00
   2   5  -7    0.10    0.80
   2   5  -7    0.00    0.80
   2   5  -7    0.80    0.80
  -2  -5   7    0.70    0.70
   1   5  -7   12.80    1.60
   1   5  -7    9.50    1.60
   1   5  -7   13.90    1.50
  -1  -5   7   11.20    1.00
   0   5  -7   -0.40    0.80
   0   5  -7   -0.20    0.90
   0   5  -7    1.70    1.10
   0  -5   7   -0.10    0.50
  -1   5  -7   -0.50    1.30
  -1   5  -7    0.10    0.80
  -1   5  -7    0.90    1.00
  -1   5  -7    1.20    0.80
   1  -5   7    0.40    0.60
  -2   5  -7    0.80    1.30
  -2   5  -7    1.40    0.90
  -2   5  -7   -1.20    0.70
  -2   5  -7    0.10    0.90
   2  -5   7    1.20    0.80
   2  -5   7    0.10    0.70
  -3   5  -7    0.30    0.90
  -3   5  -7    3.00    1.00
  -3   5  -7    0.90    0.70
   3  -5   7   -0.10    0.60
  -4   5  -7   -0.90    1.10
  -4   5  -7    0.80    0.90
  -4   5  -7    1.50    0.70
   4  -5   7    0.90    0.70
  -5   5  -7    1.50    0.90
  -5   5  -7    3.30    0.70
   5  -5   7    3.80    0.90
  -6   5  -7    0.80    0.60
   6  -5   7    0.70    0.60
   6  -5   7    0.50    1.30
  -7   5  -7    0.40    0.50
   7  -5   7   -0.30    1.10
   7  -5   7   -0.60    1.00
  -8   5  -7    3.10    0.80
   8  -5   7    1.60    0.70
   9   4  -7   10.20    1.10
   9   4  -7    8.90    0.90
   9   4  -7    9.60    0.90
   9   4  -7    7.00    1.10
   8   4  -7   -0.30    0.60
   8   4  -7   -0.50    0.80
   7   4  -7   21.40    1.50
   7   4  -7   22.70    1.80
   7   4  -7   22.80    1.40
   7   4  -7   24.20    1.50
   6   4  -7   15.70    1.40
   6   4  -7   21.40    1.70
   6   4  -7   18.00    1.50
   6   4  -7   19.10    1.40
   5   4  -7   47.80    2.20
   5   4  -7   49.10    2.00
   5   4  -7   50.69    2.20
   5   4  -7   49.99    2.50
   4   4  -7   17.90    1.60
   4   4  -7   18.50    1.40
   4   4  -7   20.40    2.40
   4   4  -7   18.10    1.50
   4   4  -7   19.10    1.50
   3   4  -7   60.79    2.60
   3   4  -7   58.09    2.30
   3   4  -7   64.79    2.80
   3   4  -7   62.79    2.20
  -3  -4   7   63.39    2.50
   2   4  -7  138.09    4.10
  -2  -4   7  138.69    4.20
  -2  -4   7  140.99    4.00
   1   4  -7   23.50    1.10
  -1  -4   7   23.80    1.00
  -1  -4   7   24.70    1.30
   0  -4   7   12.50    1.10
   0  -4   7   12.90    0.80
   1  -4   7   10.30    0.80
   1  -4   7    9.00    1.50
   1  -4   7   10.00    1.20
  -2   4  -7    5.00    1.10
  -2   4  -7    5.90    1.40
   2  -4   7    4.60    1.10
   2  -4   7    5.30    1.30
   2  -4   7    4.20    0.80
  -3   4  -7   30.80    2.20
  -3   4  -7   30.40    2.00
  -3   4  -7   34.90    2.30
  -3   4  -7   30.70    1.80
   3  -4   7   33.40    1.60
   3  -4   7   33.70    1.50
  -4   4  -7  114.29    4.50
  -4   4  -7  127.59    4.00
  -4   4  -7  125.39    4.20
   4  -4   7  127.49    3.90
  -5   4  -7   45.90    2.10
   5  -4   7   39.80    2.80
   5  -4   7   50.59    2.00
  -6   4  -7   41.30    1.90
  -6   4  -7   31.00    2.30
   6  -4   7   41.30    2.50
   6  -4   7   39.10    2.10
  -7   4  -7    0.00    0.60
   7  -4   7    1.90    0.90
   7  -4   7    0.40    0.80
  -8   4  -7   11.90    1.00
   8  -4   7   10.90    1.00
   8  -4   7   12.00    1.50
   9   3  -7   11.20    1.00
   9   3  -7   11.50    1.00
   8   3  -7    7.50    1.40
   8   3  -7    8.40    1.80
   8   3  -7    8.00    1.10
   7   3  -7   10.30    1.40
   7   3  -7    6.90    1.40
   7   3  -7    9.90    1.20
   6   3  -7    0.90    0.70
   6   3  -7    0.30    0.80
   6   3  -7    1.30    0.90
   6   3  -7    1.00    0.70
   5   3  -7    0.80    0.80
   5   3  -7   -0.30    0.80
   5   3  -7   -0.70    0.90
   5   3  -7    0.70    0.60
   5   3  -7   -0.40    0.90
   4   3  -7   45.30    2.10
   4   3  -7   47.30    2.80
   4   3  -7   46.80    1.90
   4   3  -7   46.50    3.20
   4   3  -7   45.00    2.00
   4   3  -7   43.30    2.30
   3   3  -7   46.10    1.70
  -3  -3   7   44.90    1.90
   2   3  -7   63.69    2.10
  -2  -3   7   65.29    2.20
  -2  -3   7   65.19    1.90
   1   3  -7    2.10    0.60
  -1  -3   7    1.30    0.40
  -1  -3   7    2.20    0.50
   0   3  -7    1.80    0.40
   0  -3   7    1.30    0.30
   0  -3   7    1.30    0.40
   1  -3   7    0.30    0.40
   1  -3   7    0.90    0.30
   2  -3   7    1.20    0.40
   2  -3   7    0.70    0.70
   2  -3   7    0.70    0.50
  -3   3  -7    0.80    0.80
   3  -3   7    1.50    0.60
   3  -3   7   -0.60    0.70
   3  -3   7    1.00    0.50
  -4   3  -7    2.30    1.10
  -4   3  -7    0.20    1.10
  -4   3  -7    0.10    0.80
   4  -3   7   -0.40    0.70
   4  -3   7   -0.10    0.60
  -5   3  -7    8.80    1.90
  -5   3  -7    1.90    0.70
  -5   3  -7    8.30    1.60
   5  -3   7    1.80    1.30
   5  -3   7    4.30    0.90
  -6   3  -7    0.20    0.60
   6  -3   7   -0.30    0.60
   6  -3   7    0.90    0.80
  -7   3  -7   -0.30    0.50
   7  -3   7    0.30    0.80
   7  -3   7   -0.70    0.70
  -8   3  -7    9.90    1.00
   8  -3   7   12.60    1.40
   8  -3   7   11.40    1.20
  -9   3  -7    0.60    0.60
   9  -3   7    1.60    0.70
   9  -3   7    1.30    0.60
   9   2  -7    2.10    0.80
   9   2  -7    1.10    0.50
   8   2  -7    0.60    0.50
   8   2  -7    0.60    0.70
   7   2  -7    2.10    0.60
   7   2  -7    2.60    0.80
   7   2  -7    2.00    1.00
   7   2  -7    1.50    0.70
   6   2  -7    1.30    0.70
   6   2  -7    0.50    0.90
   6   2  -7    1.30    0.90
   6   2  -7    1.80    0.70
   5   2  -7   -1.10    0.90
   5   2  -7    0.90    0.80
   5   2  -7   -0.30    0.70
   5   2  -7    1.40    0.80
   5   2  -7    0.80    0.90
   4   2  -7    3.80    0.80
   4   2  -7    2.10    1.30
   4   2  -7    4.80    1.50
   4   2  -7    2.50    0.70
  -4  -2   7    3.20    0.90
   3   2  -7  168.38    4.90
  -3  -2   7  166.98    4.90
   2   2  -7    0.30    0.30
  -2  -2   7    0.20    0.40
  -2  -2   7    0.30    0.30
   1   2  -7   28.90    1.10
  -1  -2   7   29.20    1.10
  -1  -2   7   29.00    1.00
   0   2  -7   91.09    2.60
   0  -2   7   90.29    2.60
   0  -2   7   91.19    2.70
   1  -2   7   79.39    2.30
   1  -2   7   78.19    2.30
   1  -2   7   71.69    2.30
   2  -2   7  123.29    3.70
   2  -2   7  131.19    3.70
   3  -2   7  130.09    3.90
   3  -2   7  128.49    3.80
   3  -2   7  124.19    3.80
  -4   2  -7    0.20    0.80
   4  -2   7    1.40    0.60
   4  -2   7   -0.70    0.50
  -5   2  -7  338.97    9.60
  -5   2  -7  332.67    9.50
  -5   2  -7  328.47    9.80
   5  -2   7  365.46    9.60
   5  -2   7  326.37    9.60
   5  -2   7  340.57    9.80
  -6   2  -7  521.55   14.30
  -6   2  -7  515.85   14.10
   6  -2   7  516.25   14.20
   6  -2   7  501.15   14.30
  -7   2  -7    0.80    0.60
  -7   2  -7    0.70    0.90
   7  -2   7    0.90    0.70
   7  -2   7    2.40    0.80
  -8   2  -7    1.60    0.60
   8  -2   7    0.90    0.70
  -9   2  -7   12.70    1.00
   9  -2   7   14.70    1.50
   9  -2   7   12.70    1.20
   9   1  -7    1.00    0.40
   8   1  -7   -0.80    0.80
   7   1  -7   24.00    1.60
   7   1  -7   25.10    1.50
   7   1  -7   24.00    1.80
   6   1  -7   12.00    1.40
   6   1  -7   13.60    1.80
   6   1  -7   11.10    1.30
   5   1  -7   22.40    1.60
   5   1  -7   22.80    2.00
   5   1  -7   22.30    1.50
   5   1  -7   24.70    2.20
   5   1  -7   22.20    1.60
  -5  -1   7   19.30    2.40
   4   1  -7   43.80    1.80
   4   1  -7   43.60    2.20
   4   1  -7   43.20    2.00
  -4  -1   7   45.80    2.20
   3   1  -7    3.80    0.60
  -3  -1   7    3.50    0.90
   2   1  -7    0.20    0.30
  -2  -1   7    0.70    0.40
  -2  -1   7   -0.10    0.20
   1   1  -7   68.49    2.10
  -1  -1   7   65.79    2.00
  -1  -1   7   69.49    2.10
   0   1  -7   81.09    2.30
   0   1  -7   73.39    2.40
   0  -1   7   76.99    2.30
   0  -1   7   78.59    2.30
  -1   1  -7    1.60    0.40
  -1   1  -7    2.50    0.60
   1  -1   7    1.80    0.40
   1  -1   7    1.40    0.40
  -2   1  -7   25.50    0.90
   2  -1   7   26.50    1.00
   2  -1   7   25.40    1.00
  -3   1  -7   18.50    0.80
   3  -1   7   18.90    1.00
   3  -1   7   18.40    0.90
   3  -1   7   19.10    1.20
   3  -1   7   14.90    1.20
   4  -1   7    6.80    0.80
   4  -1   7    4.80    0.90
  -5   1  -7    2.00    0.80
   5  -1   7    1.10    0.70
   5  -1   7    1.70    1.00
   5  -1   7    2.30    0.70
  -6   1  -7    0.50    0.70
   6  -1   7   -0.10    0.60
   6  -1   7   -0.40    0.80
  -7   1  -7    0.00    0.60
   7  -1   7    0.90    0.70
   7  -1   7    0.30    0.80
  -8   1  -7    0.80    0.70
  -8   1  -7    1.60    0.50
   8  -1   7    2.00    0.70
   8  -1   7    2.40    0.80
  -9   1  -7    0.50    0.50
   9  -1   7    0.30    0.70
   9  -1   7    0.60    0.70
 -10   1  -7    0.60    0.40
  10  -1   7    0.60    0.60
   9   0  -7    0.10    0.40
   8   0  -7    8.00    0.90
   7   0  -7    0.10    0.60
   7   0  -7    0.30    0.90
   6   0  -7   29.00    2.20
   6   0  -7   30.60    1.60
   6   0  -7   32.40    1.80
  -6   0   7   27.40    2.50
   5   0  -7   16.50    1.70
   5   0  -7   17.70    2.20
   5   0  -7   19.70    1.40
   5   0  -7   15.10    1.60
  -5   0   7   17.80    2.20
   4   0  -7    6.00    1.50
   4   0  -7    7.50    1.30
   4   0  -7    7.70    1.00
  -4   0   7    8.40    2.00
   3   0  -7    6.70    0.70
  -3   0   7    4.80    1.00
   2   0  -7   13.20    0.80
  -2   0   7   13.60    0.80
  -2   0   7   14.60    0.60
   1   0  -7   19.40    0.80
  -1   0   7   18.70    0.70
  -1   0   7   18.80    0.80
   0   0  -7  401.96   10.70
   0   0  -7  382.56   10.70
   0   0   7  396.06   10.60
   0   0   7  398.26   10.70
  -1   0  -7  137.09    4.10
  -1   0  -7  144.29    4.00
   1   0   7  147.99    4.10
   1   0   7  146.39    4.00
  -2   0  -7 1254.67   32.80
  -2   0  -7 1243.98   32.80
   2   0   7 1216.18   32.80
   2   0   7 1226.38   32.80
  -3   0  -7   85.09    2.60
   3   0   7   79.69    2.80
   3   0   7   86.69    2.50
   3   0   7   94.49    2.60
  -4   0  -7  258.97    7.30
   4   0   7  276.87    7.40
   4   0   7  263.07    7.50
  -5   0  -7   20.00    2.00
   5   0   7   27.30    1.40
  -6   0  -7    8.10    1.50
   6   0   7   11.10    1.80
   6   0   7   11.50    1.70
   6   0   7   10.10    1.10
  -7   0  -7    1.10    0.70
   7   0   7    3.10    0.90
   7   0   7    2.60    0.70
  -8   0  -7   49.40    2.10
   8   0   7   48.00    2.10
   8   0   7   45.50    2.20
  -9   0  -7   15.20    1.20
  -9   0  -7   14.40    1.20
   9   0   7   16.50    1.20
   9   0   7   17.70    1.40
 -10   0  -7    0.10    0.40
  10   0   7   -0.40    0.60
  10   0   7    2.30    1.00
   9  -1  -7   23.70    1.20
   8  -1  -7    4.30    1.80
   8  -1  -7    6.20    0.80
   7  -1  -7    2.10    1.00
   7  -1  -7    2.00    0.60
   6  -1  -7    5.70    1.20
   6  -1  -7    4.10    0.70
   6  -1  -7    3.80    1.10
  -6   1   7    3.40    1.10
   5  -1  -7   -1.50    1.30
   5  -1  -7    1.00    1.00
   5  -1  -7    0.70    0.70
  -5   1   7    2.20    1.10
   4  -1  -7    2.90    0.80
   4  -1  -7    1.80    0.70
   4  -1  -7    1.00    0.90
  -4   1   7    1.30    1.10
   3  -1  -7    6.80    0.70
  -3   1   7    7.70    1.20
   2  -1  -7   84.79    2.60
  -2   1   7   82.59    2.50
  -2   1   7   85.79    2.70
   1  -1  -7   31.90    1.20
  -1   1   7   31.70    1.20
  -1   1   7   32.30    1.10
   0  -1  -7   26.40    1.00
   0  -1  -7   26.70    1.10
   0   1   7   27.20    1.00
   0   1   7   26.20    1.00
  -1  -1  -7   26.40    1.00
  -1  -1  -7   29.00    1.00
   1   1   7   27.60    1.00
   1   1   7   27.10    1.00
  -2  -1  -7   76.49    2.30
  -2  -1  -7   75.79    2.30
   2   1   7   77.49    2.30
   2   1   7   75.79    2.20
  -3  -1  -7    0.50    0.30
   3   1   7    0.90    0.70
   3   1   7    0.10    0.30
   3   1   7    0.40    0.30
  -4  -1  -7   52.69    1.90
   4   1   7   55.89    1.90
   4   1   7   55.39    2.00
  -5  -1  -7   64.59    2.30
   5   1   7   65.09    2.20
   5   1   7   60.49    2.50
   5   1   7   64.79    2.30
  -6  -1  -7   22.60    1.80
   6   1   7   25.30    2.10
   6   1   7   23.50    1.60
   6   1   7   24.30    1.80
   6   1   7   23.30    1.40
   6   1   7   24.40    1.90
  -7  -1  -7    2.60    0.80
   7   1   7    3.80    0.80
   7   1   7    2.00    0.90
  -8  -1  -7    0.40    0.70
   8   1   7    1.90    0.80
   9   1   7    7.00    1.70
   9   1   7    7.70    1.20
 -10  -1  -7    0.10    0.50
 -10  -1  -7    0.00    0.60
  10   1   7    0.10    0.90
  10   1   7    0.50    0.60
   8  -2  -7    1.10    0.90
   8  -2  -7    0.10    0.50
   7  -2  -7   48.70    2.10
   7  -2  -7   46.10    2.30
   6  -2  -7   11.90    1.60
   6  -2  -7    8.30    1.10
  -6   2   7    5.60    1.10
   5  -2  -7    2.20    0.70
  -5   2   7    3.80    1.50
   4  -2  -7    8.60    1.20
   4  -2  -7    8.40    1.30
  -4   2   7   10.60    1.80
   3  -2  -7    7.70    0.90
  -3   2   7    7.80    1.70
   2  -2  -7    6.50    0.70
  -2   2   7    7.60    0.70
  -2   2   7    6.80    1.00
   1  -2  -7  202.68    5.70
  -1   2   7  194.78    5.60
  -1   2   7  198.28    5.50
   0  -2  -7   98.59    3.10
   0   2   7  110.39    3.10
   0   2   7  104.69    3.10
  -1  -2  -7    1.50    0.40
  -1  -2  -7    0.60    0.40
   1   2   7    1.40    0.30
   1   2   7    1.30    0.30
  -2  -2  -7   46.90    1.60
  -2  -2  -7   43.20    1.50
   2   2   7   43.00    1.50
   2   2   7   45.80    1.40
  -3  -2  -7  128.89    3.70
   3   2   7  127.09    3.60
   3   2   7  116.59    3.70
   3   2   7  124.59    3.50
  -4  -2  -7  275.87    7.60
   4   2   7  257.27    7.60
   4   2   7  283.47    7.60
  -5  -2  -7    2.10    0.80
   5   2   7    2.30    0.60
   5   2   7    2.70    0.60
   5   2   7    3.30    1.00
  -6  -2  -7  231.48    7.00
  -6  -2  -7  238.08    7.10
   6   2   7  242.98    6.90
   6   2   7  248.68    7.00
   6   2   7  228.28    7.10
   6   2   7  233.88    6.90
   6   2   7  235.58    7.00
   6   2   7  240.08    7.10
  -7  -2  -7    8.20    1.50
   7   2   7    7.30    1.30
   7   2   7    7.90    1.70
   7   2   7    7.70    1.80
   7   2   7   10.80    1.20
   7   2   7    7.40    1.60
  -8  -2  -7   25.30    1.70
   8   2   7   25.30    2.00
   8   2   7   23.60    1.90
   8   2   7   24.50    1.80
   8   2   7   25.30    1.50
  -9  -2  -7   30.70    1.60
   9   2   7   32.10    1.70
   9   2   7   29.30    1.70
   9   2   7   32.00    3.20
 -10  -2  -7   57.99    2.00
  10   2   7   48.30    2.10
  10   2   7   59.79    2.20
   8  -3  -7    9.10    0.90
   8  -3  -7    9.10    1.40
   7  -3  -7    0.40    0.80
   7  -3  -7   -0.40    0.50
   6  -3  -7   66.89    2.60
   6  -3  -7   68.59    2.60
  -6   3   7   67.29    2.80
   5  -3  -7   50.39    2.10
  -5   3   7   51.29    2.40
   4  -3  -7    1.60    1.20
   4  -3  -7    0.70    0.60
  -4   3   7    1.30    1.00
   3  -3  -7    5.10    1.10
  -3   3   7    2.90    1.00
  -3   3   7    1.70    1.10
   2  -3  -7    0.70    0.70
  -2   3   7    0.40    0.70
  -2   3   7    0.90    1.10
   1  -3  -7   23.30    1.10
  -1   3   7   22.70    1.00
  -1   3   7   20.60    1.20
   0  -3  -7    0.20    0.30
   0   3   7    0.30    0.30
   0   3   7    0.30    0.40
  -1  -3  -7   17.10    0.80
  -1  -3  -7   14.70    1.00
   1   3   7   16.80    0.80
  -2  -3  -7   15.40    0.80
  -2  -3  -7   14.00    0.90
   2   3   7   17.40    0.80
   2   3   7   16.40    0.80
   2   3   7   16.90    1.20
  -3  -3  -7   57.19    1.80
  -3  -3  -7   56.49    2.00
   3   3   7   51.99    2.00
   3   3   7   56.89    1.70
   3   3   7   57.49    1.90
  -4  -3  -7    8.50    0.90
   4   3   7    8.00    0.90
   4   3   7    6.80    0.80
  -5  -3  -7   21.90    1.50
   5   3   7   21.30    1.30
   5   3   7   21.40    1.90
   5   3   7   21.50    2.00
   5   3   7   22.70    1.80
   5   3   7   22.10    1.40
  -6  -3  -7   -0.70    1.30
   6   3   7    1.50    0.90
   6   3   7    1.40    0.90
   6   3   7    0.20    0.60
   6   3   7    0.60    1.10
   6   3   7   -0.10    0.90
   6   3   7    0.50    0.80
   7   3   7    3.20    0.90
   7   3   7    1.50    0.90
   7   3   7    2.90    0.80
   7   3   7    2.30    0.90
   7   3   7    2.80    0.90
  -8  -3  -7    0.90    0.80
   8   3   7    0.80    0.80
   8   3   7   -0.20    0.70
   8   3   7    0.20    0.80
   8   3   7    0.40    0.70
   8   3   7   -0.80    0.80
  -9  -3  -7   -0.80    0.70
   9   3   7    0.90    0.80
   9   3   7   -0.10    0.60
   9   3   7   -0.90    0.80
 -10  -3  -7    3.80    1.00
  10   3   7    4.70    1.10
  10   3   7    6.50    1.40
  10   3   7    7.90    2.10
   7  -4  -7   10.20    1.20
   7  -4  -7   13.20    1.10
   6  -4  -7    5.00    1.00
   6  -4  -7    3.50    0.80
   5  -4  -7    2.80    0.70
  -5   4   7    3.70    0.90
   4  -4  -7    2.10    0.60
  -4   4   7    2.20    0.90
   3  -4  -7    3.70    1.20
  -3   4   7    2.10    0.80
  -3   4   7    2.60    1.10
  -3   4   7    2.60    1.00
  -3   4   7    0.70    1.40
   2  -4  -7   -1.20    0.70
  -2   4   7   -0.90    1.00
  -2   4   7   -0.40    1.00
  -2   4   7    2.00    1.30
  -2   4   7    2.00    0.90
   1  -4  -7   22.90    1.80
  -1   4   7   27.20    1.70
  -1   4   7   27.90    1.50
  -1   4   7   26.80    1.30
   0  -4  -7   66.49    2.20
   0   4   7   68.09    2.30
   0   4   7   64.29    2.20
   0   4   7   64.29    2.40
  -1  -4  -7   92.49    2.90
   1   4   7   87.09    2.90
   1   4   7   92.29    2.80
   1   4   7   92.69    2.90
  -2  -4  -7    0.20    0.60
  -2  -4  -7    0.20    0.50
   2   4   7    0.60    0.40
   2   4   7    0.30    0.50
   2   4   7    1.10    0.70
  -3  -4  -7   32.40    1.40
   3   4   7   31.20    1.30
   3   4   7   31.00    1.50
   3   4   7   32.60    1.30
  -4  -4  -7   17.30    1.20
   4   4   7   16.30    1.10
   4   4   7   16.60    1.20
  -5  -4  -7   -0.70    0.80
   5   4   7   -0.10    0.60
   5   4   7    1.00    0.90
   5   4   7   -0.20    0.80
   5   4   7    1.30    1.00
   5   4   7    0.60    0.70
   5   4   7    0.50    0.90
  -6  -4  -7    8.90    1.60
   6   4   7    9.30    1.20
   6   4   7    7.00    1.00
   6   4   7    6.80    1.50
   6   4   7    8.90    1.50
   6   4   7    6.70    1.40
   6   4   7    7.90    1.60
   7   4   7    0.50    0.70
   7   4   7    1.10    0.80
   7   4   7   -1.20    0.80
   7   4   7    0.40    0.80
   7   4   7    0.30    0.70
  -8  -4  -7    7.00    1.50
   8   4   7    5.70    1.40
   8   4   7    4.40    0.90
   8   4   7    3.60    0.70
   8   4   7    5.00    1.10
  -9  -4  -7    2.90    1.00
   9   4   7    0.80    0.80
   9   4   7    1.60    0.60
 -10  -4  -7    3.40    0.70
  10   4   7    4.90    1.10
  10   4   7    3.00    1.10
  10   4   7    5.30    1.20
  10   4   7    5.00    1.20
   7  -5  -7    0.10    0.60
   7  -5  -7   -0.10    0.60
   6  -5  -7   17.30    1.30
   6  -5  -7   21.10    1.20
  -6   5   7   20.60    1.50
   5  -5  -7   -0.30    0.60
  -5   5   7    0.80    0.70
   4  -5  -7  151.78    4.70
  -4   5   7  153.68    4.90
  -3   5   7  114.59    4.10
  -3   5   7  113.89    3.70
  -3   5   7  114.69    3.90
  -3   5   7  118.59    4.00
   2  -5  -7    7.10    1.70
  -2   5   7    3.60    0.90
  -2   5   7    1.70    1.10
  -2   5   7    1.10    0.80
  -2   5   7    1.70    0.80
   1  -5  -7    9.00    1.30
  -1   5   7    7.90    1.80
  -1   5   7    9.10    1.70
  -1   5   7   10.60    1.50
  -1   5   7    7.20    1.70
   0  -5  -7   53.79    2.00
   0   5   7   45.70    2.30
   0   5   7   52.59    2.00
   0   5   7   51.89    1.90
   0   5   7   48.30    2.20
   0   5   7   50.09    2.40
  -1  -5  -7  114.59    3.60
   1   5   7  110.49    3.70
   1   5   7  110.79    3.50
   1   5   7  118.29    3.60
  -2  -5  -7   85.19    2.80
   2   5   7   83.29    2.80
   2   5   7   82.09    2.80
   2   5   7   81.19    2.70
  -3  -5  -7    1.40    0.70
   3   5   7    1.70    0.70
   3   5   7    0.80    0.50
   3   5   7    1.80    1.00
  -4  -5  -7   14.20    1.30
   4   5   7   12.40    1.50
   4   5   7   18.80    1.20
   4   5   7   13.30    1.30
   4   5   7   14.70    1.70
   4   5   7   11.90    1.80
  -5  -5  -7   47.50    2.40
   5   5   7   51.69    2.50
   5   5   7   50.99    2.20
   5   5   7   50.09    2.50
   5   5   7   46.60    2.40
   5   5   7   50.59    2.00
   5   5   7   49.99    2.30
   6   5   7    5.40    1.50
   6   5   7    7.90    1.30
   6   5   7    8.30    1.10
   6   5   7    8.20    1.60
   6   5   7    8.50    1.60
   7   5   7    6.00    1.20
   7   5   7    7.60    1.20
   7   5   7    5.50    1.30
   7   5   7    8.40    1.40
   7   5   7    8.50    1.50
   8   5   7   34.20    1.90
   8   5   7   32.50    1.90
   8   5   7   32.40    1.90
   8   5   7   32.90    1.70
   8   5   7   35.50    1.80
  -9  -5  -7    3.50    1.10
   9   5   7    1.00    0.70
   9   5   7    1.10    0.70
   9   5   7    0.90    0.90
   9   5   7   -0.50    0.70
   9   5   7   -0.50    0.80
  10   5   7   17.30    1.20
  10   5   7   19.60    1.20
  10   5   7   16.90    1.20
   6  -6  -7    0.50    0.50
   6  -6  -7    0.70    0.80
  -6   6   7    0.20    0.60
   5  -6  -7    0.10    0.60
  -5   6   7    1.50    0.70
   4  -6  -7    0.20    0.60
  -4   6   7   -0.70    1.10
  -4   6   7    0.20    0.70
   3  -6  -7   72.69    2.70
  -3   6   7   75.09    3.00
  -3   6   7   71.29    2.80
  -3   6   7   74.49    2.70
  -3   6   7   74.99    3.00
  -2   6   7   17.10    1.30
  -2   6   7   17.50    1.60
  -2   6   7   16.60    1.60
  -2   6   7   14.20    1.80
   1  -6  -7    2.10    1.30
  -1   6   7    1.40    0.70
  -1   6   7    0.40    0.80
  -1   6   7   -0.10    1.00
  -1   6   7    0.10    0.90
  -1   6   7   -0.80    0.80
   0  -6  -7    0.90    1.00
   0   6   7    2.10    0.80
   0   6   7    0.70    0.60
   0   6   7    0.40    1.00
   0   6   7    0.20    0.80
   0   6   7    0.90    0.90
  -1  -6  -7   19.00    1.50
   1   6   7   20.60    2.30
   1   6   7   18.30    1.30
   1   6   7   19.00    1.80
   1   6   7   17.90    1.60
   1   6   7   20.40    1.40
   1   6   7   17.80    1.60
  -2  -6  -7   26.50    1.60
   2   6   7   22.50    1.90
   2   6   7   25.00    1.40
   2   6   7   23.30    2.00
   2   6   7   26.30    1.70
   2   6   7   25.30    2.00
   2   6   7   25.30    1.50
  -3  -6  -7   26.40    1.70
   3   6   7   26.00    1.60
   3   6   7   26.80    1.70
   3   6   7   28.00    1.50
   3   6   7   27.70    2.10
   3   6   7   23.40    1.90
   3   6   7   25.60    1.80
  -4  -6  -7    9.70    1.60
   4   6   7   10.10    1.60
   4   6   7    8.20    1.30
   4   6   7    9.00    1.10
   4   6   7    8.70    1.40
   4   6   7    8.10    2.10
   4   6   7   12.10    1.50
   5   6   7    9.20    2.10
   5   6   7   11.30    1.20
   5   6   7    9.30    1.90
   5   6   7    9.80    1.50
   5   6   7   11.40    1.60
   5   6   7    8.80    1.50
   6   6   7   37.60    1.90
   6   6   7   38.00    2.10
   6   6   7   37.30    2.10
   6   6   7   37.70    2.00
   6   6   7   39.00    1.90
   7   6   7    0.80    0.70
   7   6   7   -0.20    0.70
   7   6   7    0.10    0.80
   7   6   7    0.30    0.80
   7   6   7    0.60    0.80
   8   6   7    5.50    1.40
   8   6   7    7.50    1.20
   8   6   7    6.50    1.40
   8   6   7    6.30    1.30
   8   6   7    8.00    1.10
   9   6   7    0.00    0.60
   9   6   7    0.70    0.70
   9   6   7    0.80    0.50
   9   6   7    0.40    0.60
   9   6   7    1.30    1.00
  10   6   7    1.10    0.50
  10   6   7    0.30    0.50
  10   6   7    0.20    0.50
   6  -7  -7   -0.10    0.50
  -6   7   7    2.30    0.70
   5  -7  -7   13.50    1.30
   5  -7  -7   11.00    1.10
  -5   7   7   11.80    1.10
   4  -7  -7    2.90    0.70
  -4   7   7    2.70    0.80
  -4   7   7    0.80    1.10
   3  -7  -7   20.30    1.30
  -3   7   7   22.20    1.50
  -3   7   7   18.50    1.50
  -3   7   7   17.50    1.70
  -3   7   7   19.00    1.50
  -2   7   7   70.39    2.60
  -2   7   7   72.19    2.90
  -2   7   7   65.89    2.80
  -2   7   7   71.59    2.80
  -1   7   7    8.00    1.20
  -1   7   7    6.60    1.60
  -1   7   7   10.00    1.40
  -1   7   7    7.20    1.50
   0   7   7    2.10    0.90
   0   7   7    2.60    0.80
   0   7   7    3.20    1.10
  -1  -7  -7    5.70    1.60
   1   7   7    5.00    1.30
   1   7   7    8.30    1.50
   1   7   7    5.20    1.20
   1   7   7    5.80    1.50
   1   7   7    3.60    0.90
  -2  -7  -7    8.00    1.50
   2   7   7    6.50    1.10
   2   7   7    7.30    1.50
   2   7   7    7.20    1.50
   2   7   7    4.70    1.30
   2   7   7    5.30    1.70
   2   7   7    8.70    1.90
   2   7   7    7.50    1.40
  -3  -7  -7    7.60    1.90
   3   7   7    8.60    1.10
   3   7   7    6.40    1.50
   3   7   7    6.70    1.30
   3   7   7    6.40    1.00
   3   7   7   10.30    1.70
   4   7   7    6.70    1.30
   4   7   7    9.20    1.10
   4   7   7    6.20    1.00
   4   7   7    7.10    1.90
   4   7   7    9.00    1.30
   5   7   7   15.40    1.60
   5   7   7   15.10    1.40
   5   7   7   14.40    1.40
   5   7   7   15.20    1.40
   6   7   7   -0.30    0.70
   6   7   7    1.20    1.00
   6   7   7   -0.10    0.80
   6   7   7    0.00    0.70
   6   7   7    0.40    0.70
   7   7   7    0.60    0.60
   7   7   7    1.70    0.90
   7   7   7    0.20    0.70
   7   7   7    1.40    0.80
   7   7   7   -0.40    1.10
   8   7   7    2.00    1.00
   8   7   7    2.00    0.60
   8   7   7    1.70    0.70
   8   7   7    1.30    0.70
   8   7   7    1.90    0.50
   9   7   7   -0.10    0.60
   9   7   7   -0.40    1.10
   9   7   7    0.30    0.50
   9   7   7    0.00    0.40
  10   7   7    7.80    0.80
  10   7   7    5.50    0.90
  10   7   7    8.00    0.80
   5  -8  -7   -0.90    0.70
  -5   8   7    0.00    0.50
  -4   8   7    3.40    0.90
   3  -8  -7   -0.30    0.70
  -3   8   7    0.60    0.70
  -3   8   7    1.10    0.80
  -3   8   7    0.70    0.80
  -2   8   7    0.80    0.60
  -2   8   7   -0.10    0.60
  -2   8   7    0.90    0.90
  -2   8   7    0.60    0.70
  -1   8   7    7.30    1.30
  -1   8   7    5.90    1.30
  -1   8   7    8.10    1.30
   0   8   7    9.80    1.40
   0   8   7   11.10    1.20
   0   8   7   10.40    1.60
   0   8   7   12.60    1.40
   0   8   7   10.80    1.50
   1   8   7    7.90    1.10
   1   8   7    8.80    1.60
   1   8   7    9.60    1.50
   1   8   7    9.40    1.30
   1   8   7    6.40    1.60
   2   8   7    3.30    0.80
   2   8   7    2.80    0.70
   2   8   7    1.80    1.30
   2   8   7    3.80    1.00
   2   8   7    4.00    0.90
   3   8   7   15.30    1.70
   3   8   7    9.70    1.80
   3   8   7   11.60    1.20
   3   8   7   11.60    1.30
   3   8   7   11.10    1.40
   4   8   7   19.80    1.50
   4   8   7   19.50    2.10
   4   8   7   14.10    1.60
   4   8   7   16.30    1.40
   4   8   7   16.70    1.60
   5   8   7   -0.20    0.60
   5   8   7   -0.50    0.70
   5   8   7   -0.40    0.70
   5   8   7    1.10    0.80
   6   8   7    5.60    1.20
   6   8   7    7.10    1.30
   6   8   7    5.70    1.00
   6   8   7    7.10    1.80
   6   8   7    6.00    1.40
   7   8   7    1.50    0.60
   7   8   7    1.00    0.70
   7   8   7    1.20    0.80
   7   8   7    1.50    0.90
   7   8   7    1.10    0.50
   8   8   7   19.50    1.40
   8   8   7   19.90    1.70
   8   8   7   23.80    1.60
   8   8   7   21.80    1.20
   8   8   7   22.00    1.30
   9   8   7    0.50    0.40
   9   8   7    1.40    0.50
   9   8   7    0.50    0.60
  10   8   7    0.90    0.40
  10   8   7    0.70    0.50
  10   8   7    0.90    0.40
   4  -9  -7    1.40    0.60
  -4   9   7    0.50    0.40
  -3   9   7    3.20    0.70
  -3   9   7    3.70    0.90
   2  -9  -7    2.30    0.80
  -2   9   7    1.70    0.70
  -2   9   7    2.30    0.70
  -2   9   7    1.90    0.70
  -2   9   7    0.90    0.70
  -1   9   7   20.30    1.50
  -1   9   7   21.60    1.50
  -1   9   7   22.20    1.40
  -1   9   7   20.30    1.40
   0   9   7   93.89    3.50
   0   9   7   87.99    3.20
   0   9   7   83.29    3.00
   0   9   7   89.39    3.30
   1   9   7   28.90    1.60
   1   9   7   30.00    1.80
   1   9   7   25.70    1.60
   1   9   7   29.70    2.00
   1   9   7   28.50    1.90
   2   9   7   81.09    2.90
   2   9   7   81.29    3.20
   2   9   7   83.69    3.10
   2   9   7   81.39    3.10
   3   9   7   15.10    1.90
   3   9   7   15.00    1.40
   3   9   7   15.80    1.70
   4   9   7   33.40    2.00
   4   9   7   32.80    1.70
   4   9   7   32.30    1.70
   4   9   7   33.40    2.10
   4   9   7   30.00    1.90
   5   9   7    1.90    0.70
   5   9   7    2.60    0.70
   5   9   7    2.40    0.80
   5   9   7    2.70    0.80
   6   9   7   18.50    1.30
   6   9   7   16.70    1.50
   6   9   7   16.00    1.40
   6   9   7   15.30    1.30
   7   9   7   36.10    1.90
   7   9   7   38.60    1.90
   7   9   7   38.50    1.90
   7   9   7   38.80    1.70
   8   9   7    4.00    1.00
   8   9   7    2.90    1.20
   8   9   7    2.20    0.50
   8   9   7    1.80    0.50
   9   9   7   11.80    0.80
   9   9   7   10.80    1.10
   9   9   7   10.60    0.80
  -2  10   7    0.00    0.50
  -2  10   7    0.30    0.40
  -1  10   7    1.60    0.70
  -1  10   7    1.70    0.60
  -1  10   7    1.80    0.60
  -1  10   7    1.00    0.60
   0  10   7    4.40    1.20
   0  10   7    5.30    1.10
   0  10   7    3.70    1.10
   0  10   7    5.80    1.10
   1  10   7    1.40    0.80
   1  10   7    1.20    0.70
   2  10   7    1.60    0.70
   2  10   7    2.60    0.70
   2  10   7    1.90    0.70
   2  10   7    2.50    0.70
   2  10   7    3.90    1.10
   3  10   7    1.00    0.60
   3  10   7    1.80    0.80
   3  10   7   -0.10    0.80
   4  10   7    3.10    0.70
   4  10   7    3.20    1.00
   4  10   7    5.10    1.10
   5  10   7   28.60    1.60
   5  10   7   26.20    1.70
   5  10   7   28.70    1.50
   5  10   7   28.70    1.80
   6  10   7    3.10    0.70
   6  10   7    5.60    1.00
   6  10   7    5.40    1.20
   6  10   7    4.40    0.90
   7  10   7    4.70    1.10
   7  10   7    5.00    0.90
   7  10   7    2.20    0.70
   7  10   7    2.30    0.60
   8  10   7   35.70    1.50
   8  10   7   30.50    1.30
   8  10   7   30.80    1.50
  -1  11   7    0.10    0.50
  -1  11   7    0.80    0.50
   0  11   7   10.40    1.10
   0  11   7    9.50    1.00
   0  11   7    9.60    0.90
   0  11   7   10.70    1.00
   1  11   7   13.30    1.10
   1  11   7   12.70    1.40
   1  11   7   15.00    1.10
   1  11   7   14.50    1.10
   2  11   7   23.70    1.40
   2  11   7   24.20    1.40
   2  11   7   23.10    1.40
   3  11   7   19.10    1.40
   3  11   7   22.70    1.50
   3  11   7   23.10    1.30
   3  11   7   25.10    1.40
   4  11   7   20.20    1.40
   4  11   7   19.00    1.20
   4  11   7   18.80    1.30
   4  11   7   19.90    1.50
   5  11   7    0.20    0.60
   5  11   7    0.70    0.80
   5  11   7    0.20    0.50
   6  11   7    8.90    1.10
   6  11   7    9.10    0.90
   6  11   7    6.20    1.30
   7  11   7    1.50    0.60
   7  11   7    0.60    0.50
   2  12   7    0.20    0.60
   2  12   7    0.30    0.50
   2  12   7    0.20    0.50
   3  12   7    2.30    0.60
   3  12   7    1.60    0.70
   3  12   7    1.70    0.60
   4  12   7    1.60    0.60
   4  12   7    1.50    0.90
   5  12   7   11.10    1.10
   4  11  -8    1.10    0.70
   3  11  -8    1.70    0.70
   3  11  -8    0.10    0.70
   2  11  -8   -0.50    0.70
   2  11  -8    0.30    0.60
   1  11  -8    1.20    0.50
   1  11  -8    2.40    0.80
   0  11  -8    3.00    0.80
   0  11  -8    3.70    0.90
   6  10  -8    0.10    0.60
   6  10  -8    0.80    0.80
   5  10  -8    0.50    0.80
   5  10  -8    0.60    0.60
   4  10  -8    6.80    1.40
   4  10  -8    7.60    1.00
   4  10  -8    6.10    1.60
   3  10  -8    4.00    0.80
   3  10  -8    5.00    1.10
   2  10  -8    9.20    1.60
   2  10  -8    7.60    1.10
   2  10  -8    8.80    1.20
   1  10  -8    4.70    1.20
   1  10  -8    3.10    0.80
   1  10  -8    3.20    0.70
   0  10  -8    0.10    0.60
   0  10  -8   -0.70    0.50
   0  10  -8   -0.40    0.60
  -1  10  -8    6.20    0.90
  -1  10  -8    6.10    0.90
  -1  10  -8    8.00    1.10
  -2  10  -8   10.90    0.90
  -2  10  -8   13.70    1.20
  -2  10  -8   10.10    0.90
   7   9  -8    1.80    0.70
   7   9  -8    1.80    0.50
   7   9  -8    1.50    0.50
   6   9  -8    1.30    0.60
   6   9  -8    0.60    0.50
   6   9  -8   -0.50    0.80
   5   9  -8    1.00    0.60
   5   9  -8    0.60    0.60
   4   9  -8   -0.10    0.80
   4   9  -8   -0.80    1.00
   3   9  -8    0.70    0.70
   3   9  -8    4.20    1.00
   2   9  -8    0.20    0.60
   2   9  -8    0.60    0.70
   2   9  -8   -0.40    1.20
   1   9  -8    1.30    0.70
   1   9  -8    0.50    0.80
   1   9  -8    1.20    0.60
   0   9  -8    1.50    0.60
   0   9  -8    1.20    0.60
   0   9  -8    1.10    0.70
  -1   9  -8    1.20    0.90
  -1   9  -8    2.40    0.70
  -1   9  -8    1.80    0.80
  -2   9  -8   12.20    1.20
  -2   9  -8   14.60    1.20
  -2   9  -8   13.30    1.30
  -3   9  -8    1.30    0.50
  -3   9  -8    1.80    0.60
  -3   9  -8    0.90    0.60
  -4   9  -8    5.30    0.90
  -4   9  -8    5.40    0.90
  -4   9  -8    6.70    1.10
   8   8  -8    0.60    0.40
   8   8  -8    0.20    0.40
   7   8  -8   10.50    1.00
   7   8  -8   10.00    1.00
   7   8  -8   10.10    1.00
   6   8  -8    5.70    1.20
   6   8  -8    4.70    1.00
   6   8  -8    6.40    1.10
   5   8  -8    4.40    0.90
   5   8  -8    4.20    1.10
   5   8  -8    8.80    2.20
   4   8  -8    3.30    0.90
   4   8  -8    3.60    1.00
   4   8  -8    3.30    0.70
   4   8  -8    5.10    1.10
   3   8  -8   58.99    2.30
   3   8  -8   59.79    2.40
   3   8  -8   59.69    2.50
   2   8  -8   81.99    3.10
   2   8  -8   85.69    3.00
   2   8  -8   84.69    3.10
   2   8  -8   86.49    3.10
   1   8  -8    7.00    1.30
   1   8  -8    7.00    1.60
   1   8  -8    5.80    1.50
   1   8  -8    6.60    1.20
   0   8  -8   76.99    2.80
   0   8  -8   74.19    2.80
   0   8  -8   75.19    2.90
  -1   8  -8   -0.10    0.60
  -1   8  -8   -0.50    0.60
  -1   8  -8    0.50    0.70
  -2   8  -8   38.70    1.80
  -2   8  -8   39.60    1.90
  -2   8  -8   40.50    1.80
   2  -8   8   34.00    2.30
  -3   8  -8    1.10    0.70
  -3   8  -8    1.00    0.80
  -3   8  -8    0.60    0.60
   3  -8   8   -0.40    0.90
  -4   8  -8    1.00    0.70
  -4   8  -8    1.80    0.60
  -4   8  -8    1.20    0.50
   4  -8   8    2.90    0.90
  -5   8  -8    8.60    1.00
   5  -8   8    8.80    1.20
   8   7  -8   10.20    1.10
   8   7  -8    9.40    0.90
   7   7  -8   12.20    1.20
   7   7  -8   11.60    1.30
   7   7  -8   10.60    1.00
   6   7  -8    0.10    0.60
   6   7  -8   -0.50    0.50
   6   7  -8    0.80    0.60
   5   7  -8    7.50    1.30
   5   7  -8    6.30    1.10
   5   7  -8    5.00    1.10
   5   7  -8    5.20    1.10
   4   7  -8   11.00    1.20
   4   7  -8   11.70    1.60
   4   7  -8   10.80    1.30
   4   7  -8    8.50    1.80
   3   7  -8   -0.30    0.80
   3   7  -8   -0.40    0.90
   3   7  -8    0.70    0.70
   2   7  -8    0.10    0.70
   2   7  -8    0.60    0.70
   2   7  -8    0.40    1.10
   2   7  -8    2.40    0.80
   1   7  -8    3.40    0.90
   1   7  -8    4.10    0.80
   1   7  -8    6.70    1.60
   1   7  -8    6.30    1.30
   0   7  -8    3.00    0.80
   0   7  -8    3.60    1.00
   0   7  -8    5.40    1.30
   0   7  -8    3.00    1.00
  -1   7  -8    0.30    0.90
  -1   7  -8    0.10    0.60
  -1   7  -8    0.40    0.70
  -2   7  -8    6.00    1.40
  -2   7  -8    5.50    1.20
  -2   7  -8    3.70    0.80
   2  -7   8    5.20    1.40
  -3   7  -8    8.00    1.20
  -3   7  -8    5.80    1.30
  -3   7  -8    7.20    1.20
   3  -7   8    7.40    1.40
  -4   7  -8    7.40    1.10
  -4   7  -8    9.10    1.10
  -4   7  -8    7.00    1.80
   4  -7   8    6.50    1.30
  -5   7  -8    0.00    0.60
  -5   7  -8    0.30    0.70
   5  -7   8   -0.70    0.70
  -6   7  -8    4.20    0.80
   6  -7   8    2.80    0.70
   9   6  -8    5.80    0.90
   9   6  -8    5.60    0.80
   8   6  -8    8.30    1.20
   8   6  -8    8.50    1.00
   8   6  -8    9.10    0.90
   8   6  -8    8.60    1.00
   7   6  -8   25.50    1.80
   7   6  -8   26.30    1.80
   7   6  -8   26.60    1.50
   7   6  -8   27.20    1.70
   6   6  -8   74.49    2.80
   6   6  -8   73.99    2.70
   6   6  -8   73.39    2.90
   5   6  -8   41.40    2.70
   5   6  -8   45.70    2.00
   5   6  -8   46.60    1.90
   5   6  -8   44.80    2.10
   4   6  -8    8.90    1.10
   4   6  -8    6.30    1.40
   4   6  -8   10.50    1.90
   4   6  -8    8.70    1.40
   3   6  -8   -0.50    0.70
   3   6  -8    4.00    1.10
   3   6  -8   -0.10    1.10
   3   6  -8    0.10    0.90
   2   6  -8    7.70    1.60
   2   6  -8    7.70    2.00
   2   6  -8    6.50    1.20
   2   6  -8    5.90    1.30
   1   6  -8   75.09    2.80
   1   6  -8   71.89    3.00
   1   6  -8   75.69    2.70
  -1  -6   8   74.19    4.20
   0   6  -8   24.30    1.70
   0   6  -8   21.90    1.60
   0   6  -8   22.40    1.60
   0   6  -8   22.70    1.80
   0  -6   8   23.10    2.00
  -1   6  -8   36.70    2.10
  -1   6  -8   37.40    2.00
  -1   6  -8   37.50    2.10
  -1   6  -8   39.40    1.90
  -2   6  -8  112.89    3.80
  -2   6  -8  110.59    3.80
  -2   6  -8  110.39    3.70
   2  -6   8  104.29    3.50
  -3   6  -8    3.00    0.70
  -3   6  -8    4.40    1.30
  -3   6  -8    3.60    0.90
   3  -6   8    3.10    0.80
  -4   6  -8   22.20    1.60
  -4   6  -8   21.70    1.50
  -4   6  -8   18.70    1.60
   4  -6   8   19.70    1.50
  -5   6  -8    0.90    0.80
  -5   6  -8   -1.80    2.00
  -5   6  -8    1.10    0.60
   5  -6   8    0.30    0.70
  -6   6  -8   13.80    1.10
   6  -6   8   15.60    1.20
  -7   6  -8   33.80    1.40
   7  -6   8   33.40    1.50
   9   5  -8    3.90    0.80
   9   5  -8    5.10    0.80
   9   5  -8    3.60    0.70
   9   5  -8    4.50    0.70
   8   5  -8    1.70    0.70
   8   5  -8    1.20    0.50
   8   5  -8    2.20    0.70
   8   5  -8    1.10    0.70
   7   5  -8    0.00    0.80
   7   5  -8    0.40    0.50
   7   5  -8   -0.10    0.60
   7   5  -8   -0.20    0.60
   6   5  -8    1.40    0.60
   6   5  -8    2.70    0.80
   6   5  -8    2.60    0.90
   6   5  -8    1.70    0.60
   5   5  -8   15.50    1.30
   5   5  -8   16.50    1.30
   5   5  -8   16.00    1.50
   4   5  -8   -0.70    0.80
   4   5  -8    1.40    0.70
   4   5  -8    0.90    0.70
   4   5  -8    0.00    1.10
   3   5  -8    8.90    2.30
   3   5  -8    7.10    1.20
   3   5  -8    7.40    1.40
   3   5  -8    9.40    1.70
   3   5  -8    7.30    1.20
   2   5  -8    0.40    0.70
   2   5  -8    1.50    1.20
   2   5  -8    1.60    0.90
   2   5  -8    2.10    0.80
   1   5  -8   43.90    2.50
   1   5  -8   49.20    2.30
   1   5  -8   47.80    2.00
   1   5  -8   44.90    2.10
  -1  -5   8   49.30    2.00
   0   5  -8   11.60    1.30
   0   5  -8   10.90    1.40
   0   5  -8    9.30    1.50
   0   5  -8    9.30    1.70
   0  -5   8   11.40    1.20
  -1   5  -8    1.70    0.80
  -1   5  -8    1.50    0.90
  -1   5  -8    2.20    0.80
  -1   5  -8    1.10    0.90
   1  -5   8    2.30    0.80
  -2   5  -8    3.90    1.00
  -2   5  -8    1.40    0.90
  -2   5  -8    1.90    0.90
  -2   5  -8    1.70    0.70
   2  -5   8    0.80    0.80
   2  -5   8    3.60    0.90
  -3   5  -8    2.20    0.70
  -3   5  -8    2.30    1.10
  -3   5  -8    1.60    0.90
   3  -5   8    1.80    0.70
  -4   5  -8    6.50    1.40
  -4   5  -8    7.10    1.30
  -4   5  -8    7.20    1.80
   4  -5   8    6.40    1.10
  -5   5  -8    3.00    0.90
  -5   5  -8    3.40    1.00
   5  -5   8    5.70    1.20
  -6   5  -8    3.80    0.90
   6  -5   8    2.60    0.70
  -7   5  -8    0.40    0.50
   7  -5   8    0.70    0.70
  -8   5  -8    4.00    0.70
   8  -5   8    0.50    0.60
   9   4  -8   -0.20    0.90
   9   4  -8    0.50    0.50
   9   4  -8    0.50    0.50
   8   4  -8    0.00    0.60
   8   4  -8    0.80    0.70
   8   4  -8    0.70    0.60
   8   4  -8    0.40    0.70
   7   4  -8    0.40    0.60
   7   4  -8    1.30    0.70
   7   4  -8    0.00    0.70
   7   4  -8    0.70    0.70
   6   4  -8    2.10    0.80
   6   4  -8   -0.10    0.60
   6   4  -8   -0.30    0.70
   6   4  -8    0.50    0.60
   5   4  -8    0.30    0.80
   5   4  -8    1.60    0.80
   5   4  -8    1.80    0.60
   5   4  -8    0.40    1.40
   4   4  -8   12.90    1.30
   4   4  -8   11.40    1.80
   4   4  -8   12.60    1.40
   4   4  -8   11.10    2.20
   4   4  -8   13.40    1.50
   3   4  -8    9.70    1.30
   3   4  -8   10.00    1.50
   3   4  -8   15.40    1.80
   3   4  -8   13.90    1.30
   3   4  -8   12.60    1.60
   2   4  -8   67.19    2.70
   2   4  -8   67.69    2.50
   2   4  -8   67.79    2.30
   2   4  -8   67.19    2.90
   1   4  -8   48.90    1.80
  -1  -4   8   49.90    1.80
   0  -4   8  198.48    5.60
   0  -4   8  191.58    5.80
  -1   4  -8  225.38    6.70
  -1   4  -8  225.88    6.80
  -1   4  -8  219.28    6.60
   1  -4   8  228.28    6.40
  -2   4  -8   16.40    1.90
  -2   4  -8   19.00    1.80
  -2   4  -8   13.40    1.60
  -2   4  -8   20.10    1.60
   2  -4   8   19.10    1.30
   2  -4   8   17.10    1.30
  -3   4  -8   94.19    3.30
  -3   4  -8   90.29    3.40
  -3   4  -8   86.89    3.10
  -3   4  -8   91.39    3.30
   3  -4   8   87.79    3.00
   3  -4   8   90.19    3.20
  -4   4  -8  133.89    4.40
  -4   4  -8  130.59    4.50
  -4   4  -8  130.89    4.30
   4  -4   8  135.59    4.20
  -5   4  -8  123.79    4.20
  -5   4  -8  122.29    4.00
   5  -4   8  122.09    4.00
  -6   4  -8    2.40    0.60
   6  -4   8    2.00    0.80
  -7   4  -8   14.30    1.20
   7  -4   8   15.10    1.30
   7  -4   8   15.80    2.00
  -8   4  -8   42.90    1.60
   8  -4   8   42.40    1.70
   9   3  -8    4.20    0.90
   9   3  -8    5.60    0.90
   8   3  -8   -0.10    0.90
   8   3  -8    0.10    0.60
   8   3  -8   -0.50    0.70
   8   3  -8    0.30    0.50
   7   3  -8   14.10    1.40
   7   3  -8   13.50    1.30
   7   3  -8   13.80    1.20
   7   3  -8   16.60    1.40
   6   3  -8    3.90    0.90
   6   3  -8    2.90    0.70
   6   3  -8    5.50    1.40
   6   3  -8    3.90    0.80
   5   3  -8    0.00    0.70
   5   3  -8   -0.50    0.80
   5   3  -8    0.00    0.80
   5   3  -8    0.50    0.90
   4   3  -8    5.30    1.00
   4   3  -8    5.50    0.80
   4   3  -8    9.70    1.40
   4   3  -8    6.60    1.30
   4   3  -8    5.40    1.20
   3   3  -8   22.30    2.20
   3   3  -8   26.80    1.60
   3   3  -8   26.20    1.60
   3   3  -8   24.50    2.10
   3   3  -8   26.70    1.40
   2   3  -8    3.20    0.80
  -2  -3   8    2.90    0.50
  -2  -3   8    4.80    1.10
   1   3  -8    0.40    0.50
  -1  -3   8    0.80    0.40
  -1  -3   8   -0.10    0.50
   0   3  -8    3.40    0.70
   0  -3   8    4.00    0.60
   0  -3   8    3.20    0.60
   1  -3   8   83.29    2.60
   1  -3   8   82.09    2.70
   2  -3   8    0.80    0.70
   2  -3   8    0.10    0.40
   2  -3   8    1.30    0.80
  -3   3  -8   -0.70    0.90
  -3   3  -8   -0.10    0.80
  -3   3  -8    0.50    0.90
   3  -3   8    0.80    1.10
   3  -3   8    0.50    0.60
   3  -3   8    0.30    0.70
  -4   3  -8   -0.20    0.90
  -4   3  -8    1.50    0.70
  -4   3  -8    0.40    0.90
   4  -3   8    0.60    0.70
   4  -3   8   -0.20    0.80
  -5   3  -8    7.50    1.30
  -5   3  -8    8.10    1.60
  -5   3  -8    6.20    1.60
   5  -3   8    4.00    1.10
  -6   3  -8    6.20    1.50
  -6   3  -8    8.60    1.20
   6  -3   8    7.50    1.10
   6  -3   8    7.70    1.80
  -7   3  -8   16.00    1.20
   7  -3   8   15.20    1.60
   7  -3   8   15.00    1.30
  -8   3  -8   26.80    1.30
   8  -3   8   21.10    1.70
   8  -3   8   24.80    1.40
  -9   3  -8    0.50    0.40
   9  -3   8    0.90    0.60
   9   2  -8   -0.30    0.80
   9   2  -8   -0.20    0.50
   8   2  -8    6.40    0.90
   8   2  -8    6.50    1.10
   8   2  -8    7.40    1.30
   7   2  -8    6.60    1.10
   7   2  -8    5.80    1.50
   7   2  -8    4.60    1.10
   7   2  -8    5.10    1.10
   6   2  -8    0.70    0.60
   6   2  -8    1.90    0.90
   6   2  -8    0.90    0.70
   6   2  -8    1.60    0.90
  -6  -2   8   -1.00    1.30
   5   2  -8    3.00    1.00
   5   2  -8    0.90    0.90
   5   2  -8    1.50    0.80
   5   2  -8    1.40    0.60
   4   2  -8    5.00    1.20
   4   2  -8    5.40    1.10
   4   2  -8    2.60    1.10
   4   2  -8    4.50    1.00
   4   2  -8    2.80    1.00
   3   2  -8   53.79    2.50
   3   2  -8   47.40    1.80
  -3  -2   8   40.60    2.00
   2   2  -8  184.58    5.40
  -2  -2   8  191.38    5.20
  -2  -2   8  191.18    5.50
   1   2  -8  148.69    4.20
  -1  -2   8  141.99    4.20
  -1  -2   8  142.99    4.10
   0   2  -8  641.74   17.00
   0  -2   8  617.94   17.10
   0  -2   8  643.44   17.00
  -1   2  -8  301.97    8.20
   1  -2   8  308.47    8.30
   1  -2   8  301.97    8.40
   2  -2   8   41.30    1.90
   2  -2   8   45.80    1.60
   2  -2   8   42.90    1.60
   3  -2   8   14.40    1.30
   3  -2   8   14.00    1.20
   3  -2   8   17.50    1.00
  -4   2  -8   27.50    2.20
  -4   2  -8   30.40    1.90
  -4   2  -8   31.80    1.70
   4  -2   8   33.10    1.60
   4  -2   8   32.60    1.50
  -5   2  -8  255.57    7.50
  -5   2  -8  258.97    7.40
  -5   2  -8  258.37    7.70
   5  -2   8  246.28    7.50
   5  -2   8  272.67    7.40
   5  -2   8  250.17    7.70
  -6   2  -8  207.18    6.00
  -6   2  -8  206.68    6.20
   6  -2   8  195.98    6.30
   6  -2   8  209.68    6.10
  -7   2  -8   20.20    1.50
  -7   2  -8   19.20    1.40
   7  -2   8   19.00    1.40
   7  -2   8   16.50    1.70
  -8   2  -8    8.00    1.30
   8  -2   8    7.70    1.60
  -9   2  -8    0.10    0.50
   9  -2   8   -0.30    0.60
   9  -2   8   -0.70    0.70
   9   1  -8    7.20    0.70
   8   1  -8    2.40    0.60
   8   1  -8    0.70    0.80
   7   1  -8    0.60    0.60
   7   1  -8    0.40    0.70
   7   1  -8    0.10    0.90
   6   1  -8   26.60    2.00
   6   1  -8   26.10    1.50
   6   1  -8   23.70    1.50
  -6  -1   8   17.60    2.40
   5   1  -8   25.70    1.70
   5   1  -8   28.90    2.20
   5   1  -8   30.10    1.60
   5   1  -8   24.90    2.10
  -5  -1   8   29.30    2.20
   4   1  -8   -1.40    1.20
   4   1  -8    2.00    0.80
   4   1  -8    2.10    1.30
   4   1  -8    0.30    0.90
   4   1  -8    2.60    0.70
   3   1  -8   13.00    0.90
  -3  -1   8   12.70    1.30
   2   1  -8    6.10    0.70
  -2  -1   8    8.10    0.60
  -2  -1   8    6.70    0.90
   1   1  -8    3.10    0.60
  -1  -1   8    3.80    0.50
  -1  -1   8    3.30    0.70
   0   1  -8    2.80    0.50
   0  -1   8    3.60    0.60
   0  -1   8    3.30    0.50
  -1   1  -8  180.38    4.80
   1  -1   8  169.08    4.80
   1  -1   8  168.18    4.90
  -2   1  -8   27.90    1.10
   2  -1   8   27.60    1.10
   2  -1   8   26.20    1.10
  -3   1  -8    4.00    0.70
   3  -1   8    4.50    0.70
   3  -1   8    3.40    0.60
   3  -1   8    3.70    0.80
   4  -1   8    0.30    0.60
   4  -1   8    0.20    0.50
  -5   1  -8    7.90    1.50
   5  -1   8    6.60    1.40
   5  -1   8    7.20    1.10
   5  -1   8    7.10    1.40
  -6   1  -8    1.20    0.70
   6  -1   8    1.10    1.00
  -7   1  -8   52.69    2.10
   7  -1   8   52.69    2.10
   7  -1   8   49.00    2.40
  -8   1  -8    1.30    0.70
   8  -1   8    1.50    0.80
   8  -1   8    1.80    0.80
  -9   1  -8   10.60    1.00
   9  -1   8   11.20    1.10
   9  -1   8   15.30    1.30
 -10   1  -8    3.40    0.70
  10  -1   8    2.40    0.60
   9   0  -8    6.20    0.70
   8   0  -8   -0.20    0.50
   7   0  -8    0.20    0.50
   7   0  -8   -0.10    0.80
   6   0  -8   -0.20    0.80
   6   0  -8    0.30    0.60
   6   0  -8    1.40    1.10
  -6   0   8    1.50    1.10
   5   0  -8    1.50    0.80
   5   0  -8    1.70    0.80
   5   0  -8    4.10    1.30
  -5   0   8    2.70    1.10
   4   0  -8    0.30    0.80
   4   0  -8    0.00    0.70
   4   0  -8    0.30    0.70
  -4   0   8   -0.80    1.00
   3   0  -8  100.39    3.10
  -3   0   8   92.89    3.30
   2   0  -8   36.60    1.40
  -2   0   8   37.80    1.30
  -2   0   8   37.20    1.50
   1   0  -8    9.20    0.70
  -1   0   8    8.30    0.70
  -1   0   8    9.70    0.60
   0   0  -8   19.40    0.90
   0   0   8   19.90    0.90
   0   0   8   19.00    0.80
  -1   0  -8  371.56   10.60
  -1   0  -8  391.16   10.50
   1   0   8  399.86   10.50
  -2   0  -8  108.39    3.30
  -2   0  -8  110.79    3.20
   2   0   8  116.79    3.30
   2   0   8  111.19    3.20
  -3   0  -8    0.90    0.40
   3   0   8    1.10    0.40
   3   0   8    0.60    0.40
   3   0   8    0.10    0.70
  -4   0  -8   47.40    1.70
   4   0   8   48.00    1.90
   4   0   8   46.30    1.80
  -5   0  -8    6.50    1.70
   5   0   8    6.30    1.30
   5   0   8    4.10    1.00
   5   0   8    4.60    1.10
  -6   0  -8    5.90    1.40
   6   0   8    4.60    1.10
   6   0   8    4.80    1.00
  -7   0  -8  135.69    4.30
   7   0   8  134.99    4.20
   7   0   8  130.49    4.40
  -8   0  -8   48.60    2.00
   8   0   8   46.90    2.00
   8   0   8   46.50    2.20
  -9   0  -8   32.70    1.60
  -9   0  -8   36.70    1.60
   9   0   8   31.80    1.60
   9   0   8   34.00    1.80
 -10   0  -8    4.30    0.70
  10   0   8    2.40    0.80
  10   0   8    5.20    1.00
   8  -1  -8   12.70    0.90
   7  -1  -8   45.70    1.90
   6  -1  -8   -1.00    0.90
   6  -1  -8    1.20    0.60
  -6   1   8    2.40    1.10
   5  -1  -8    0.80    1.20
   5  -1  -8    0.80    0.60
  -5   1   8    2.20    1.00
   4  -1  -8    9.90    1.30
   4  -1  -8    8.40    1.60
   4  -1  -8   10.50    1.20
  -4   1   8    9.30    1.80
   3  -1  -8   77.49    2.60
   3  -1  -8   75.39    2.80
  -3   1   8   77.49    3.00
   2  -1  -8  190.18    5.40
  -2   1   8  184.88    5.20
  -2   1   8  186.48    5.50
   1  -1  -8    6.70    0.60
  -1   1   8    7.10    0.80
  -1   1   8    7.30    0.60
   0  -1  -8   52.89    1.80
   0   1   8   51.89    1.70
   0   1   8   52.19    1.80
  -1  -1  -8  113.09    3.50
  -1  -1  -8  122.99    3.50
   1   1   8  122.09    3.50
   1   1   8  122.39    3.50
  -2  -1  -8   12.40    0.90
  -2  -1  -8   12.80    0.70
   2   1   8   12.70    0.70
   2   1   8   11.70    0.70
  -3  -1  -8  109.59    3.20
   3   1   8  107.29    3.20
   3   1   8  101.29    3.30
   3   1   8  106.69    3.10
  -4  -1  -8   28.20    1.30
   4   1   8   28.90    1.40
   4   1   8   27.00    1.40
  -5  -1  -8   -0.50    1.00
  -5  -1  -8   -2.40    1.30
   5   1   8    1.80    1.20
   5   1   8    0.60    0.60
   5   1   8    0.20    0.60
  -6  -1  -8    6.80    1.10
   6   1   8    6.80    1.20
   6   1   8    9.10    1.70
   6   1   8    8.40    1.10
   6   1   8    7.50    1.90
  -7  -1  -8   -0.20    0.80
   7   1   8    0.40    0.70
   7   1   8    1.00    0.90
  -8  -1  -8    4.20    0.80
   8   1   8    4.40    0.90
   8   1   8    5.90    1.20
  -9  -1  -8   20.50    1.30
   9   1   8   21.90    1.50
   9   1   8   23.60    1.50
 -10  -1  -8    0.10    0.50
 -10  -1  -8    1.90    0.70
  10   1   8    1.70    0.60
  10   1   8   -0.70    0.80
   8  -2  -8    0.90    0.50
   7  -2  -8   12.30    1.10
   7  -2  -8   13.00    2.00
  -7   2   8   11.40    3.10
   6  -2  -8    0.40    1.00
   6  -2  -8    0.60    0.60
  -6   2   8   -0.20    0.90
   5  -2  -8   15.70    2.20
   5  -2  -8   14.30    1.20
  -5   2   8   13.70    1.80
   4  -2  -8    0.50    0.60
   4  -2  -8    2.50    1.30
   4  -2  -8    1.80    1.00
  -4   2   8    1.80    0.90
   3  -2  -8   63.69    2.30
   3  -2  -8   59.19    2.60
  -3   2   8   62.59    2.60
   2  -2  -8    0.60    0.50
  -2   2   8    0.90    0.70
  -2   2   8    0.40    0.50
   1  -2  -8    0.10    0.40
  -1   2   8    0.50    0.50
  -1   2   8    0.40    0.40
   0  -2  -8    2.00    0.50
   0   2   8    2.20    0.50
   0   2   8    2.30    0.50
  -1  -2  -8  411.26   10.70
  -1  -2  -8  400.46   10.70
   1   2   8  363.86   10.50
   1   2   8  373.56   10.50
  -2  -2  -8  100.89    3.20
  -2  -2  -8  109.09    3.20
   2   2   8  110.19    3.20
   2   2   8  107.09    3.10
   2   2   8  108.69    3.50
  -3  -2  -8    6.40    0.70
  -3  -2  -8    5.40    0.80
   3   2   8    5.50    1.00
   3   2   8    5.90    0.70
   3   2   8    6.40    0.70
  -4  -2  -8  293.57    8.20
   4   2   8  287.47    8.20
   4   2   8  298.47    8.30
  -5  -2  -8    9.30    1.40
   5   2   8   12.80    1.10
   5   2   8   13.90    1.60
   5   2   8   13.30    1.40
   5   2   8    9.60    2.00
   5   2   8   11.60    1.20
  -6  -2  -8   55.09    2.70
  -6  -2  -8   49.50    3.00
   6   2   8   57.09    2.40
   6   2   8   61.79    2.20
   6   2   8   61.19    2.30
   6   2   8   56.89    2.60
   6   2   8   52.49    3.00
   6   2   8   52.79    2.70
  -7  -2  -8    3.40    1.00
   7   2   8    5.30    1.00
   7   2   8    5.70    1.20
   7   2   8    2.90    0.70
   7   2   8    4.60    0.90
  -8  -2  -8    4.30    0.90
   8   2   8    4.90    1.20
   8   2   8    2.70    0.90
   8   2   8   10.80    2.70
   8   2   8    5.90    1.40
  -9  -2  -8   40.50    1.80
   9   2   8   39.70    1.90
 -10  -2  -8    7.20    0.80
 -10  -2  -8    9.70    1.00
  10   2   8    8.10    1.00
  10   2   8    6.90    1.20
   8  -3  -8    1.60    0.40
   7  -3  -8    1.40    0.50
   7  -3  -8    1.70    0.90
  -7   3   8    1.30    1.10
   6  -3  -8   11.80    1.10
   6  -3  -8   13.20    1.50
  -6   3   8   13.50    1.60
   5  -3  -8   11.20    1.30
  -5   3   8   13.10    1.60
   4  -3  -8   39.80    1.80
  -4   3   8   42.90    2.30
   3  -3  -8    9.20    1.40
  -3   3   8    8.20    1.90
  -3   3   8    8.90    1.60
   2  -3  -8   16.40    1.20
  -2   3   8   16.40    1.80
   1  -3  -8   70.79    2.70
  -1   3   8   60.79    2.60
  -1   3   8   61.39    2.40
  -1   3   8   66.59    2.20
   0  -3  -8  258.97    7.10
   0   3   8  260.37    7.20
   0   3   8  236.68    7.20
   0   3   8  261.47    7.10
  -1  -3  -8    2.00    0.50
   1   3   8    1.80    0.40
   1   3   8    2.60    0.80
   1   3   8    1.70    0.50
  -2  -3  -8   28.90    1.40
  -2  -3  -8   30.80    1.30
   2   3   8   30.10    1.50
   2   3   8   31.10    1.30
   2   3   8   27.00    1.40
  -3  -3  -8    0.60    0.50
   3   3   8    0.90    0.50
   3   3   8    0.20    0.40
   3   3   8    0.40    0.60
  -4  -3  -8    0.60    0.70
   4   3   8   -0.20    0.50
   4   3   8    1.10    0.60
  -5  -3  -8    0.20    0.90
   5   3   8   -0.10    0.60
   5   3   8    1.00    0.80
   5   3   8    0.00    0.80
   5   3   8   -0.30    1.10
   5   3   8   -1.00    0.80
   5   3   8    1.20    1.10
  -6  -3  -8    2.60    1.50
   6   3   8    2.80    0.70
   6   3   8    3.50    1.00
   6   3   8    3.00    0.90
   6   3   8    3.70    1.30
   6   3   8    2.70    0.80
  -7  -3  -8    7.50    1.90
   7   3   8    7.40    1.10
   7   3   8    6.90    1.20
   7   3   8    6.80    1.10
   7   3   8    9.20    1.30
   7   3   8   11.40    1.70
  -8  -3  -8    1.20    0.90
   8   3   8    2.40    0.90
   8   3   8    6.30    1.70
   8   3   8    3.80    0.90
   8   3   8    1.80    0.70
  -9  -3  -8    3.20    0.90
   9   3   8    1.20    0.80
   9   3   8    3.70    1.00
   9   3   8    2.00    1.00
 -10  -3  -8    8.90    1.10
  10   3   8   10.80    1.10
  10   3   8   10.80    1.30
   7  -4  -8    1.20    0.70
   7  -4  -8    1.10    0.50
   6  -4  -8    0.80    0.80
   6  -4  -8    2.30    0.60
  -6   4   8    1.50    0.90
   5  -4  -8   41.10    1.90
  -5   4   8   42.30    2.10
   4  -4  -8   17.70    1.30
  -4   4   8   17.60    1.70
   3  -4  -8    0.10    1.50
  -3   4   8    0.00    0.90
  -3   4   8    1.80    1.40
  -3   4   8    1.40    0.90
  -3   4   8   -1.10    1.10
   2  -4  -8    0.70    0.90
  -2   4   8    0.90    1.00
  -2   4   8   -0.20    1.20
  -2   4   8    0.10    0.90
  -2   4   8    0.60    0.90
   1  -4  -8   28.20    1.50
  -1   4   8   26.60    2.10
  -1   4   8   25.90    2.40
  -1   4   8   26.50    2.00
  -1   4   8   27.20    1.40
  -1   4   8   30.10    1.70
  -1   4   8   29.90    1.60
   0  -4  -8   43.60    1.80
   0   4   8   43.60    1.80
   0   4   8   46.70    1.90
   0   4   8   42.00    2.00
   1   4   8  295.47    8.70
   1   4   8  316.77    8.60
   1   4   8  312.37    8.60
  -2  -4  -8    0.70    0.70
   2   4   8    0.50    0.70
   2   4   8    0.10    0.60
   2   4   8    0.90    0.70
  -3  -4  -8  243.28    6.90
   3   4   8  238.68    6.90
   3   4   8  244.28    6.90
  -4  -4  -8   25.10    1.50
   4   4   8   24.80    1.40
   4   4   8   25.80    1.60
   4   4   8   25.70    1.40
   4   4   8   20.60    1.80
   4   4   8   24.20    2.30
  -5  -4  -8    1.60    1.10
   5   4   8    2.50    0.90
   5   4   8    3.30    0.90
   5   4   8    5.10    1.10
   5   4   8    1.80    1.00
   5   4   8    3.30    0.80
   5   4   8    5.00    1.10
   6   4   8   25.70    1.60
   6   4   8   25.50    1.50
   6   4   8   27.10    2.00
   6   4   8   24.20    1.90
   6   4   8   24.40    1.50
   6   4   8   20.90    2.60
   7   4   8   31.90    1.70
   7   4   8   31.80    1.70
   7   4   8   36.10    1.80
   7   4   8   33.50    2.10
   7   4   8   33.80    1.90
  -8  -4  -8    0.00    1.00
   8   4   8    1.50    0.60
   8   4   8    3.30    0.80
   8   4   8    3.10    0.80
   8   4   8    2.20    0.80
   8   4   8    2.90    0.70
  -9  -4  -8    5.60    1.10
   9   4   8    9.00    1.30
   9   4   8    5.80    1.30
   9   4   8    6.30    1.20
  10   4   8    0.00    0.80
  10   4   8   -0.40    0.50
  10   4   8    0.80    0.70
  10   4   8   -1.50    0.90
   7  -5  -8   16.50    1.10
   7  -5  -8   18.30    1.40
   6  -5  -8    1.20    0.70
   6  -5  -8    0.00    0.50
  -6   5   8    0.60    0.70
   5  -5  -8   15.60    1.20
  -5   5   8   16.60    1.40
   4  -5  -8  372.06   10.60
  -4   5   8  383.46   10.80
  -3   5   8   48.60    2.60
  -3   5   8   51.79    2.30
  -3   5   8   50.09    2.30
  -3   5   8   49.99    2.40
   2  -5  -8   23.00    2.40
  -2   5   8   22.40    1.60
  -2   5   8   22.80    2.10
  -2   5   8   25.00    1.80
  -2   5   8   24.10    1.70
   1  -5  -8    3.40    1.00
  -1   5   8    5.00    1.20
  -1   5   8    3.40    0.90
  -1   5   8    4.70    1.10
  -1   5   8    3.80    0.80
  -1   5   8    5.50    1.00
   0  -5  -8   12.60    1.30
   0   5   8   11.80    1.40
   0   5   8   10.80    1.90
   0   5   8   14.40    1.20
   0   5   8   12.40    1.50
   0   5   8   12.90    2.20
   0   5   8   14.20    1.60
  -1  -5  -8   11.80    1.10
   1   5   8   13.60    1.10
   1   5   8   11.20    1.50
   1   5   8   13.80    1.80
   1   5   8   11.10    1.90
   1   5   8    9.90    1.70
   1   5   8   12.10    1.20
  -2  -5  -8    7.10    1.00
   2   5   8    4.40    0.90
   2   5   8    5.40    1.00
   2   5   8    6.30    1.00
   2   5   8    8.20    1.70
   2   5   8    8.90    1.90
   2   5   8    4.70    1.00
   2   5   8    6.00    1.10
  -3  -5  -8   -0.90    0.70
   3   5   8   -0.60    0.80
   3   5   8    1.20    1.10
   3   5   8    0.60    0.80
   3   5   8   -1.90    0.80
   3   5   8    0.40    0.60
   3   5   8    1.20    0.90
  -4  -5  -8   18.70    1.50
   4   5   8   24.20    2.30
   4   5   8   18.80    1.80
   4   5   8   17.70    1.50
   4   5   8   18.80    1.50
   4   5   8   18.70    1.30
   4   5   8   18.20    2.30
   4   5   8   19.60    1.60
  -5  -5  -8   63.79    3.00
   5   5   8   67.89    2.90
   5   5   8   70.79    2.90
   5   5   8   69.99    2.50
   5   5   8   72.19    2.70
   5   5   8   66.09    2.80
   5   5   8   67.39    2.50
   6   5   8    4.60    1.00
   6   5   8    3.60    0.90
   6   5   8    2.80    0.70
   6   5   8    3.90    0.90
   6   5   8    3.30    0.80
   7   5   8   13.40    1.20
   7   5   8   12.50    1.50
   7   5   8   12.70    1.30
   7   5   8   13.30    1.70
   7   5   8   12.20    1.40
   8   5   8    0.80    0.60
   8   5   8   -0.20    0.70
   8   5   8    1.00    0.70
   8   5   8    0.70    0.50
   8   5   8    0.60    0.80
   9   5   8    6.30    1.20
   9   5   8    5.90    1.00
   9   5   8    5.50    1.30
   9   5   8    8.00    1.10
  10   5   8   11.00    1.10
  10   5   8   10.00    0.90
  10   5   8    9.20    0.90
  10   5   8   10.80    1.60
   6  -6  -8    6.80    1.00
   6  -6  -8    5.90    1.00
  -6   6   8    2.80    1.10
   5  -6  -8    0.40    0.50
  -5   6   8    0.30    0.60
   4  -6  -8    1.50    0.60
  -4   6   8    1.80    0.70
   3  -6  -8   13.10    1.30
  -3   6   8   14.00    1.50
  -3   6   8   12.90    1.50
  -3   6   8   16.50    1.70
  -3   6   8   12.40    1.40
  -2   6   8   35.10    2.00
  -2   6   8   37.50    1.80
  -2   6   8   35.30    2.20
  -2   6   8   35.30    2.00
  -1   6   8    0.70    0.70
  -1   6   8   -1.70    1.00
  -1   6   8    1.00    1.10
   0  -6  -8    7.50    1.40
   0   6   8    6.10    1.10
   0   6   8    7.70    1.30
   0   6   8    5.40    1.00
   0   6   8    7.10    1.10
   0   6   8    4.80    0.90
  -1  -6  -8    6.50    1.60
   1   6   8    7.30    1.70
   1   6   8    6.70    1.30
   1   6   8    7.30    1.50
   1   6   8    6.00    1.10
   1   6   8    7.30    1.30
   1   6   8    6.50    1.30
  -2  -6  -8   23.70    1.70
   2   6   8   25.30    1.70
   2   6   8   27.20    1.80
   2   6   8   25.30    1.70
   2   6   8   24.20    1.90
   2   6   8   25.40    1.40
   2   6   8   28.10    1.90
  -3  -6  -8   45.40    2.20
   3   6   8   47.00    2.10
   3   6   8   43.60    2.30
   3   6   8   44.60    1.90
   3   6   8   44.50    2.20
   3   6   8   46.10    2.10
   3   6   8   42.90    2.40
  -4  -6  -8    1.10    1.20
   4   6   8    2.40    0.70
   4   6   8    0.80    1.20
   4   6   8    1.80    0.60
   4   6   8    4.80    1.40
   4   6   8    1.50    1.10
   4   6   8    2.00    0.80
   5   6   8   41.50    1.90
   5   6   8   38.10    2.10
   5   6   8   37.90    2.20
   5   6   8   39.00    2.30
   5   6   8   37.90    2.70
   6   6   8   43.80    2.00
   6   6   8   44.10    1.90
   6   6   8   42.20    2.10
   6   6   8   43.40    2.10
   6   6   8   39.50    2.10
   7   6   8    0.10    0.60
   7   6   8    2.00    0.70
   7   6   8    0.10    0.80
   7   6   8    0.70    0.80
   7   6   8    0.90    0.80
   8   6   8   12.00    1.10
   8   6   8   13.30    1.20
   8   6   8   13.60    1.20
   8   6   8   12.20    1.30
   8   6   8   14.60    1.40
   9   6   8    4.50    0.90
   9   6   8    5.20    1.10
   9   6   8    3.70    0.80
   9   6   8    5.10    1.00
  10   6   8    3.90    0.70
  10   6   8    4.00    0.80
   5  -7  -8    3.50    0.90
   5  -7  -8    1.50    0.70
  -5   7   8    0.90    0.90
   4  -7  -8   15.70    1.20
  -4   7   8   16.10    1.30
   3  -7  -8   17.70    1.30
  -3   7   8   17.40    1.40
  -3   7   8   18.30    1.40
  -3   7   8   15.50    1.40
  -3   7   8   17.80    1.60
  -2   7   8  109.09    3.70
  -2   7   8  105.79    3.80
  -2   7   8  114.99    3.90
  -1   7   8   37.90    2.10
  -1   7   8   36.30    1.80
  -1   7   8   36.50    2.00
  -1   7   8   38.00    2.00
   0   7   8   88.89    3.30
   0   7   8   91.69    3.30
   0   7   8   89.99    3.10
   0   7   8   91.29    3.10
   0   7   8   89.29    3.40
   1   7   8   14.70    1.60
   1   7   8   13.90    1.30
   1   7   8   14.20    1.60
   1   7   8   14.00    1.30
   1   7   8   12.00    2.00
   2   7   8    2.00    1.00
   2   7   8    1.60    1.00
   2   7   8    1.00    1.60
   2   7   8    1.90    0.80
   2   7   8    2.00    1.00
   2   7   8    1.20    1.00
   3   7   8    0.90    0.80
   3   7   8    1.80    0.90
   3   7   8    0.60    1.00
   4   7   8   73.09    2.60
   4   7   8   66.09    2.60
   4   7   8   69.39    2.90
   4   7   8   68.89    3.20
   4   7   8   70.19    2.70
   5   7   8    0.10    0.70
   5   7   8    0.20    1.50
   5   7   8    0.80    0.80
   5   7   8    0.00    0.60
   5   7   8    0.90    0.80
   6   7   8    2.50    0.70
   6   7   8    3.40    0.90
   6   7   8    3.70    0.80
   6   7   8    1.60    0.60
   6   7   8    2.40    0.80
   7   7   8   51.79    2.30
   7   7   8   51.79    2.10
   7   7   8   50.49    2.10
   7   7   8   51.39    2.30
   7   7   8   49.00    2.10
   8   7   8   10.30    1.20
   8   7   8   10.70    1.50
   8   7   8    9.90    1.00
   8   7   8   10.40    1.00
   9   7   8   36.60    1.50
   9   7   8   39.30    1.60
   9   7   8   34.10    1.70
   9   7   8   33.20    1.90
  10   7   8    0.10    0.50
  10   7   8    0.70    0.50
  10   7   8    0.10    0.40
   4  -8  -8    0.20    0.70
  -4   8   8    0.30    0.50
   3  -8  -8    0.50    0.60
  -3   8   8    0.80    0.60
  -3   8   8    0.80    0.80
   2  -8  -8    1.90    0.60
  -2   8   8    2.10    0.80
  -2   8   8    2.20    0.60
  -2   8   8    1.80    0.60
  -2   8   8    2.80    0.90
  -1   8   8   11.00    1.30
  -1   8   8   10.80    1.30
  -1   8   8    9.40    1.20
  -1   8   8    8.80    1.30
   0   8   8    3.40    0.90
   0   8   8    4.80    1.30
   0   8   8    4.40    0.80
   0   8   8    3.30    0.80
   0   8   8    1.90    0.80
   1   8   8    9.00    1.10
   1   8   8   10.20    1.40
   1   8   8    9.90    1.30
   1   8   8    9.10    1.50
   1   8   8    9.30    1.80
   2   8   8    1.30    0.80
   2   8   8    0.20    0.80
   2   8   8   -1.20    1.30
   2   8   8    1.00    0.80
   2   8   8   -0.20    0.70
   3   8   8   25.80    1.50
   3   8   8   22.90    1.70
   3   8   8   24.50    1.60
   3   8   8   24.70    1.80
   3   8   8   24.50    1.70
   4   8   8   42.30    2.00
   4   8   8   40.20    1.90
   4   8   8   40.50    1.90
   4   8   8   43.20    2.10
   4   8   8   42.00    2.30
   5   8   8    6.80    1.10
   5   8   8    2.90    0.80
   5   8   8    2.30    0.70
   5   8   8    7.10    1.20
   5   8   8    3.50    1.40
   6   8   8   17.30    1.40
   6   8   8   16.30    1.30
   6   8   8   17.80    1.50
   6   8   8   16.20    1.30
   7   8   8   43.10    2.00
   7   8   8   42.70    2.00
   7   8   8   42.20    1.80
   8   8   8   48.90    1.90
   8   8   8   47.30    1.90
   8   8   8   44.20    2.10
   9   8   8    0.10    0.40
   9   8   8    0.70    0.40
   9   8   8    1.10    1.30
   9   8   8    0.50    0.50
  -3   9   8   -0.20    0.40
  -3   9   8    0.40    0.90
   2  -9  -8   10.10    1.20
  -2   9   8   10.30    1.20
  -2   9   8   10.80    1.10
  -2   9   8    8.70    1.20
  -1   9   8    6.30    1.10
  -1   9   8    4.90    1.20
  -1   9   8    5.60    1.20
  -1   9   8    4.80    1.20
   0   9   8   18.70    1.30
   0   9   8   18.70    1.50
   0   9   8   17.70    1.70
   0   9   8   17.40    1.40
   1   9   8   18.30    1.30
   1   9   8   19.30    1.50
   1   9   8   17.70    1.40
   1   9   8   18.40    1.40
   1   9   8   17.10    1.70
   2   9   8    2.80    0.80
   2   9   8    1.70    0.60
   2   9   8    1.40    0.70
   2   9   8    1.20    1.00
   2   9   8    1.90    1.10
   3   9   8   12.00    1.40
   3   9   8    9.20    1.20
   3   9   8    9.50    1.30
   3   9   8   11.40    1.50
   4   9   8   29.60    1.80
   4   9   8   30.40    1.70
   4   9   8   30.40    1.60
   4   9   8   30.00    2.00
   4   9   8   30.00    1.70
   5   9   8   -0.40    0.60
   5   9   8    0.60    0.60
   5   9   8   -0.30    0.50
   5   9   8   -0.80    0.80
   6   9   8   14.60    1.30
   6   9   8   15.70    1.30
   6   9   8   14.60    1.40
   7   9   8   61.59    2.40
   7   9   8   59.29    2.30
   7   9   8   58.59    2.20
   7   9   8   57.99    2.20
   8   9   8   37.50    1.50
   8   9   8   36.40    1.90
   8   9   8   39.00    1.80
   8   9   8   40.80    1.80
   9   9   8    0.00    0.60
   9   9   8    0.40    0.40
   9   9   8    0.80    0.40
  -2  10   8    1.00    0.40
  -2  10   8    1.50    0.60
  -1  10   8    2.10    0.60
  -1  10   8    1.20    0.60
  -1  10   8    2.00    0.60
  -1  10   8    1.40    0.70
   0  10   8    7.30    1.10
   0  10   8    7.70    1.20
   0  10   8    6.50    1.10
   0  10   8    6.70    1.00
   1  10   8   11.20    1.10
   1  10   8   10.50    1.20
   1  10   8    9.90    1.20
   1  10   8   10.40    1.40
   2  10   8   12.00    1.50
   2  10   8    6.10    1.10
   2  10   8    8.40    1.30
   2  10   8    8.50    1.10
   3  10   8   30.80    1.80
   3  10   8   30.70    1.80
   3  10   8   28.70    1.60
   4  10   8   13.40    1.30
   4  10   8   11.80    1.20
   4  10   8   10.40    1.40
   4  10   8   10.50    1.50
   5  10   8    2.40    0.80
   5  10   8    1.70    0.60
   5  10   8    1.60    0.80
   5  10   8    1.00    0.70
   6  10   8   -0.20    0.60
   6  10   8   -0.70    0.70
   6  10   8    0.30    0.60
   6  10   8    0.80    0.80
   7  10   8    0.60    0.60
   7  10   8    0.80    0.90
   7  10   8    0.40    0.40
   7  10   8    0.10    0.50
   8  10   8   10.30    1.00
   8  10   8   10.50    1.00
   8  10   8   10.90    1.00
   0  11   8   10.20    0.90
   0  11   8   10.30    0.90
   0  11   8   10.80    1.00
   0  11   8    9.50    1.20
   1  11   8    0.70    0.60
   1  11   8    0.90    0.80
   1  11   8    3.00    0.80
   1  11   8    2.00    0.70
   2  11   8   17.10    1.30
   2  11   8   21.20    1.30
   2  11   8   19.90    1.30
   3  11   8    0.20    0.60
   3  11   8    0.40    0.60
   3  11   8    0.70    0.60
   3  11   8    0.30    0.70
   4  11   8   49.20    2.10
   4  11   8   48.20    1.80
   4  11   8   51.89    2.00
   4  11   8   52.09    2.10
   5  11   8   -0.30    0.50
   5  11   8   -0.70    0.70
   5  11   8   -0.20    0.50
   6  11   8    3.80    1.00
   6  11   8    3.80    0.90
   7  11   8    0.60    0.60
   7  11   8    1.10    0.50
   3  12   8    2.80    0.80
   3  12   8    5.00    1.00
   4  12   8    1.20    0.50
   3  11  -9    0.50    0.70
   3  11  -9    1.80    0.80
   2  11  -9    5.50    1.10
   1  11  -9    1.70    0.70
   1  11  -9    0.10    0.50
   6  10  -9    0.10    0.60
   6  10  -9    0.70    0.50
   5  10  -9   12.70    1.10
   5  10  -9   13.90    1.00
   4  10  -9   14.00    1.10
   4  10  -9   13.50    2.20
   3  10  -9    1.80    0.60
   3  10  -9    0.10    0.70
   2  10  -9   21.50    1.40
   2  10  -9   22.50    1.30
   1  10  -9    2.00    0.80
   1  10  -9    0.60    0.60
   1  10  -9   -0.40    0.60
   0  10  -9   12.60    1.20
   0  10  -9   14.40    1.10
   0  10  -9   13.80    1.20
  -1  10  -9   11.10    1.00
  -1  10  -9   11.00    1.10
  -1  10  -9   11.40    1.00
  -2  10  -9    0.80    0.60
  -2  10  -9    0.50    0.50
  -2  10  -9   -0.40    0.60
   7   9  -9    3.90    0.70
   6   9  -9    2.20    1.10
   6   9  -9    1.80    0.60
   5   9  -9   -0.70    0.50
   5   9  -9    0.20    0.60
   4   9  -9    5.30    1.00
   4   9  -9    3.70    0.90
   4   9  -9    4.00    0.90
   3   9  -9   -0.20    0.80
   3   9  -9    0.70    0.60
   3   9  -9    1.30    0.80
   2   9  -9    3.50    1.10
   2   9  -9   -0.80    1.00
   1   9  -9    0.50    0.80
   1   9  -9    0.00    0.70
   0   9  -9   -0.60    0.70
   0   9  -9   -0.40    0.60
   0   9  -9   -0.80    0.70
  -1   9  -9    4.90    1.10
  -1   9  -9    4.60    1.00
  -1   9  -9    6.00    1.00
  -2   9  -9    5.30    0.90
  -2   9  -9    4.50    1.10
  -2   9  -9    3.50    0.90
  -3   9  -9    7.60    1.00
  -3   9  -9    8.30    0.90
  -3   9  -9    8.90    0.90
  -4   9  -9   -0.60    0.50
   7   8  -9   35.00    1.60
   7   8  -9   38.80    1.50
   7   8  -9   39.80    1.80
   6   8  -9   -0.60    0.50
   6   8  -9   -0.40    0.50
   6   8  -9    0.00    0.60
   5   8  -9    1.30    0.90
   5   8  -9    2.70    0.80
   4   8  -9    1.30    0.60
   4   8  -9    1.00    0.60
   4   8  -9   -0.50    0.80
   3   8  -9   -0.10    0.80
   3   8  -9    0.20    0.70
   3   8  -9    1.00    0.70
   2   8  -9   59.59    2.60
   2   8  -9   57.79    2.50
   2   8  -9   61.89    2.40
   2   8  -9   61.09    2.40
   1   8  -9   48.20    2.10
   1   8  -9   48.50    2.10
   1   8  -9   48.30    2.10
   1   8  -9   47.70    2.20
   0   8  -9   -0.90    0.70
   0   8  -9   -0.50    1.00
   0   8  -9    1.60    0.60
   0   8  -9    0.20    0.80
  -1   8  -9    6.40    1.20
  -1   8  -9    4.70    1.10
  -1   8  -9    3.10    0.70
  -2   8  -9    1.60    0.60
  -2   8  -9    1.90    1.10
  -2   8  -9    1.40    0.60
  -3   8  -9    2.30    0.60
  -3   8  -9    2.80    0.70
  -3   8  -9    4.50    1.00
   3  -8   9    3.00    1.20
  -4   8  -9    0.70    0.60
  -4   8  -9    0.60    0.70
  -4   8  -9    0.20    0.50
   4  -8   9    0.40    1.00
  -5   8  -9   40.00    1.50
   8   7  -9    0.50    0.40
   8   7  -9    0.90    0.50
   8   7  -9    0.40    0.50
   7   7  -9    4.40    1.00
   7   7  -9    2.40    0.60
   6   7  -9    2.70    0.70
   5   7  -9    1.50    0.60
   5   7  -9    0.20    0.60
   5   7  -9    0.70    0.70
   4   7  -9    2.80    0.90
   4   7  -9    3.00    0.70
   4   7  -9    2.20    0.90
   4   7  -9    4.30    1.00
   3   7  -9   10.80    1.30
   3   7  -9   11.20    1.50
   3   7  -9    9.60    1.20
   3   7  -9    8.50    2.00
   2   7  -9    2.10    0.80
   2   7  -9    1.30    0.80
   2   7  -9    1.90    1.20
   2   7  -9    1.80    0.80
   1   7  -9   -0.20    0.80
   1   7  -9    1.00    0.80
   1   7  -9    0.00    0.60
   1   7  -9    1.60    0.70
   0   7  -9    5.40    1.40
   0   7  -9    8.60    1.60
   0   7  -9    4.40    1.20
   0   7  -9    7.00    1.40
  -1   7  -9    7.10    1.60
  -1   7  -9    7.90    1.30
  -1   7  -9    8.70    1.30
  -1   7  -9   10.40    1.20
  -2   7  -9   30.70    1.80
  -2   7  -9   31.40    1.70
  -2   7  -9   34.00    1.80
   2  -7   9   30.70    2.20
  -3   7  -9   -0.30    0.60
  -3   7  -9    0.70    0.60
  -3   7  -9    0.30    0.70
   3  -7   9    0.10    1.00
  -4   7  -9   16.50    1.30
  -4   7  -9   18.00    1.50
  -4   7  -9   14.90    1.50
   4  -7   9   16.90    1.40
  -5   7  -9    5.30    0.90
   5  -7   9    3.30    1.50
   6  -7   9    0.90    0.80
   8   6  -9    0.50    0.50
   8   6  -9    0.20    0.40
   8   6  -9    0.10    0.50
   7   6  -9   12.40    1.20
   7   6  -9   11.40    1.10
   7   6  -9   11.10    1.00
   6   6  -9    3.20    0.70
   6   6  -9    1.90    0.60
   6   6  -9    1.90    0.60
   5   6  -9    7.10    1.20
   5   6  -9    6.20    1.20
   5   6  -9    7.30    1.10
   4   6  -9   15.00    1.70
   4   6  -9   16.40    1.30
   4   6  -9   15.40    1.40
   4   6  -9   17.40    1.50
   3   6  -9   15.60    1.40
   3   6  -9   15.40    1.30
   3   6  -9   17.20    1.70
   3   6  -9   17.30    1.80
   2   6  -9   50.69    2.40
   2   6  -9   51.99    2.80
   2   6  -9   53.99    2.30
   2   6  -9   51.39    2.10
   1   6  -9   20.50    2.50
   1   6  -9   28.60    1.90
   1   6  -9   29.90    1.80
   1   6  -9   30.70    2.60
   0   6  -9   73.79    2.80
   0   6  -9   71.89    2.90
   0   6  -9   63.49    3.30
   0   6  -9   77.49    2.80
  -1   6  -9   15.90    1.60
  -1   6  -9   16.50    1.40
  -1   6  -9   15.10    1.50
  -1   6  -9   16.30    1.50
  -2   6  -9   41.90    2.00
  -2   6  -9   40.00    2.20
  -2   6  -9   41.70    2.10
  -2   6  -9   42.50    2.00
   2  -6   9   38.70    2.00
  -3   6  -9  213.78    6.50
  -3   6  -9  215.68    7.00
  -3   6  -9  211.98    6.50
   3  -6   9  216.88    6.30
  -4   6  -9   37.90    2.00
  -4   6  -9   39.00    1.80
   4  -6   9   38.50    1.90
  -5   6  -9   18.50    1.90
  -5   6  -9   18.70    1.50
   5  -6   9   16.80    1.40
  -6   6  -9   39.30    1.60
   6  -6   9   38.50    1.70
  -7   6  -9    6.30    0.80
   7  -6   9    5.30    1.00
   9   5  -9    0.20    0.40
   8   5  -9   -1.20    0.60
   8   5  -9    0.00    0.60
   8   5  -9   -0.10    0.40
   8   5  -9   -0.30    0.60
   7   5  -9    3.70    0.90
   7   5  -9    7.70    1.60
   6   5  -9    3.20    0.70
   6   5  -9    2.60    0.70
   6   5  -9    2.90    0.70
   6   5  -9    2.70    1.00
   5   5  -9    0.20    0.60
   5   5  -9    0.90    0.70
   5   5  -9    0.50    0.70
   4   5  -9   -0.60    1.00
   4   5  -9   -0.50    0.70
   4   5  -9    0.80    0.70
   4   5  -9   -0.20    0.70
   3   5  -9    0.60    0.70
   3   5  -9    2.50    0.90
   3   5  -9    0.60    0.90
   3   5  -9   -0.20    0.70
   2   5  -9    2.50    0.90
   2   5  -9    2.40    0.80
   2   5  -9    1.40    0.60
   2   5  -9    1.60    1.10
   2   5  -9   -2.00    1.70
   1   5  -9   40.80    1.90
   1   5  -9   41.30    2.00
   1   5  -9   44.70    2.40
   1   5  -9   43.40    2.20
   0   5  -9    5.70    1.50
   0   5  -9    4.10    0.90
   0   5  -9    2.80    0.70
   0   5  -9    4.90    1.20
   0  -5   9    1.70    0.90
  -1   5  -9    6.90    1.40
  -1   5  -9    5.20    1.00
  -1   5  -9    6.50    1.30
  -1   5  -9    6.40    1.40
   1  -5   9    8.30    1.60
  -2   5  -9    7.90    1.50
  -2   5  -9    8.50    1.40
  -2   5  -9    6.10    1.40
  -2   5  -9    7.10    1.30
   2  -5   9    6.80    1.50
  -3   5  -9    2.90    0.90
  -3   5  -9    1.70    0.90
  -3   5  -9    2.90    0.70
  -3   5  -9    2.80    1.00
   3  -5   9    2.80    0.80
  -4   5  -9    6.70    1.50
  -4   5  -9    2.30    0.70
  -4   5  -9    3.00    1.30
  -4   5  -9    3.70    1.00
   4  -5   9    3.20    0.80
  -5   5  -9   -0.20    0.80
  -5   5  -9   -0.40    0.60
   5  -5   9    0.80    0.70
  -6   5  -9    8.80    1.00
   6  -5   9    9.00    1.40
  -7   5  -9    0.60    0.40
   7  -5   9    0.00    0.90
   9   4  -9    0.50    0.50
   9   4  -9    0.60    0.40
   8   4  -9   -0.30    0.70
   8   4  -9   -0.30    0.50
   8   4  -9   -0.10    0.60
   8   4  -9    0.60    0.60
   7   4  -9    0.10    0.50
   7   4  -9    0.60    0.70
   7   4  -9   -0.30    0.60
   6   4  -9    8.30    1.20
   6   4  -9    4.50    0.80
   6   4  -9    6.80    1.10
   6   4  -9    7.50    1.30
  -6  -4   9    5.40    1.10
   5   4  -9   15.60    1.30
   5   4  -9   18.10    1.60
   5   4  -9   19.30    2.00
   5   4  -9   15.00    1.30
   4   4  -9    2.00    0.90
   4   4  -9    2.80    1.00
   4   4  -9    3.60    0.80
   4   4  -9    2.10    0.70
   3   4  -9   14.50    1.80
   3   4  -9   13.60    1.60
   3   4  -9    9.80    1.70
   3   4  -9   11.90    1.40
   3   4  -9   13.80    1.20
   2   4  -9   13.70    1.50
   2   4  -9   10.30    1.80
   2   4  -9   16.00    1.20
   2   4  -9   12.80    1.70
   2   4  -9   16.10    1.60
   1   4  -9   56.49    2.90
   1   4  -9   60.39    2.30
   1   4  -9   60.69    2.70
   1   4  -9   58.59    2.40
  -1  -4   9   60.99    2.20
   0   4  -9   41.20    1.90
   0   4  -9   40.40    2.10
   0   4  -9   40.20    2.20
   0   4  -9   42.60    2.00
   0  -4   9   40.70    1.70
  -1   4  -9    4.10    1.00
  -1   4  -9    2.40    0.80
  -1   4  -9    2.90    0.90
  -1   4  -9    3.60    0.90
   1  -4   9    1.90    0.70
  -2   4  -9   87.49    3.10
  -2   4  -9   87.49    3.00
  -2   4  -9   88.29    3.20
  -2   4  -9   85.99    3.30
   2  -4   9   81.99    3.00
   2  -4   9   86.59    3.00
  -3   4  -9  518.15   13.90
  -3   4  -9  507.65   14.10
  -3   4  -9  498.05   14.00
  -3   4  -9  483.35   13.90
   3  -4   9  505.05   13.80
  -4   4  -9  235.88    6.90
  -4   4  -9  227.08    6.90
  -4   4  -9  236.48    7.00
   4  -4   9  235.08    6.80
  -5   4  -9   45.60    2.20
  -5   4  -9   50.59    2.10
  -5   4  -9   44.40    2.10
   5  -4   9   44.70    1.90
  -6   4  -9   22.30    1.40
   6  -4   9   19.50    1.50
  -7   4  -9    1.60    0.50
   7  -4   9    2.90    0.70
  -8   4  -9    0.90    0.40
   8  -4   9    0.80    0.60
   9   3  -9   -0.40    0.50
   9   3  -9    0.60    0.40
   8   3  -9    2.30    1.00
   8   3  -9    0.70    0.50
   8   3  -9    0.50    0.70
   8   3  -9    1.40    0.60
   7   3  -9    5.60    1.10
   7   3  -9    4.20    0.90
   7   3  -9    4.80    1.00
   7   3  -9    4.90    1.20
   6   3  -9    5.60    1.20
   6   3  -9    2.90    0.90
   6   3  -9    4.40    1.00
   6   3  -9    3.30    0.80
  -6  -3   9    2.90    1.10
   5   3  -9    3.20    0.90
   5   3  -9    2.60    0.70
   5   3  -9    2.60    0.90
   5   3  -9    4.00    0.90
   4   3  -9    3.10    1.20
   4   3  -9    0.60    0.80
   4   3  -9    2.00    1.20
   4   3  -9    0.90    0.80
   4   3  -9   -0.20    0.60
   3   3  -9   -0.40    0.70
   3   3  -9   -0.80    1.00
   3   3  -9    1.00    1.00
   3   3  -9    1.50    0.80
   3   3  -9   -0.70    0.70
   2   3  -9   37.90    2.20
   2   3  -9   41.00    1.80
   2   3  -9   38.30    1.90
   2   3  -9   39.20    1.90
   2   3  -9   40.70    2.30
   1   3  -9   55.19    2.00
  -1  -3   9   53.39    1.90
   0   3  -9    1.90    0.70
   0  -3   9    1.30    0.50
   0  -3   9    1.10    0.70
   1  -3   9   75.59    2.40
   1  -3   9   69.59    2.60
  -2   3  -9    1.00    0.90
  -2   3  -9    2.30    0.80
  -2   3  -9    3.20    0.90
   2  -3   9    1.20    0.60
   2  -3   9    1.80    0.90
  -3   3  -9    0.70    0.90
  -3   3  -9    0.00    0.70
  -3   3  -9    3.30    1.20
  -3   3  -9   -0.40    0.80
   3  -3   9   -0.70    0.70
   3  -3   9    1.00    0.70
  -4   3  -9   16.10    1.50
  -4   3  -9   16.60    1.50
  -4   3  -9   16.60    1.80
   4  -3   9   15.60    1.20
  -5   3  -9    9.60    1.70
  -5   3  -9   10.80    1.30
  -5   3  -9    9.40    1.40
   5  -3   9   11.40    1.20
  -6   3  -9    0.20    0.60
  -6   3  -9    1.00    0.80
  -7   3  -9   21.50    1.30
   7  -3   9   16.50    2.40
   7  -3   9   21.00    1.30
  -8   3  -9    6.60    0.90
   8  -3   9    7.00    1.00
  -9   3  -9    0.30    0.40
   9  -3   9    0.00    0.70
   9   2  -9    1.60    0.70
   8   2  -9    2.00    0.50
   8   2  -9    4.20    1.00
   7   2  -9   20.50    1.60
   7   2  -9   18.20    2.90
   7   2  -9   17.40    1.20
   7   2  -9   16.10    1.20
   6   2  -9    0.20    0.90
   6   2  -9    1.10    0.70
   6   2  -9    1.30    0.70
   6   2  -9    0.70    0.80
  -6  -2   9    1.20    1.10
   5   2  -9   10.50    1.50
   5   2  -9   10.40    1.60
   5   2  -9    7.60    1.20
   5   2  -9    7.20    1.50
  -5  -2   9   10.40    1.80
   4   2  -9   -1.90    0.90
   4   2  -9   -1.00    1.00
   4   2  -9    0.00    0.90
   4   2  -9    0.70    0.60
   4   2  -9   -0.60    0.90
   3   2  -9   10.10    1.20
   3   2  -9    6.80    1.20
   3   2  -9   11.10    1.40
   3   2  -9    7.70    1.20
   3   2  -9    7.30    1.30
   2   2  -9   25.00    1.20
  -2  -2   9   21.40    1.70
   1   2  -9   12.90    0.90
  -1  -2   9   11.10    0.80
  -1  -2   9   10.60    1.10
   0   2  -9   10.10    0.80
   0  -2   9   10.30    1.00
  -1   2  -9  153.78    4.30
   1  -2   9  148.09    4.50
   1  -2   9  157.38    4.40
   2  -2   9   34.90    1.70
   2  -2   9   37.40    1.90
   2  -2   9   37.60    1.50
  -3   2  -9   42.20    1.90
  -3   2  -9   38.00    2.20
  -3   2  -9   38.00    2.10
   3  -2   9   38.40    1.80
   3  -2   9   42.50    1.70
   3  -2   9   42.60    2.10
  -4   2  -9   27.10    1.60
  -4   2  -9   24.20    2.10
  -4   2  -9   27.20    1.80
   4  -2   9   27.30    1.50
   4  -2   9   28.00    1.60
  -5   2  -9   33.80    1.70
  -5   2  -9   34.50    1.90
   5  -2   9   33.70    1.70
  -6   2  -9   40.60    1.90
  -6   2  -9   42.60    1.90
   6  -2   9   36.40    2.50
   6  -2   9   41.40    1.80
  -7   2  -9    2.80    0.70
  -7   2  -9    1.70    0.60
   7  -2   9    2.50    0.80
   7  -2   9    4.00    1.00
  -8   2  -9   16.30    1.50
  -8   2  -9   16.00    1.20
   8  -2   9   15.10    1.20
   8  -2   9   16.10    1.70
  -9   2  -9    0.30    0.50
   9  -2   9    1.80    0.90
   9  -2   9    0.30    0.60
   9   1  -9    1.00    0.40
   8   1  -9    6.30    1.10
   8   1  -9    6.90    0.80
   7   1  -9   -0.50    0.50
   7   1  -9    0.70    0.60
   6   1  -9    0.50    0.70
   6   1  -9    0.30    1.00
   6   1  -9    0.50    0.60
  -6  -1   9    0.20    1.10
   5   1  -9   15.50    1.40
   5   1  -9   16.30    1.30
   5   1  -9   15.50    1.80
  -5  -1   9   17.00    1.90
   4   1  -9  114.09    3.70
   4   1  -9  108.49    3.80
   4   1  -9  107.89    3.80
   4   1  -9  109.29    4.10
   4   1  -9  112.29    3.60
   3   1  -9   29.20    1.60
   3   1  -9   29.50    2.10
   3   1  -9   31.40    1.50
   2   1  -9   11.70    0.90
  -2  -1   9   12.90    1.30
  -2  -1   9   12.50    1.00
   1   1  -9   37.80    1.50
  -1  -1   9   37.00    1.60
  -1  -1   9   37.00    1.40
   0   1  -9   40.40    1.50
   0  -1   9   39.20    1.40
   0  -1   9   40.30    1.60
  -1   1  -9   52.49    1.70
   1  -1   9   50.19    1.70
   1  -1   9   51.29    1.80
  -2   1  -9    2.80    0.70
   2  -1   9    3.80    0.90
   2  -1   9    3.80    1.00
   2  -1   9    2.30    0.50
   3  -1   9   -0.20    0.50
   3  -1   9    0.40    0.70
   3  -1   9    1.10    0.70
  -4   1  -9   12.80    1.80
  -4   1  -9   15.70    1.30
   4  -1   9   12.80    1.20
   4  -1   9   14.60    1.20
  -5   1  -9    1.50    0.60
  -5   1  -9    0.80    0.80
   5  -1   9    2.10    1.10
   5  -1   9    1.70    0.70
  -6   1  -9    5.30    1.00
  -6   1  -9    5.40    1.30
   6  -1   9    3.00    0.70
   6  -1   9    1.70    1.20
  -7   1  -9   10.80    1.10
  -7   1  -9    9.10    1.30
   7  -1   9   11.20    1.70
  -8   1  -9    3.20    0.70
  -8   1  -9    4.40    0.90
   8  -1   9    6.20    1.60
   8  -1   9    2.70    0.80
  -9   1  -9    2.60    0.70
   9  -1   9    3.40    0.90
   9  -1   9    1.80    0.80
   8   0  -9    0.80    0.50
   7   0  -9   10.40    1.40
   7   0  -9    8.50    1.00
   6   0  -9    4.80    0.80
   6   0  -9    4.20    1.10
   6   0  -9    5.80    1.30
  -6   0   9    4.10    1.00
   5   0  -9   28.30    1.60
   5   0  -9   29.70    1.60
  -5   0   9   26.90    2.00
   4   0  -9    4.20    1.10
   4   0  -9    4.20    0.80
   4   0  -9    7.50    1.30
  -4   0   9    3.30    0.90
   3   0  -9   53.49    2.20
   3   0  -9   55.69    2.10
   3   0  -9   53.59    2.30
   2   0  -9    8.40    0.80
  -2   0   9    8.90    1.20
  -2   0   9    7.70    0.90
   1   0  -9   71.69    2.30
  -1   0   9   71.29    2.20
  -1   0   9   68.49    2.40
   0   0  -9  138.69    4.00
   0   0   9  137.59    4.10
   0   0   9  137.09    4.00
  -1   0  -9    0.30    0.40
   1   0   9    0.10    0.40
   1   0   9    0.40    0.30
  -2   0  -9  402.76   10.80
   2   0   9  379.26   10.90
   2   0   9  400.36   10.90
   2   0   9  410.16   10.80
  -3   0  -9    3.50    0.80
   3   0   9    4.50    0.70
   3   0   9    3.90    0.80
   3   0   9    4.10    0.70
   4   0   9  263.47    7.40
   4   0   9  260.07    7.40
  -5   0  -9   23.40    1.90
   5   0   9   24.60    1.40
   5   0   9   26.10    2.60
   5   0   9   19.10    1.60
   6   0   9   18.00    2.10
  -7   0  -9    0.40    0.70
   7   0   9    0.20    0.90
   7   0   9   -0.40    1.00
  -8   0  -9   49.50    1.90
  -8   0  -9   48.90    2.00
   8   0   9   49.30    2.20
   8   0   9   47.40    2.20
  -9   0  -9    6.40    0.90
  -9   0  -9    6.30    0.90
   9   0   9    7.20    1.00
   9   0   9    4.40    1.30
 -10   0  -9    0.10    0.40
  10   0   9   -1.20    0.80
  10   0   9    0.70    0.60
   8  -1  -9   60.29    2.10
   7  -1  -9    8.40    1.10
  -7   1   9    6.30    2.00
   6  -1  -9   79.89    2.90
   6  -1  -9   82.19    2.80
  -6   1   9   81.19    3.10
   5  -1  -9   -0.90    0.80
   5  -1  -9    1.30    0.70
  -5   1   9    0.70    0.90
   4  -1  -9   12.60    1.30
   4  -1  -9   10.10    1.40
  -4   1   9    9.60    1.70
   3  -1  -9    2.10    0.80
   3  -1  -9    2.80    0.80
   3  -1  -9    2.00    0.80
  -3   1   9    2.10    0.90
   2  -1  -9   66.59    2.30
  -2   1   9   66.59    2.20
   1  -1  -9   52.69    1.90
  -1   1   9   52.89    1.80
  -1   1   9   53.89    2.00
   0  -1  -9   71.09    2.30
   0   1   9   73.39    2.40
   0   1   9   70.49    2.30
  -1  -1  -9    0.20    0.40
   1   1   9    1.40    0.50
   1   1   9    0.10    0.30
  -2  -1  -9    6.50    0.70
   2   1   9    5.10    0.80
   2   1   9    6.70    0.70
   2   1   9    8.00    1.00
  -3  -1  -9    5.40    0.80
   3   1   9    5.50    1.00
   3   1   9    4.40    0.90
   3   1   9    6.90    0.90
  -4  -1  -9   51.39    2.00
   4   1   9   53.29    2.00
   4   1   9   51.99    2.00
  -5  -1  -9   15.50    2.00
   5   1   9   14.50    1.40
   5   1   9   12.50    1.10
   5   1   9   12.10    1.90
   5   1   9   12.00    2.60
   5   1   9   11.80    2.20
  -6  -1  -9   23.10    1.90
   6   1   9   25.30    2.00
   6   1   9   22.10    2.10
   6   1   9   28.60    1.50
  -7  -1  -9    0.00    0.80
   7   1   9    0.80    0.80
   7   1   9   -0.20    0.70
  -8  -1  -9    9.30    1.20
   8   1   9   11.10    1.20
   8   1   9   11.00    1.40
  -9  -1  -9    0.00    0.50
  -9  -1  -9    0.30    0.60
   9   1   9    0.90    0.70
   9   1   9    1.40    0.70
 -10  -1  -9    0.40    0.50
 -10  -1  -9   -0.40    0.50
  10   1   9    0.50    0.60
  10   1   9    0.60    0.70
   8  -2  -9    9.50    0.90
   7  -2  -9   10.00    1.00
  -7   2   9    9.20    1.90
   6  -2  -9   -0.10    0.50
  -6   2   9   -1.20    0.80
   5  -2  -9    0.10    0.60
   5  -2  -9    1.00    1.00
  -5   2   9    1.10    0.90
   4  -2  -9    0.80    0.60
   4  -2  -9    1.70    0.90
  -4   2   9    1.90    0.90
   3  -2  -9   24.20    1.70
   3  -2  -9   24.20    1.60
  -3   2   9   24.70    1.80
   2  -2  -9   13.70    1.10
   2  -2  -9   16.00    1.50
  -2   2   9   10.50    1.70
  -2   2   9   13.40    1.20
  -1   2   9  243.78    7.20
  -1   2   9  260.97    7.10
   0  -2  -9   24.40    1.10
   0   2   9   22.60    1.30
   0   2   9   23.90    1.10
  -1  -2  -9   86.89    2.70
   1   2   9   81.39    2.90
   1   2   9   88.19    2.80
   1   2   9   90.69    2.70
  -2  -2  -9   54.19    1.90
   2   2   9   51.79    1.90
   2   2   9   51.99    1.80
   2   2   9   49.99    2.00
  -3  -2  -9   39.80    1.60
   3   2   9   37.90    1.70
   3   2   9   40.60    1.60
  -4  -2  -9   43.20    1.90
   4   2   9   47.10    1.80
   4   2   9   39.70    2.20
   4   2   9   46.10    1.80
  -5  -2  -9   25.70    1.80
   5   2   9   23.50    3.10
   5   2   9   23.20    1.80
   5   2   9   24.90    1.40
   5   2   9   27.40    2.50
   5   2   9   25.80    1.60
  -6  -2  -9   25.30    2.30
   6   2   9   26.50    2.00
   6   2   9   24.80    1.80
  -7  -2  -9    0.20    1.00
   7   2   9   -0.40    0.80
   7   2   9    0.20    0.70
   7   2   9    0.20    0.90
  -8  -2  -9    1.80    0.70
   8   2   9    2.40    0.80
   8   2   9    6.00    1.40
   8   2   9   -0.10    0.80
  -9  -2  -9    7.00    1.20
   9   2   9   11.80    1.40
   9   2   9   12.20    1.30
 -10  -2  -9   -0.80    0.50
 -10  -2  -9   -0.10    0.40
  10   2   9   -0.20    0.70
  10   2   9    0.40    0.50
   7  -3  -9    8.90    0.90
   6  -3  -9  178.98    5.70
   6  -3  -9  196.88    5.80
  -6   3   9  191.08    5.70
   5  -3  -9   69.19    3.00
   5  -3  -9   72.99    2.60
  -5   3   9   71.69    2.80
   4  -3  -9   16.00    1.30
  -4   3   9   15.70    1.70
   3  -3  -9   -1.30    1.00
   3  -3  -9    2.70    1.40
  -3   3   9    1.70    0.90
  -3   3   9    0.20    1.10
   2  -3  -9   52.59    2.20
   2  -3  -9   49.99    2.30
  -2   3   9   51.69    2.80
  -2   3   9   52.09    2.90
  -2   3   9   50.09    2.40
   1  -3  -9   25.30    1.40
  -1   3   9   24.30    1.40
  -1   3   9   22.70    1.90
  -1   3   9   25.50    3.50
  -1   3   9   22.20    1.80
  -1   3   9   22.30    1.60
   0  -3  -9  122.49    3.70
   0   3   9  118.59    3.60
   0   3   9  119.39    3.80
   0   3   9  115.39    3.80
  -1  -3  -9   17.40    1.50
   1   3   9   20.70    1.40
   1   3   9   19.90    1.10
   1   3   9   20.50    1.40
  -2  -3  -9  137.69    5.00
   2   3   9  147.19    4.40
   2   3   9  154.28    4.80
   2   3   9  150.18    4.40
  -3  -3  -9  139.69    4.20
   3   3   9  139.29    4.20
   3   3   9  137.39    4.20
  -4  -3  -9    0.20    0.80
   4   3   9    0.60    0.60
   4   3   9   -0.50    0.90
   4   3   9   -0.90    0.80
  -5  -3  -9    9.90    1.60
   5   3   9    9.40    1.30
   5   3   9    9.20    1.50
   5   3   9    9.40    1.10
   5   3   9   11.10    1.80
   5   3   9   11.00    2.00
   6   3   9   53.89    2.80
   6   3   9   57.79    2.30
   6   3   9   62.59    2.30
   6   3   9   58.49    2.70
  -7  -3  -9    5.60    1.20
   7   3   9    7.30    1.10
   7   3   9    7.00    1.80
   7   3   9    4.30    1.00
   7   3   9    6.50    1.30
  -8  -3  -9    1.40    0.90
   8   3   9    1.70    0.90
   8   3   9    1.40    0.80
   8   3   9    1.30    0.80
   8   3   9    0.60    0.70
  -9  -3  -9    0.70    0.80
   9   3   9    0.60    0.70
   9   3   9    0.10    0.70
   9   3   9    0.10    0.90
 -10  -3  -9   -0.70    0.70
 -10  -3  -9    0.10    0.40
  10   3   9   -0.30    0.50
  10   3   9    0.40    0.80
   7  -4  -9    0.70    0.50
   6  -4  -9    2.50    0.60
   6  -4  -9    2.80    0.80
  -6   4   9    2.50    0.80
   5  -4  -9   46.60    1.90
  -5   4   9   46.40    2.10
   4  -4  -9   77.69    2.70
  -4   4   9   75.79    3.10
  -3   4   9    1.80    1.00
  -3   4   9    2.10    0.90
   2  -4  -9    2.30    1.00
   2  -4  -9    1.70    1.10
  -2   4   9    0.30    0.80
  -2   4   9    2.20    1.10
  -2   4   9   -0.50    1.10
  -2   4   9    0.50    1.10
   1  -4  -9    8.00    1.20
   1  -4  -9    9.70    1.70
  -1   4   9    8.20    1.80
  -1   4   9    9.20    1.30
  -1   4   9    7.30    1.40
  -1   4   9    8.00    2.00
  -1   4   9   10.30    1.70
  -1   4   9   10.80    1.30
   0  -4  -9    4.70    1.00
   0   4   9    4.30    1.10
   0   4   9    7.10    1.00
   0   4   9    4.00    0.80
   0   4   9    5.90    1.30
   0   4   9    8.20    1.90
  -1  -4  -9   46.70    1.80
   1   4   9   42.40    2.20
   1   4   9   42.90    1.80
   1   4   9   43.10    1.80
   1   4   9   39.80    2.10
   1   4   9   43.20    2.30
  -2  -4  -9    5.70    0.90
   2   4   9    4.20    0.90
   2   4   9    6.50    1.10
   2   4   9    5.00    0.90
   2   4   9    9.40    1.60
   2   4   9    8.60    1.40
   2   4   9    5.00    1.20
  -3  -4  -9   36.50    1.70
   3   4   9   32.60    1.90
   3   4   9   33.90    2.20
   3   4   9   34.20    1.60
   3   4   9   32.70    1.90
   3   4   9   34.70    2.30
   3   4   9   35.40    1.60
  -4  -4  -9  217.08    6.40
   4   4   9  213.38    6.60
   4   4   9  221.38    6.40
   4   4   9  214.78    6.70
   4   4   9  218.28    6.40
   4   4   9  218.08    6.40
   4   4   9  213.58    6.30
  -5  -4  -9   -0.30    1.20
   5   4   9    2.10    1.00
   5   4   9    0.90    0.90
   5   4   9   -1.00    0.80
   5   4   9    2.60    2.00
   5   4   9    0.10    0.80
   5   4   9    0.40    0.70
   6   4   9   95.99    3.20
   6   4   9   91.29    3.60
   6   4   9   88.39    3.50
   6   4   9   95.89    3.20
   6   4   9   88.59    4.00
   7   4   9    1.30    0.80
   7   4   9    1.30    0.70
   7   4   9    2.30    0.90
   7   4   9    0.90    0.60
   8   4   9    0.60    0.70
   8   4   9    0.10    0.70
   8   4   9    0.20    0.70
   8   4   9   -0.20    0.60
   9   4   9    3.60    0.80
   9   4   9    5.10    1.10
   9   4   9    5.00    1.10
   9   4   9    2.90    0.80
  10   4   9    0.80    0.90
  10   4   9    1.90    0.60
   6  -5  -9    1.10    0.70
   6  -5  -9    1.40    0.50
  -6   5   9    0.90    0.60
   5  -5  -9    0.50    0.60
   5  -5  -9    0.60    0.90
  -5   5   9    1.60    0.80
   4  -5  -9    6.20    1.10
  -4   5   9    5.00    1.20
  -3   5   9   14.30    1.60
  -3   5   9   12.40    2.00
  -3   5   9   16.10    1.60
  -3   5   9   11.90    2.00
  -2   5   9    0.30    0.90
  -2   5   9    0.70    0.80
  -2   5   9   -0.10    0.80
  -2   5   9    1.30    1.10
   1  -5  -9    1.90    1.10
  -1   5   9    1.80    0.90
  -1   5   9    1.20    1.00
  -1   5   9   -1.80    0.90
  -1   5   9   -0.20    0.80
  -1   5   9    0.50    0.70
   0  -5  -9   17.90    1.60
   0   5   9   19.70    2.20
   0   5   9   19.20    1.60
   0   5   9   18.50    1.40
   0   5   9   19.70    2.00
   0   5   9   21.40    1.50
   0   5   9   19.50    1.80
  -1  -5  -9    0.00    0.80
   1   5   9    0.80    0.70
   1   5   9    0.00    0.80
   1   5   9    0.50    1.00
   1   5   9    0.00    0.70
   1   5   9    0.00    0.90
   1   5   9    2.00    1.40
   2   5   9   80.99    3.40
   2   5   9   88.89    3.10
   2   5   9   83.79    3.00
   2   5   9   85.59    2.90
   2   5   9   90.09    3.30
   2   5   9   84.99    3.00
  -3  -5  -9   97.09    3.40
   3   5   9   91.69    3.60
   3   5   9   97.39    3.60
   3   5   9  101.69    3.30
   3   5   9   92.79    3.30
   3   5   9  100.29    3.30
   3   5   9  101.19    3.40
  -4  -5  -9   -0.70    1.10
   4   5   9    0.30    0.70
   4   5   9    0.00    0.60
   4   5   9   -0.40    0.70
   4   5   9   -0.40    0.90
   4   5   9    0.90    0.90
   4   5   9   -0.60    1.10
   5   5   9   20.80    1.50
   5   5   9   22.80    1.40
   5   5   9   19.90    1.60
   5   5   9   22.00    2.60
   5   5   9   23.60    1.70
   6   5   9   40.20    2.00
   6   5   9   42.10    2.00
   6   5   9   41.20    1.90
   6   5   9   40.70    2.30
   6   5   9   40.40    1.90
   7   5   9    6.20    1.20
   7   5   9    7.30    1.20
   7   5   9    8.10    1.50
   7   5   9    5.60    1.30
   8   5   9   11.50    1.30
   8   5   9   13.20    1.40
   8   5   9   14.50    1.10
   8   5   9   14.30    1.30
   9   5   9   -0.40    0.80
   9   5   9    0.10    0.60
   9   5   9    0.40    0.70
   9   5   9    0.10    0.60
  10   5   9   12.60    1.40
  10   5   9    9.30    1.00
  10   5   9   11.70    1.30
  10   5   9   10.20    1.10
   6  -6  -9    2.70    0.60
   6  -6  -9    2.80    0.70
   5  -6  -9    2.00    0.70
   5  -6  -9    3.10    0.80
  -5   6   9    0.90    0.60
  -4   6   9    1.60    0.90
   3  -6  -9    3.20    0.60
  -3   6   9    6.80    1.60
  -3   6   9    2.80    0.80
  -3   6   9    5.90    1.20
  -3   6   9    3.80    1.20
  -2   6   9    0.90    0.90
  -2   6   9    0.10    0.90
  -2   6   9    0.50    0.80
  -2   6   9    0.60    0.80
  -1   6   9    5.30    1.50
  -1   6   9    3.60    0.90
  -1   6   9    3.30    0.90
  -1   6   9    3.40    0.80
   0   6   9    0.60    1.00
   0   6   9    0.20    0.80
   0   6   9   -1.50    0.90
   0   6   9    0.70    0.80
   0   6   9    0.50    0.80
  -1  -6  -9    2.20    1.20
   1   6   9    1.00    0.70
   1   6   9    0.80    1.20
   1   6   9    0.80    0.80
   1   6   9    2.80    1.60
   1   6   9    1.00    0.90
   1   6   9    0.90    0.70
  -2  -6  -9   34.90    2.30
   2   6   9   39.00    2.20
   2   6   9   39.80    1.80
   2   6   9   38.70    2.20
   2   6   9   39.90    1.90
   2   6   9   40.30    2.00
   2   6   9   37.00    2.20
  -3  -6  -9   10.60    2.10
   3   6   9    9.80    1.70
   3   6   9   11.70    1.40
   3   6   9   16.30    2.50
   3   6   9   12.20    1.30
   3   6   9   12.60    1.40
   3   6   9   11.80    1.70
   4   6   9   11.70    1.40
   4   6   9    9.60    1.20
   4   6   9   10.00    1.60
   4   6   9    9.20    1.10
   4   6   9    8.00    2.00
   5   6   9    6.70    1.20
   5   6   9    7.10    1.20
   5   6   9    6.40    1.10
   5   6   9    6.60    1.50
   5   6   9    6.20    1.40
   6   6   9  223.28    6.50
   6   6   9  220.38    6.60
   6   6   9  217.88    6.50
   6   6   9  216.98    6.70
   7   6   9    0.30    0.50
   7   6   9   -0.20    1.00
   7   6   9    0.60    0.80
   7   6   9    0.30    0.80
   8   6   9   55.29    2.30
   8   6   9   54.49    2.30
   8   6   9   53.39    2.10
   8   6   9   55.19    2.10
   9   6   9    4.60    1.20
   9   6   9    2.60    0.60
   9   6   9    2.20    0.60
   9   6   9    4.10    1.10
  10   6   9    2.20    0.50
  10   6   9    2.00    0.50
   5  -7  -9    5.40    1.20
   5  -7  -9    6.20    1.00
  -5   7   9    8.00    0.90
   4  -7  -9    1.10    0.60
  -4   7   9    0.70    0.60
  -3   7   9    1.20    0.60
  -3   7   9   -0.20    1.10
  -3   7   9    0.20    0.90
  -2   7   9   16.50    1.50
  -2   7   9   17.60    1.60
  -2   7   9   18.10    1.50
  -2   7   9   17.00    1.40
  -1   7   9   -1.00    0.70
  -1   7   9    0.50    0.80
  -1   7   9    0.60    0.90
  -1   7   9    0.60    0.70
   0   7   9   22.60    1.50
   0   7   9   23.00    1.80
   0   7   9   19.80    1.40
   0   7   9   22.80    1.90
   0   7   9   21.50    1.70
   1   7   9   49.30    2.10
   1   7   9   49.10    2.60
   1   7   9   49.70    2.10
   1   7   9   48.90    2.30
   1   7   9   47.20    2.30
   2   7   9   32.10    1.70
   2   7   9   32.00    2.00
   2   7   9   33.80    2.00
   2   7   9   33.10    1.70
   3   7   9   45.00    2.00
   3   7   9   45.30    2.00
   3   7   9   45.60    2.30
   3   7   9   48.60    2.30
   3   7   9   42.40    2.10
   4   7   9   14.00    1.30
   4   7   9   15.20    1.30
   4   7   9   12.90    1.50
   4   7   9   11.70    1.80
   4   7   9   13.70    1.40
   5   7   9  136.39    4.20
   5   7   9  128.39    4.20
   5   7   9  131.59    4.60
   5   7   9  132.59    4.50
   6   7   9   37.30    2.00
   6   7   9   33.90    1.70
   6   7   9   34.90    1.80
   7   7   9    7.60    1.40
   7   7   9    4.80    1.00
   7   7   9    7.10    1.20
   7   7   9    5.80    1.00
   8   7   9    0.60    0.70
   8   7   9    0.00    0.80
   8   7   9    1.10    0.60
   8   7   9    1.70    0.60
   9   7   9   -1.00    0.90
   9   7   9    0.30    0.40
   9   7   9   -1.20    0.50
   9   7   9   -0.50    0.40
  10   7   9    3.00    0.70
  10   7   9    2.80    0.80
  10   7   9    2.40    0.60
   4  -8  -9    2.00    0.70
  -4   8   9    1.70    0.60
   3  -8  -9    1.90    0.60
  -3   8   9    2.00    0.80
  -3   8   9    1.50    0.60
   2  -8  -9    7.50    1.00
  -2   8   9    9.90    1.20
  -2   8   9    9.30    1.20
  -2   8   9    9.90    1.30
  -2   8   9    9.10    1.30
  -1   8   9    2.30    0.70
  -1   8   9    2.90    0.80
  -1   8   9    2.20    0.70
  -1   8   9    2.70    0.90
   0   8   9    7.90    1.40
   0   8   9    8.40    1.30
   0   8   9    9.10    1.50
   0   8   9    9.90    1.30
   1   8   9    3.80    0.80
   1   8   9    2.80    0.80
   1   8   9    7.00    1.70
   1   8   9    2.40    0.60
   1   8   9    2.90    0.90
   2   8   9   19.20    2.20
   2   8   9   16.10    1.40
   2   8   9   17.20    1.40
   2   8   9   17.60    1.60
   2   8   9   17.20    1.60
   3   8   9   11.10    1.50
   3   8   9    9.80    1.20
   3   8   9   10.80    1.20
   3   8   9    9.50    1.50
   3   8   9    9.30    1.50
   4   8   9    9.10    1.20
   4   8   9   10.60    1.40
[truncated: 206,453 more chars]
