# Supplementary material for: Crystal structure of ethyl (2Z)-2-cyano-3-[(3-methyl-1-phenyl-1H-pyrazol-5-yl)amino]­prop-2-enoate
Source: Acta Crystallogr Sect E Struct Rep Online. 2014 Oct 31;70(Pt 11):o1214–5. doi: 10.1107/S1600536814023502 (PMC4257344; doi:10.1107/S1600536814023502)
Supplement: Supplementary file 2 [file e-70-o1214-Isup2.hkl]

#
# h,k,l, Fc-squared, Fo-squared, sigma(Fo-squared), status flag
#
data_I
_shelx_title ' SKM079_0m in P-1'
_shelx_refln_list_code          4
_shelx_F_calc_maximum      256.82
_exptl_crystal_F_000       624.00
_reflns_d_resolution_high  0.8095

loop_
 _space_group_symop_operation_xyz
 'x, y, z'
 '-x, -y, -z'

_cell_length_a     9.0656
_cell_length_b    10.4085
_cell_length_c    16.5551
_cell_angle_alpha  86.993
_cell_angle_beta   81.567
_cell_angle_gamma  73.390

_shelx_F_squared_multiplier     1.000

loop_
 _refln_index_h
 _refln_index_k
 _refln_index_l
 _refln_F_squared_calc
 _refln_F_squared_meas
 _refln_F_squared_sigma
 _refln_observed_status
   1   0   0       2269.43       2189.99        23.84 o
   2   0   0      11432.44      11184.86       153.43 o
   3   0   0       1307.20       1459.46        19.67 o
   4   0   0        410.39        434.77         6.34 o
   5   0   0          4.02          6.33         1.54 o
   6   0   0        364.74        361.24         6.58 o
   7   0   0        151.83        145.61        10.05 o
   8   0   0        321.95        339.74        10.05 o
   9   0   0        288.57        311.18        10.99 o
  10   0   0         45.73         49.20         4.05 o
 -10   1   0         30.83         28.96         3.62 o
  -9   1   0          7.24          7.89         2.46 o
  -8   1   0         22.89         26.82         4.86 o
  -7   1   0        150.38        157.83         5.82 o
  -6   1   0         22.47         20.07         3.29 o
  -5   1   0        322.81        303.46         5.51 o
  -4   1   0       1684.17       1770.58        24.13 o
  -3   1   0        471.66        469.50         8.24 o
  -2   1   0        890.81        919.17        11.15 o
  -1   1   0         11.43         11.20         0.45 o
   0   1   0          2.74         -0.35         0.35 o
   1   1   0         85.17         62.43         1.08 o
   2   1   0        309.10        327.18         4.16 o
   3   1   0       3491.48       3671.36        43.63 o
   4   1   0        102.59         94.82         1.88 o
   5   1   0        516.32        541.04        16.95 o
   6   1   0        168.56        168.24         4.85 o
   7   1   0        110.94        111.85         4.45 o
   8   1   0          0.21          2.00         2.55 o
   9   1   0        179.28        168.04         5.93 o
  10   1   0          6.50          3.86         1.96 o
 -10   2   0         16.21         14.10         3.34 o
  -9   2   0        311.45        311.95         8.53 o
  -8   2   0         44.84         57.22         5.93 o
  -7   2   0         31.36         34.91         5.77 o
  -6   2   0        184.49        170.96        11.49 o
  -5   2   0        477.89        460.21         9.14 o
  -4   2   0        723.56        726.84        11.99 o
  -3   2   0       1272.16       1350.05        16.56 o
  -2   2   0        156.79        184.73         2.65 o
  -1   2   0         70.85         43.05         0.84 o
   0   2   0      13765.92      13170.60       174.59 o
   1   2   0       1172.33       1163.01        14.08 o
   2   2   0      13754.94      12485.02       254.93 o
   3   2   0       3008.74       3166.78        42.14 o
   4   2   0         26.15         19.07         1.71 o
   5   2   0          5.18          8.47         2.42 o
   6   2   0        259.41        257.40         5.98 o
   7   2   0         15.86         16.94         2.23 o
   8   2   0       1376.56       1355.16        20.12 o
   9   2   0          0.59          1.11         2.97 o
  10   2   0          0.74         -1.52         1.78 o
  -9   3   0          7.48          3.08         2.32 o
  -8   3   0         95.88         92.80         6.38 o
  -7   3   0         70.52         69.48         5.37 o
  -6   3   0        113.05        112.78         5.22 o
  -5   3   0         58.92         66.03        13.92 o
  -4   3   0         48.97         43.08         4.73 o
  -3   3   0          0.11          1.49         1.08 o
  -2   3   0        112.54        123.88         2.18 o
  -1   3   0         38.23         32.52         1.11 o
   0   3   0       1145.97       1152.13        15.58 o
   1   3   0       1684.48       1659.58        25.97 o
   2   3   0        313.53        321.43         4.16 o
   3   3   0         43.14         37.89         0.97 o
   4   3   0        190.75        178.02         2.57 o
   6   3   0        258.35        236.67         6.54 o
   7   3   0         24.02         19.37         2.89 o
   8   3   0         17.13         13.27         2.14 o
   9   3   0         65.74         65.55         3.84 o
  10   3   0         24.45         20.67         4.57 o
  11   3   0         20.54         24.76         3.63 o
  -9   4   0          6.65         13.32         6.05 o
  -8   4   0         22.89         28.15         6.06 o
  -7   4   0         71.89         63.88         4.54 o
  -6   4   0        393.49        398.79         8.94 o
  -5   4   0        286.25        250.46        10.05 o
  -4   4   0         25.54         28.32         4.53 o
  -3   4   0        131.35        115.96         4.00 o
  -2   4   0       1476.03       1608.08        32.36 o
  -1   4   0        839.54        920.94        17.20 o
   0   4   0       1433.23       1436.70        22.48 o
   1   4   0       2632.34       2719.89        42.17 o
   2   4   0        662.85        712.33        14.12 o
   3   4   0        512.35        545.93        11.13 o
   4   4   0       2280.13       2393.83        61.12 o
   5   4   0         69.51         80.50         5.45 o
   6   4   0         11.98         15.12         3.34 o
   7   4   0        294.47        303.92         6.13 o
   8   4   0          8.88          8.90         2.08 o
   9   4   0          0.99          2.98         2.71 o
  10   4   0          1.88          1.51         1.95 o
  11   4   0        345.60        326.97         7.87 o
  -8   5   0          5.64          0.45         3.30 o
  -7   5   0         42.55         35.22         4.47 o
  -6   5   0        108.04        100.22         4.51 o
  -5   5   0         34.60         30.86         5.81 o
  -4   5   0         12.20          2.60         4.54 o
  -3   5   0         44.56         39.89         3.13 o
  -2   5   0         44.82         39.91         4.80 o
  -1   5   0        135.98        145.95         5.08 o
   0   5   0        467.56        468.94        31.26 o
   1   5   0        341.83        326.82         9.08 o
   2   5   0       1192.67       1166.48        25.72 o
   3   5   0        505.78        545.29        13.01 o
   4   5   0        322.33        365.52        11.50 o
   5   5   0         56.46         40.20         4.47 o
   6   5   0        340.02        329.19         6.54 o
   7   5   0         60.30         59.55         7.08 o
   8   5   0        299.14        319.49         6.90 o
   9   5   0         72.88         70.03         3.45 o
  10   5   0         16.43         14.27         2.09 o
  11   5   0          4.04          0.91         1.71 o
  -7   6   0          7.85         13.68         3.78 o
  -6   6   0        124.83        127.76         5.37 o
  -5   6   0        730.53        665.38        23.61 o
  -4   6   0         14.00         22.78         4.22 o
  -3   6   0         61.50         66.74         5.04 o
  -2   6   0        226.33        225.82         5.27 o
  -1   6   0          3.23          1.89         2.88 o
   0   6   0        506.44        519.57         9.73 o
   1   6   0        811.90        791.08        13.62 o
   2   6   0         61.11         47.56         3.41 o
   3   6   0        189.13        219.13         7.57 o
   5   6   0        353.08        373.01         7.29 o
   6   6   0        526.53        502.27         8.43 o
   7   6   0        298.44        305.56         6.22 o
   8   6   0        389.31        421.61         7.50 o
   9   6   0         50.03         47.60         3.35 o
  10   6   0          2.95          1.58         1.60 o
  -7   7   0         32.50         42.97         6.66 o
  -6   7   0          5.96          6.17         2.46 o
  -5   7   0        307.00        287.81         7.58 o
  -4   7   0        362.62        351.86        10.48 o
  -3   7   0        568.97        552.10        11.39 o
  -2   7   0        151.36        144.34         4.96 o
  -1   7   0         25.67         26.82         2.78 o
   0   7   0         54.28         56.23         3.50 o
   1   7   0         99.34        107.15         4.59 o
   2   7   0         59.78         52.01         3.83 o
   3   7   0          9.03          4.28         2.78 o
   4   7   0         82.82         64.90         6.07 o
   5   7   0         35.03         43.31         4.52 o
   6   7   0          4.34          5.19         2.54 o
   7   7   0        106.87         99.34         4.09 o
   8   7   0         23.50         21.56         2.46 o
   9   7   0          0.35          1.85         1.78 o
  10   7   0        139.97        139.99         4.04 o
  -6   8   0          3.01          3.83         3.19 o
  -5   8   0          3.34         -0.10         2.04 o
  -4   8   0          0.75         -2.42         3.25 o
  -3   8   0          4.06          0.00         4.84 o
  -2   8   0        164.74        165.92         5.03 o
  -1   8   0         20.64         22.16         2.89 o
   0   8   0          1.34         -1.02         2.25 o
   1   8   0         83.23         89.97         5.61 o
   2   8   0        847.58        809.75        12.05 o
   3   8   0        159.99        145.09         5.92 o
   4   8   0        443.28        409.24         9.99 o
   5   8   0         35.51         41.58         5.50 o
   6   8   0         61.19         78.01         5.09 o
   7   8   0         56.62         49.68         4.54 o
   8   8   0          4.38          6.05         2.46 o
   9   8   0          0.13         -0.91         2.35 o
  10   8   0         87.85         91.69         3.18 o
  -5   9   0         77.12         65.13         3.54 o
  -4   9   0         31.60         37.08         5.14 o
  -3   9   0          5.41          0.61         4.84 o
  -2   9   0        752.68        766.33        14.42 o
  -1   9   0         75.25         70.64         5.03 o
   0   9   0        326.75        313.26         9.31 o
   1   9   0          0.17          0.89         2.69 o
   2   9   0         41.27         39.35         4.28 o
   3   9   0        102.60        102.11         6.21 o
   5   9   0        204.00        189.48         7.32 o
   6   9   0          0.00          0.44         3.01 o
   7   9   0          3.95         -2.98         3.98 o
   8   9   0          0.83          1.32         2.20 o
   9   9   0         47.31         51.24         6.04 o
  -4  10   0          2.84         -0.72         1.96 o
  -3  10   0          5.26          4.58         7.77 o
  -2  10   0          3.06         -0.91         2.57 o
  -1  10   0         55.02         54.96         7.11 o
   0  10   0          1.53          1.67         2.16 o
   1  10   0         90.54         93.33         4.68 o
   2  10   0          3.50          7.04         3.04 o
   3  10   0         60.64         57.63         6.82 o
   6  10   0        193.97        187.61         9.28 o
   7  10   0         64.88         60.52         7.13 o
   8  10   0          4.97          8.88         2.76 o
   9  10   0          0.16          0.28         3.03 o
  -2  11   0         23.81         29.21         4.54 o
  -1  11   0          1.07          0.40         2.46 o
   0  11   0        102.99        100.71         5.95 o
   1  11   0        215.24        212.99         6.17 o
   2  11   0        271.93        275.71        13.90 o
   3  11   0          7.42          8.78         5.14 o
   0  12   0          0.36         -1.51         2.14 o
   1  12   0          9.91          4.54         2.57 o
   2  12   0         19.09         23.43        13.32 o
   3  12   0        579.18        521.07        17.55 o
  -2 -12   1          8.17          4.27         3.34 o
  -1 -12   1         15.89         15.78         6.36 o
   0 -12   1          0.74          3.03         2.32 o
  -3 -11   1        200.00        201.76         8.96 o
  -2 -11   1          4.16         -1.51         3.93 o
  -1 -11   1         98.33         95.33         5.99 o
   0 -11   1         30.24         27.46         8.17 o
   1 -11   1         66.37         66.23         9.68 o
   2 -11   1          1.60          2.52         1.91 o
  -8 -10   1         76.96         65.50         8.17 o
  -7 -10   1          5.67          5.52         4.24 o
  -6 -10   1         74.59         73.95        16.95 o
  -3 -10   1         23.68         26.40         5.45 o
  -2 -10   1         91.71         92.28         5.53 o
  -1 -10   1        152.18        152.03         5.70 o
   0 -10   1          6.27          9.15         2.55 o
   1 -10   1         84.01         83.45         9.68 o
   2 -10   1         15.89         16.97         5.75 o
   3 -10   1          5.61          4.67         2.91 o
   4 -10   1          9.46          8.21         1.96 o
  -9  -9   1          4.90          3.95         1.96 o
  -8  -9   1          1.28         -1.24         2.09 o
  -7  -9   1         57.11         58.10         7.05 o
  -6  -9   1        149.41        159.04         5.44 o
  -5  -9   1         10.00          5.21         4.19 o
  -3  -9   1          2.21          6.11         3.81 o
  -2  -9   1        114.65        109.90         5.82 o
  -1  -9   1         20.14         18.02         3.01 o
   0  -9   1          2.50          3.31         2.50 o
   1  -9   1        774.88        762.68        14.56 o
   2  -9   1          0.12         -2.99         5.14 o
   3  -9   1         99.83        107.13        12.71 o
   4  -9   1          2.92         -0.02         2.36 o
   5  -9   1         16.25         22.27         3.97 o
 -10  -8   1         25.83         15.34         5.14 o
  -9  -8   1         77.01         88.48         4.33 o
  -8  -8   1        103.74         99.16         6.62 o
  -7  -8   1         98.11         96.83         4.63 o
  -6  -8   1          0.87          1.41         2.56 o
  -5  -8   1         58.82         61.45         5.87 o
  -4  -8   1        115.94        110.01        12.38 o
  -3  -8   1        152.17        142.92         7.00 o
  -2  -8   1       1499.42       1379.46        20.49 o
  -1  -8   1        235.69        224.06         6.09 o
   0  -8   1        556.98        532.93         9.77 o
   1  -8   1         67.81         65.60         4.25 o
   2  -8   1        164.85        153.49         5.42 o
   3  -8   1        184.03        162.97         7.05 o
   4  -8   1        303.53        302.42         9.35 o
   5  -8   1          2.74          3.40         2.23 o
   6  -8   1         17.73         16.85         5.75 o
 -10  -7   1         52.40         55.16         2.90 o
  -9  -7   1         75.82         77.96         4.63 o
  -8  -7   1        160.99        159.73         4.83 o
  -7  -7   1        232.33        246.02         5.96 o
  -6  -7   1         70.23         66.27         4.46 o
  -5  -7   1        127.74        134.89         5.44 o
  -4  -7   1         10.46         21.48         9.78 o
  -3  -7   1          0.09         -0.76         3.00 o
  -2  -7   1        232.13        240.56         5.52 o
  -1  -7   1         30.48         35.93         3.34 o
   0  -7   1         19.02         11.14         2.33 o
   1  -7   1        629.27        618.19         9.55 o
   2  -7   1        347.28        328.01         7.12 o
   3  -7   1         34.54         40.28         5.77 o
   4  -7   1        496.90        466.30        12.41 o
   5  -7   1          1.55         -2.26         2.26 o
   6  -7   1         14.12         11.80         2.68 o
   7  -7   1         10.68         10.29         2.91 o
 -10  -6   1          0.48          4.64         1.75 o
  -9  -6   1         25.96         23.36         3.06 o
  -8  -6   1        193.01        208.50         5.00 o
  -7  -6   1        810.31        842.83        12.26 o
  -6  -6   1         11.16          7.76         2.39 o
  -5  -6   1        380.88        362.73         7.55 o
  -3  -6   1        193.58        168.69         5.77 o
  -2  -6   1        125.08        128.74         3.73 o
  -1  -6   1        757.86        821.90        12.24 o
   0  -6   1        772.65        729.96        22.39 o
   1  -6   1          1.52          0.18         2.06 o
   2  -6   1         32.20         26.93         2.74 o
   3  -6   1         18.82         28.32         2.87 o
   4  -6   1        178.37        150.32         6.72 o
   5  -6   1        132.42        130.88         5.34 o
   6  -6   1         72.99         78.64         4.36 o
   7  -6   1          6.91         12.91         4.84 o
 -10  -5   1          0.03          4.20         1.96 o
  -9  -5   1         53.17         50.40         3.19 o
  -8  -5   1         82.09         80.53         5.93 o
  -7  -5   1         54.55         51.74         3.88 o
  -6  -5   1         22.85         27.45         3.67 o
  -5  -5   1        112.62        106.14         4.13 o
  -4  -5   1        226.67        217.15         5.77 o
  -3  -5   1         69.00         65.44         2.88 o
  -2  -5   1        612.06        641.64        12.44 o
  -1  -5   1        544.34        531.98         9.31 o
   0  -5   1        164.47        152.21         4.84 o
   1  -5   1        248.64        259.45         7.05 o
   2  -5   1         34.15         43.05         3.78 o
   3  -5   1        144.81        142.60         5.29 o
   4  -5   1         22.09         17.91         4.37 o
   5  -5   1        198.01        187.59        15.70 o
   6  -5   1         10.88          4.80         2.71 o
   7  -5   1          7.26          9.11         2.55 o
   8  -5   1         68.98         81.77         4.93 o
 -10  -4   1        191.18        186.53         4.71 o
  -9  -4   1          4.29          5.91         3.01 o
  -8  -4   1        391.70        389.60         7.84 o
  -7  -4   1         71.62         70.66         4.98 o
  -6  -4   1        151.20        145.58         4.32 o
  -5  -4   1        559.61        552.54        17.55 o
  -4  -4   1       3771.63       3838.27        52.06 o
  -3  -4   1        197.25        180.95         6.85 o
  -2  -4   1       1434.53       1482.56        28.67 o
  -1  -4   1          0.78          0.69         0.88 o
   0  -4   1        159.56        158.51         2.76 o
   1  -4   1        249.90        219.69        14.83 o
   2  -4   1         37.18         49.29         4.84 o
   3  -4   1         27.76         32.53         3.34 o
   4  -4   1       1429.13       1367.90        26.00 o
   5  -4   1        358.78        324.35         9.33 o
   6  -4   1         21.30         16.78         2.80 o
   7  -4   1        375.74        374.50         9.53 o
   8  -4   1          5.95          4.87         2.63 o
   9  -4   1         14.97         12.11         3.03 o
 -10  -3   1         19.88         19.53         2.88 o
  -9  -3   1         43.90         51.66         4.08 o
  -8  -3   1          0.27         -1.49         2.22 o
  -7  -3   1         13.27         14.96         2.30 o
  -6  -3   1         48.45         44.94         3.19 o
  -5  -3   1        164.91        165.24         7.26 o
  -4  -3   1        690.53        693.93        14.10 o
  -3  -3   1          0.04          0.00         0.70 o
  -2  -3   1          4.03          1.21         1.14 o
  -1  -3   1       1483.61       1494.59        18.08 o
   0  -3   1       1097.79       1118.78        15.28 o
   1  -3   1         46.67         53.58         2.14 o
   2  -3   1        176.73        172.04         7.38 o
   3  -3   1        119.51        125.19         3.54 o
   4  -3   1         15.29         10.89         3.03 o
   5  -3   1         17.95         21.18         4.22 o
   6  -3   1        472.44        464.94         9.88 o
   7  -3   1         32.17         37.34         5.56 o
   8  -3   1        120.50        121.55         5.33 o
   9  -3   1         16.18          9.24         2.32 o
 -10  -2   1          2.99          0.35         2.46 o
  -9  -2   1        303.03        281.40         7.10 o
  -8  -2   1         38.76         39.07         3.44 o
  -7  -2   1        367.35        358.21         6.37 o
  -6  -2   1         61.71         41.01         3.39 o
  -5  -2   1        548.87        535.27        11.29 o
  -4  -2   1       2119.89       2239.01        34.82 o
  -3  -2   1       5670.87       5973.95        91.32 o
  -2  -2   1      65957.45      58259.12      1109.54 o
  -1  -2   1        741.03        683.79         9.38 o
   0  -2   1       4395.82       4253.66        65.00 o
   1  -2   1         63.03         61.14         1.71 o
   2  -2   1       3735.49       3856.34        45.91 o
   3  -2   1       4112.32       4426.59        60.57 o
   4  -2   1        487.69        551.86        10.94 o
   5  -2   1        320.41        321.22         7.23 o
   6  -2   1        451.33        465.14        10.55 o
   7  -2   1        448.62        446.73        11.53 o
   8  -2   1         61.09         62.48         4.71 o
   9  -2   1         25.52         22.87         4.24 o
  10  -2   1         27.43         18.38         3.63 o
 -10  -1   1        142.96        143.17         4.39 o
  -9  -1   1         49.32         44.73         4.65 o
  -8  -1   1          8.67         10.38         2.66 o
  -7  -1   1        293.99        281.89         8.39 o
  -6  -1   1        348.77        334.83         6.61 o
  -5  -1   1        137.56        147.35         6.66 o
  -4  -1   1        688.51        619.57        11.66 o
  -3  -1   1        923.83        907.69        14.44 o
  -2  -1   1         16.25         12.21         0.61 o
  -1  -1   1         73.77         17.61         0.99 o
   0  -1   1          1.12          2.30         0.30 o
   1  -1   1         46.27         48.42         0.91 o
   2  -1   1         52.41         55.81         0.96 o
   3  -1   1        227.40        239.81         4.25 o
   4  -1   1         23.43         33.49         1.62 o
   5  -1   1          3.70          2.21         1.84 o
   6  -1   1         38.72         41.92         3.81 o
   7  -1   1         20.47         20.81         4.62 o
   8  -1   1        160.76        165.02         5.38 o
   9  -1   1          1.10          4.01         2.32 o
  10  -1   1          4.60          0.30         2.14 o
 -10   0   1         51.48         65.26         3.81 o
  -9   0   1        332.25        345.73         7.90 o
  -8   0   1        138.64        135.36         7.57 o
  -7   0   1       1071.83       1074.22        33.29 o
  -6   0   1        803.10        772.70        11.15 o
  -5   0   1       4325.49       4653.74       132.72 o
  -4   0   1        308.90        287.69         5.32 o
  -3   0   1        143.61        155.77         2.21 o
  -2   0   1       5985.46       6187.35        66.88 o
  -1   0   1        766.85        723.87        11.26 o
   0   0   1        593.70        619.19         8.47 o
   1   0   1       2486.16       2318.14        46.03 o
   2   0   1       1440.81       1265.08        14.89 o
   3   0   1       1115.03       1191.76        21.09 o
   4   0   1          1.59          5.15         0.65 o
   5   0   1        323.76        295.36         6.01 o
   6   0   1       1545.61       1516.72        21.94 o
   7   0   1         50.78         61.84         8.91 o
   8   0   1         19.09         15.68         3.84 o
   9   0   1          9.82          8.30         2.40 o
  10   0   1         29.53         39.40         3.86 o
 -10   1   1         53.63         54.33         4.05 o
  -9   1   1          3.14          5.13         2.31 o
  -8   1   1          4.66          9.48         2.45 o
  -7   1   1          2.79          4.61         2.73 o
  -6   1   1         21.29         19.29         2.69 o
  -5   1   1         65.49         60.21         3.74 o
  -4   1   1        245.26        237.94         4.22 o
  -3   1   1         92.86         98.73         2.16 o
  -2   1   1       2595.82       2602.79        28.42 o
  -1   1   1        813.22        810.47         9.80 o
   0   1   1         31.30         24.34         0.49 o
   1   1   1        124.37        125.68         1.62 o
   2   1   1          0.92          0.86         0.34 o
   3   1   1       2851.53       2918.25        44.84 o
   4   1   1          2.10          1.44         0.77 o
   5   1   1        151.99        150.65         3.87 o
   6   1   1          8.98          8.41         2.29 o
   7   1   1         43.56         46.36         4.34 o
   8   1   1         28.29         41.77         8.04 o
   9   1   1          0.55         -1.89         2.80 o
  10   1   1         40.21         35.08         3.46 o
  -9   2   1        225.07        224.40         7.05 o
  -8   2   1         93.63        106.74         8.90 o
  -7   2   1        609.02        576.96        10.06 o
  -6   2   1        270.25        270.67         7.18 o
  -5   2   1         13.46         11.30         3.78 o
  -4   2   1        403.37        437.71         7.80 o
  -3   2   1        254.84        242.17         4.08 o
  -2   2   1        611.16        624.62         8.29 o
  -1   2   1       5647.02       5717.64        67.83 o
   0   2   1       2513.99       2419.31        26.31 o
   1   2   1       1596.17       1666.18        19.92 o
   2   2   1      19593.45      19052.88       252.21 o
   3   2   1        509.76        487.50         9.63 o
   4   2   1         99.92        103.41         2.49 o
   5   2   1        533.91        531.88        27.84 o
   6   2   1          9.67          7.73         2.12 o
   7   2   1          8.43          9.76         3.43 o
   8   2   1         19.27         31.28         5.33 o
   9   2   1        297.36        309.09         7.63 o
  10   2   1         52.30         47.78         3.54 o
  11   2   1         89.45         83.32         3.92 o
  -9   3   1          0.08         -0.55         2.46 o
  -8   3   1         11.44          4.24         3.00 o
  -7   3   1          0.45          0.22         2.39 o
  -6   3   1        139.08        119.87         5.58 o
  -5   3   1        191.09        209.79         8.44 o
  -4   3   1         22.48         22.95         2.49 o
  -3   3   1       1007.05       1059.59        14.90 o
  -2   3   1         75.05         81.25         1.88 o
  -1   3   1       1077.12       1104.58        20.33 o
   0   3   1       1609.00       1627.39        25.39 o
   1   3   1        306.59        274.55         3.41 o
   2   3   1       4603.41       4804.17       138.30 o
   3   3   1         98.60        104.59         1.77 o
   4   3   1         90.72         91.55         2.55 o
   5   3   1          0.01         47.82         4.24 o
   6   3   1         24.19         25.36         4.02 o
   7   3   1         49.86         50.43         4.04 o
   8   3   1         11.78         14.06         2.28 o
   9   3   1          6.94          4.12         1.95 o
  10   3   1          5.02          7.01         4.65 o
  11   3   1        171.60        180.71         7.64 o
  -9   4   1          4.03          7.26         3.03 o
  -8   4   1          0.22         -1.82         6.36 o
  -7   4   1        578.18        584.04        11.62 o
  -6   4   1        373.57        371.39         7.64 o
  -5   4   1         41.72         43.64        13.62 o
  -4   4   1         52.90         49.28         4.58 o
  -3   4   1          1.97          3.17         1.69 o
  -2   4   1        979.35       1047.67        14.90 o
  -1   4   1         34.81         34.85         1.86 o
   0   4   1       2428.78       2430.83        37.86 o
   1   4   1       4781.52       5114.19        96.30 o
   2   4   1       1200.19       1184.21        23.11 o
   3   4   1       1903.94       1933.66        42.67 o
   4   4   1        803.09        699.02        19.97 o
   5   4   1       2599.26       2509.77        69.60 o
   6   4   1       1325.25       1306.71        17.47 o
   7   4   1        322.62        327.10         6.43 o
   8   4   1          7.48          7.43         2.08 o
   9   4   1         81.36         76.74         3.71 o
  10   4   1          0.47          0.34         1.84 o
  11   4   1        140.02        134.79        11.20 o
  -8   5   1          9.01         12.11         4.24 o
  -7   5   1         87.14         86.74         5.77 o
  -6   5   1        550.24        515.19         9.58 o
  -5   5   1          0.02          1.82         4.84 o
  -4   5   1         24.19         18.91         5.46 o
  -3   5   1         10.65         12.22         2.55 o
  -2   5   1          1.39          0.04         1.96 o
  -1   5   1        121.06        143.75         3.26 o
   0   5   1         64.77         60.65         2.55 o
   1   5   1        304.28        290.83        16.01 o
   2   5   1        748.89        781.46        26.93 o
   3   5   1        282.44        305.28        13.89 o
   4   5   1          0.21          2.85         3.93 o
   5   5   1        209.36        202.98        15.03 o
   6   5   1         10.60          9.10         2.40 o
   7   5   1          0.03          4.17         2.34 o
   8   5   1        177.22        189.48         4.95 o
   9   5   1        111.21        113.97         4.20 o
  10   5   1        103.42         99.17         4.74 o
  11   5   1          0.08         -0.30         1.71 o
  -7   6   1          1.30          0.84         4.24 o
  -6   6   1         10.88         10.27         2.46 o
  -5   6   1        105.22        111.97         7.70 o
  -4   6   1        797.26        809.02        19.04 o
  -3   6   1         84.16         78.62         4.00 o
  -2   6   1         67.77         73.82         3.83 o
  -1   6   1        276.69        259.89         5.75 o
   0   6   1        113.30        119.94         5.44 o
   1   6   1        274.97        261.23         7.24 o
   2   6   1        133.10        124.49         4.36 o
   3   6   1        899.30        838.23        14.44 o
   4   6   1          0.39          7.26         6.05 o
   5   6   1        424.25        383.21         6.86 o
   6   6   1        321.74        292.03         6.28 o
   7   6   1         40.79         53.30         5.09 o
   8   6   1          5.63         11.76         2.09 o
   9   6   1        115.73        121.02         4.15 o
  10   6   1         10.55         11.50         1.75 o
  -7   7   1         18.19         12.71         3.03 o
  -6   7   1        178.97        171.90         5.31 o
  -5   7   1         12.15         15.60         5.75 o
  -4   7   1        502.79        503.57        18.16 o
  -3   7   1         47.27         47.87         4.06 o
  -2   7   1        195.45        209.57         5.77 o
  -1   7   1        465.90        452.91         7.66 o
   0   7   1          0.01         -0.23         2.17 o
   1   7   1         64.25         67.79         3.99 o
   2   7   1        110.65         90.47         6.90 o
   3   7   1        107.99         96.89         5.04 o
   4   7   1        117.12        111.33         4.88 o
   5   7   1        156.70        167.77         4.99 o
   6   7   1         47.57         57.48         4.52 o
   7   7   1         13.04         13.09         2.63 o
   8   7   1          0.06          0.89         2.03 o
   9   7   1          1.98          2.93         1.98 o
  10   7   1          2.56         -1.68         1.68 o
  -6   8   1         19.82         16.40         4.24 o
  -5   8   1        158.22        151.17         4.59 o
  -4   8   1          8.80         15.13         3.63 o
  -3   8   1        665.03        652.87        15.62 o
  -2   8   1         19.06         17.60         2.46 o
  -1   8   1        370.54        379.16         7.69 o
   0   8   1         85.89         86.78         4.53 o
   1   8   1        130.64        135.43         6.25 o
   2   8   1        293.26        285.84         9.72 o
   3   8   1         24.65         25.64         3.14 o
   4   8   1        373.30        352.43         7.65 o
   5   8   1         25.48         25.04         3.20 o
   6   8   1         18.74         19.15         2.78 o
   7   8   1         28.31         26.90         3.05 o
   8   8   1          1.79          4.59         2.27 o
   9   8   1         77.77         72.21         4.67 o
  10   8   1         10.33          6.70         1.60 o
  -5   9   1          0.60          1.01         2.10 o
  -4   9   1          7.85          4.13         2.27 o
  -3   9   1        114.62        127.73         7.26 o
  -2   9   1         26.23         20.91         3.92 o
  -1   9   1        160.21        168.76         5.92 o
   0   9   1        547.53        547.91         9.82 o
   1   9   1         86.35         73.09         4.94 o
   2   9   1         48.49         54.67         4.59 o
   3   9   1          3.52          5.56         3.20 o
   4   9   1        129.88        126.32        11.94 o
   5   9   1          0.12         -2.48         3.33 o
   6   9   1         77.59         75.02         7.34 o
   7   9   1         16.66         17.45         2.88 o
   8   9   1          0.22          0.73         2.20 o
   9   9   1         23.29         35.06         6.84 o
  -4  10   1          4.55          5.96         1.84 o
  -3  10   1         14.07         14.43         5.83 o
  -2  10   1         30.13         29.90         5.75 o
  -1  10   1         67.48         59.29         3.95 o
   0  10   1        128.42        130.80         4.59 o
   1  10   1       1090.88       1087.45        16.57 o
   2  10   1        526.56        515.25         9.44 o
   3  10   1        131.34        121.03         5.58 o
   4  10   1         70.62         61.03         9.08 o
   6  10   1         31.80         39.34        15.13 o
   7  10   1         37.49         30.34         4.44 o
   8  10   1         21.87         20.75         6.46 o
   9  10   1          0.22         -1.56         2.51 o
  -2  11   1        120.15        139.65         6.60 o
  -1  11   1          3.05          0.00         2.14 o
   0  11   1          4.44          5.39         2.27 o
   1  11   1        139.71        136.68         4.66 o
   2  11   1        423.77        437.78         9.44 o
   3  11   1        160.01        156.56         7.07 o
   0  12   1          8.29          7.51         3.02 o
   1  12   1          7.45         27.84         6.05 o
   2  12   1         95.72        122.15        10.89 o
   3  12   1        111.43         85.34        14.53 o
  -2 -12   2         19.94         41.16        10.29 o
  -1 -12   2         39.06         43.59         4.28 o
   0 -12   2         25.14         27.84         6.05 o
  -3 -11   2         33.56         29.36        13.01 o
  -2 -11   2         77.28         78.98         6.42 o
  -1 -11   2         76.21         82.27         5.77 o
   0 -11   2         97.12        122.06         7.87 o
   1 -11   2         15.37         18.33         4.54 o
   2 -11   2         12.38          8.94         1.91 o
  -8 -10   2          5.48          5.02         7.26 o
  -7 -10   2          0.02          0.30         3.42 o
  -6 -10   2          0.92         -0.16         8.78 o
  -3 -10   2        226.21        199.43        10.29 o
  -2 -10   2        357.76        341.20        10.27 o
  -1 -10   2          9.29         14.18         2.82 o
   0 -10   2        163.95        181.45         7.05 o
   1 -10   2          3.13          7.26         3.00 o
   2 -10   2         24.90         26.56         6.96 o
   3 -10   2          8.02          1.78         1.96 o
   4 -10   2          0.46          0.07         1.84 o
  -9  -9   2         88.13         86.36         4.32 o
  -8  -9   2         87.97         91.41         3.90 o
  -7  -9   2          0.33         -1.04         2.57 o
  -6  -9   2        154.91        163.44         5.62 o
  -5  -9   2          0.01          1.01         3.49 o
  -4  -9   2         16.91         20.58         6.66 o
  -3  -9   2         82.35         79.59         7.23 o
  -2  -9   2         21.49         21.70         3.54 o
  -1  -9   2        340.62        347.59         8.61 o
   0  -9   2        389.37        379.36         8.97 o
   1  -9   2         44.84         45.23         4.52 o
   2  -9   2        327.12        338.90         9.84 o
   3  -9   2        114.79        106.85         6.06 o
   4  -9   2          4.18          5.31         2.67 o
   5  -9   2          7.83          7.57         2.57 o
 -10  -8   2        309.89        297.18         8.14 o
  -9  -8   2        442.17        441.73         7.49 o
  -8  -8   2        291.52        292.92         6.18 o
  -7  -8   2        178.20        181.31         5.24 o
  -6  -8   2        222.59        220.30         5.93 o
  -5  -8   2         54.18         50.80         4.62 o
  -4  -8   2         84.98         76.07         6.32 o
  -3  -8   2        118.12        111.02         9.19 o
  -2  -8   2          0.12          0.33         3.66 o
  -1  -8   2        148.64        137.73         5.49 o
   0  -8   2         11.07         15.13         5.45 o
   1  -8   2        186.63        194.55         6.13 o
   2  -8   2         79.12         69.32         6.69 o
   3  -8   2        571.47        559.65        25.12 o
   4  -8   2         26.18         37.46         5.08 o
   5  -8   2          8.01          5.34         2.19 o
   6  -8   2          0.59          4.50         2.91 o
 -10  -7   2          0.04          1.40         1.60 o
  -9  -7   2        100.98        108.88         3.68 o
  -8  -7   2          1.81          0.00         1.72 o
  -7  -7   2         17.65         16.55         2.42 o
  -6  -7   2        159.67        155.47         5.18 o
  -5  -7   2         82.95         84.36         4.90 o
  -4  -7   2        101.07         69.94         6.15 o
  -3  -7   2         25.44         40.11         5.46 o
  -2  -7   2          0.54          2.38         2.70 o
  -1  -7   2        150.82        132.85         4.93 o
   0  -7   2        187.67        167.85         4.85 o
   1  -7   2         10.16         12.42         2.26 o
   2  -7   2        187.68        194.20         5.61 o
   3  -7   2         63.57         62.48         5.45 o
   4  -7   2         15.07         12.97         3.11 o
   5  -7   2         87.51         85.27         4.72 o
   6  -7   2          8.09          9.08         3.00 o
   7  -7   2          5.47          4.89         5.14 o
 -10  -6   2        116.52        116.36         3.84 o
  -9  -6   2         93.54         98.38         4.72 o
  -8  -6   2        190.65        194.10         5.05 o
  -7  -6   2          2.70          0.46         2.15 o
  -6  -6   2        463.05        459.67         8.70 o
  -5  -6   2          0.73          1.55         2.67 o
  -4  -6   2         67.72         71.82         6.03 o
  -3  -6   2          0.96          5.83         2.32 o
  -2  -6   2        667.44        694.00        18.59 o
  -1  -6   2         42.06         45.79         2.89 o
   0  -6   2       1795.52       1765.26        28.88 o
   1  -6   2         85.12         90.34         4.03 o
   2  -6   2        567.49        577.98        10.79 o
   3  -6   2        477.00        480.08        12.53 o
   4  -6   2        492.09        465.71        10.47 o
   5  -6   2        130.24        111.42         5.01 o
   6  -6   2          9.04          5.57         2.70 o
   7  -6   2         24.23         42.48         5.16 o
 -10  -5   2         21.62         19.94         2.49 o
  -9  -5   2         13.07         11.50         3.03 o
  -8  -5   2        146.83        157.79         5.04 o
  -7  -5   2         54.19         47.07         4.04 o
  -6  -5   2        220.36        205.55         5.87 o
  -5  -5   2         17.41         18.76         2.34 o
  -4  -5   2        123.05        121.73         5.75 o
  -3  -5   2         44.75         57.00         5.16 o
  -2  -5   2        536.65        552.50        11.76 o
  -1  -5   2         61.19         63.16         2.47 o
   0  -5   2         80.20         86.05         3.62 o
   1  -5   2         13.72         15.32         2.91 o
   2  -5   2         45.66         45.57         3.62 o
   3  -5   2        438.14        444.44        11.04 o
   4  -5   2        200.51        185.50         6.36 o
   5  -5   2          5.26          9.85         3.19 o
   6  -5   2        394.03        373.70         8.50 o
   7  -5   2         13.09         16.04         2.80 o
   8  -5   2          1.14         -0.75         2.20 o
 -10  -4   2         34.46         30.34         3.58 o
  -9  -4   2         52.89         50.91         3.15 o
  -8  -4   2         53.54         59.79         3.59 o
  -7  -4   2         31.88         34.36         2.85 o
  -6  -4   2         17.56         16.87         2.21 o
  -5  -4   2       2444.02       2555.17        70.21 o
  -4  -4   2        182.14        166.68         6.66 o
  -3  -4   2         21.61         18.85         1.32 o
  -2  -4   2       1325.39       1398.93        19.14 o
  -1  -4   2        186.68        170.46         3.09 o
   0  -4   2        707.57        710.62        11.88 o
   1  -4   2       2347.93       2853.98       254.18 o
   2  -4   2        673.85        702.52        14.76 o
   3  -4   2       1188.37       1369.04        27.39 o
   4  -4   2         92.85         84.49         7.51 o
   5  -4   2          5.07         11.20         2.92 o
   6  -4   2          1.03          2.82         2.95 o
   7  -4   2         61.38         54.04         4.19 o
   8  -4   2          0.46         -0.22         2.40 o
   9  -4   2         39.15         39.46         9.08 o
 -10  -3   2         19.54         17.27         2.70 o
  -9  -3   2         70.79         70.89         3.94 o
  -8  -3   2         54.55         58.30         3.71 o
  -7  -3   2        106.45        105.09         5.53 o
  -6  -3   2         72.93         68.56         3.81 o
  -5  -3   2         16.02         13.62         3.85 o
  -4  -3   2         13.83         16.32         2.14 o
  -3  -3   2         72.81         63.85         2.72 o
  -2  -3   2        160.01        155.07         2.56 o
  -1  -3   2       1559.97       1577.93        19.05 o
   0  -3   2          3.33          0.99         0.87 o
   1  -3   2        617.94        667.70        13.48 o
   2  -3   2        135.75        134.15         4.05 o
   3  -3   2        156.30        178.55         6.66 o
   4  -3   2         71.67         76.87         5.45 o
   5  -3   2         92.89         97.07         7.36 o
   6  -3   2        213.08        221.66         6.62 o
   7  -3   2          2.48          3.00         2.55 o
   8  -3   2         62.95         62.09         4.79 o
   9  -3   2          0.17         -0.99         2.04 o
 -10  -2   2        129.38        120.61         6.11 o
  -9  -2   2        169.38        155.13         5.70 o
  -8  -2   2        267.19        264.65         5.70 o
  -7  -2   2       1500.85       1500.22        19.81 o
  -6  -2   2        523.99        518.48         7.63 o
  -5  -2   2        144.69        145.62         4.71 o
  -4  -2   2         21.62         12.82         1.31 o
  -3  -2   2        724.13        754.24        18.72 o
  -2  -2   2      41383.71      37745.36       571.71 o
  -1  -2   2       1055.61       1024.18        13.92 o
   0  -2   2         73.83         41.95         0.88 o
   1  -2   2       2590.65       2710.69        81.07 o
   2  -2   2         55.16         82.96         7.26 o
   3  -2   2        401.60        354.48         7.91 o
   4  -2   2         29.89         51.54         5.14 o
   5  -2   2         36.47         44.54         3.46 o
   6  -2   2        286.84        297.21         7.98 o
   7  -2   2        753.11        775.38        14.43 o
   8  -2   2         39.71         43.40         4.54 o
   9  -2   2          8.59          6.18         2.19 o
  10  -2   2          3.83         -2.10         2.10 o
 -10  -1   2         18.82         18.77         6.36 o
  -9  -1   2          0.06         -0.08         3.19 o
  -8  -1   2          4.82          5.14         3.67 o
  -7  -1   2          0.24          0.68         3.51 o
  -6  -1   2          6.37          7.62         2.24 o
  -5  -1   2        201.12        196.41         5.99 o
  -4  -1   2       1190.99       1193.86        20.31 o
  -3  -1   2         34.25         40.84         1.40 o
  -2  -1   2       3303.02       3167.73        63.34 o
  -1  -1   2        174.97        150.26         2.14 o
   0  -1   2         25.23         20.60         0.54 o
   1  -1   2          0.26         -0.30         0.30 o
   2  -1   2        119.47        110.41         2.08 o
   3  -1   2        225.13        228.57         5.65 o
   4  -1   2        213.57        208.99         3.81 o
   5  -1   2         26.83         37.62         3.45 o
   6  -1   2          0.96          0.67         2.70 o
   7  -1   2          3.12          5.36         2.73 o
   8  -1   2          2.19          2.16         2.28 o
   9  -1   2         23.80         25.50         3.81 o
  10  -1   2          4.77          4.54         2.14 o
 -10   0   2          1.95          0.04         2.13 o
  -9   0   2         34.84         34.89         4.04 o
  -8   0   2        164.10        171.00         7.05 o
  -7   0   2        133.39        133.13         6.97 o
  -6   0   2         61.95         68.99         4.62 o
  -5   0   2         17.20          8.82         2.91 o
  -4   0   2        244.36        216.60         6.96 o
  -3   0   2       2802.84       2915.87        36.86 o
  -2   0   2      10452.75      10695.99       126.52 o
  -1   0   2        252.48        259.29         2.97 o
   0   0   2      13306.35      11976.64       129.66 o
   1   0   2        108.79         86.10         1.79 o
   2   0   2       1284.70       1324.74        14.49 o
   3   0   2        682.64        727.12        18.43 o
   4   0   2        479.64        418.03         6.97 o
   5   0   2        153.68        160.05         4.04 o
   6   0   2       1310.93       1365.03        27.75 o
   7   0   2          6.44          9.70         2.97 o
   8   0   2         16.91         19.09         2.68 o
   9   0   2        164.67        174.71         5.66 o
  10   0   2         57.19         50.10         4.05 o
 -10   1   2         82.22         78.46         5.45 o
  -9   1   2          7.18          8.11         2.20 o
  -8   1   2         71.57         72.37         5.95 o
  -7   1   2        197.70        186.50         7.67 o
  -6   1   2        152.64        170.00         5.85 o
  -5   1   2        122.24         95.12         5.87 o
  -4   1   2         56.05         58.59         2.12 o
  -3   1   2        134.23        165.74         2.65 o
  -2   1   2       1080.82       1029.28        16.39 o
  -1   1   2         10.99         15.53         0.50 o
   0   1   2         41.01         31.92         0.65 o
   1   1   2        153.29        136.10         1.77 o
   2   1   2        127.70        111.78         2.20 o
   3   1   2        141.59        137.09         2.66 o
   4   1   2        828.77        839.66        16.47 o
   5   1   2        103.51         96.93         3.29 o
   6   1   2         79.27         75.14         6.23 o
   7   1   2          7.80         12.60         2.51 o
   8   1   2          0.47         -1.36         2.51 o
   9   1   2        121.61        123.48         5.24 o
  10   1   2          7.58          7.81         2.20 o
  -9   2   2         26.78         28.23         7.08 o
  -8   2   2        198.30        224.04         8.10 o
  -7   2   2          0.01          2.86         2.66 o
  -6   2   2         58.93         48.75         4.89 o
  -5   2   2         56.90         45.54         5.09 o
  -4   2   2       1345.76       1406.43        22.71 o
  -3   2   2         39.18         55.54         3.80 o
  -2   2   2       3271.18       3457.93        53.35 o
  -1   2   2       3252.39       3175.57        37.90 o
   0   2   2       3985.46       4044.73        43.78 o
   1   2   2        941.75        887.29        10.83 o
   2   2   2         14.12         13.11         1.75 o
   3   2   2        920.52        985.53        19.04 o
   4   2   2       1818.54       1781.06        27.95 o
   5   2   2       1271.59       1257.06        21.10 o
   6   2   2        169.12        134.83         4.66 o
   7   2   2        180.27        176.31         4.53 o
   8   2   2          9.11          6.75         2.90 o
   9   2   2        674.09        707.83        13.27 o
  10   2   2         73.33         76.30         4.00 o
  11   2   2          4.56          3.93         2.72 o
  -9   3   2         19.96         19.97         5.45 o
  -8   3   2        148.54        146.78         6.77 o
  -7   3   2         80.04         90.98         6.08 o
  -6   3   2          0.40         -0.53         2.51 o
  -5   3   2        180.02        182.55        10.76 o
  -4   3   2         45.13         42.81         3.07 o
  -3   3   2         11.23         14.46         1.64 o
  -2   3   2        102.03         97.70         2.31 o
  -1   3   2         76.23         65.51         1.78 o
   0   3   2       2310.37       2364.99        31.78 o
   1   3   2       2232.30       2228.56        30.58 o
   2   3   2         37.30         36.42         1.31 o
   3   3   2          6.83          6.05         1.21 o
   4   3   2        384.28        375.20        11.50 o
   5   3   2          4.25          2.75         2.42 o
   6   3   2         27.77         27.40         2.62 o
   7   3   2          9.96          6.36         2.21 o
   8   3   2         98.12         97.42         4.42 o
   9   3   2         13.56         11.96         2.09 o
  10   3   2          4.73          5.45         2.31 o
  11   3   2         12.35         19.37         3.28 o
  -8   4   2          7.39          5.45         3.63 o
  -7   4   2        266.40        268.03         7.53 o
  -6   4   2        543.87        516.77         8.41 o
  -5   4   2          0.13          8.47         6.05 o
  -4   4   2          0.00          0.21         2.64 o
  -3   4   2        124.29        113.48         3.54 o
  -2   4   2       1790.91       1838.23        25.27 o
  -1   4   2         45.08         56.96         3.93 o
   0   4   2         82.44         90.86         2.40 o
   1   4   2        549.53        539.56         7.87 o
   2   4   2        259.85        293.94         5.45 o
   3   4   2        637.92        704.42        11.30 o
   4   4   2       1721.88       1627.97        44.18 o
   5   4   2         22.95         21.95         3.47 o
   6   4   2        586.97        612.94         8.67 o
   7   4   2         10.38          5.71         2.08 o
   8   4   2          0.10          1.18         1.92 o
   9   4   2         15.97         10.91         2.13 o
  10   4   2          8.63          8.02         1.88 o
  11   4   2        199.95        202.03         9.08 o
  -8   5   2         95.81        119.24         9.08 o
  -7   5   2          5.26          5.30         3.47 o
  -6   5   2         31.79         24.91         3.55 o
  -5   5   2        495.48        528.33        19.97 o
  -4   5   2         15.60         10.52         3.20 o
  -3   5   2        132.58        128.37         4.53 o
  -2   5   2        118.63        104.73         3.48 o
  -1   5   2        373.99        388.29         9.90 o
   0   5   2        143.11        128.55         5.19 o
   1   5   2       1134.82       1168.84        18.98 o
   2   5   2        850.72        818.04        24.06 o
   3   5   2       1456.93       1459.53        18.67 o
   4   5   2         32.56         26.02         3.43 o
   5   5   2         40.68         28.79         4.77 o
   6   5   2         15.15         18.65         2.21 o
   7   5   2          3.98          1.82         2.25 o
   8   5   2          0.11          0.35         1.95 o
   9   5   2          4.35          5.90         1.88 o
  10   5   2          2.01         -0.04         1.82 o
  11   5   2          5.01          6.03         2.72 o
  -7   6   2         92.89         85.72         5.67 o
  -6   6   2         62.28         63.48         5.22 o
  -5   6   2        673.43        668.75        23.00 o
  -4   6   2         66.35         72.74         7.24 o
  -3   6   2        128.01        141.30         5.16 o
  -2   6   2        308.21        277.81         5.83 o
  -1   6   2          5.06          7.26         2.60 o
   0   6   2         15.55         23.53         3.62 o
   1   6   2        207.34        201.04         6.38 o
   2   6   2        276.74        268.29         7.48 o
   3   6   2        337.34        320.30         7.10 o
   4   6   2        285.27        318.01         8.99 o
   5   6   2         12.85          8.03         2.57 o
   6   6   2        121.08        110.39         4.17 o
   7   6   2         17.66         19.13         3.67 o
   8   6   2        311.77        326.65         6.46 o
   9   6   2          4.75          0.77         2.62 o
  10   6   2          0.02          0.71         1.69 o
  -7   7   2          0.96          2.42         3.03 o
  -6   7   2          4.34          8.08         2.20 o
  -4   7   2        232.05        233.09         8.53 o
  -3   7   2        324.10        357.29         7.47 o
  -2   7   2         67.11         60.48         5.09 o
  -1   7   2          1.83          1.27         2.21 o
   0   7   2         27.83         29.47         2.87 o
   1   7   2         12.96          7.39         2.39 o
   2   7   2        123.56        117.92         4.88 o
   3   7   2        717.59        761.53        21.72 o
   4   7   2         47.24         45.58         5.28 o
   5   7   2         10.62         11.66         2.55 o
   6   7   2          1.66          0.22         2.29 o
   7   7   2          5.49          6.74         2.20 o
   8   7   2          6.86          4.60         2.02 o
   9   7   2         43.58         38.15         3.40 o
  10   7   2          0.62         -0.56         1.60 o
  -6   8   2          3.28          1.82         4.24 o
  -5   8   2        145.71        168.40         5.12 o
  -4   8   2         76.97         69.00         9.08 o
  -3   8   2         95.35        101.24         7.03 o
  -2   8   2        307.03        321.87         6.95 o
  -1   8   2        407.32        406.36         8.07 o
   0   8   2        188.55        184.99         8.54 o
   1   8   2         49.39         43.18         3.78 o
   2   8   2        377.83        376.56         7.37 o
   3   8   2        240.15        230.52         6.40 o
   4   8   2         40.27         37.92         3.30 o
   5   8   2        292.24        277.20         6.26 o
   6   8   2          9.67          5.15         3.06 o
   7   8   2          1.97          3.34         2.45 o
   8   8   2          1.07         -0.61         2.20 o
   9   8   2         12.56         12.83         4.05 o
  10   8   2         11.03         13.63         3.07 o
  -5   9   2         96.78        119.95         4.07 o
  -4   9   2         12.63          9.69         4.84 o
  -3   9   2         12.01         14.91         2.91 o
  -2   9   2         18.18         16.66         2.62 o
  -1   9   2         28.60         34.44         4.16 o
   0   9   2        558.23        590.41        10.43 o
   1   9   2        534.92        532.31         9.66 o
   2   9   2         51.59         42.98         4.37 o
   3   9   2        234.29        221.40         6.40 o
   4   9   2          0.01          1.98         3.38 o
   5   9   2         10.25         13.65         2.89 o
   6   9   2          1.69          3.08         2.56 o
   7   9   2         47.61         54.83         4.92 o
   8   9   2         32.88         37.07         6.73 o
   9   9   2          0.36          1.00         2.04 o
  -4  10   2         70.84         70.37         7.88 o
  -3  10   2        169.16        201.08         9.38 o
  -2  10   2          4.58          4.24         2.57 o
  -1  10   2          0.03          1.01         2.19 o
   0  10   2         28.21         33.64         3.61 o
   1  10   2        113.13        119.25         4.75 o
   2  10   2         52.48         56.33         7.08 o
   3  10   2        203.15        175.18         5.93 o
   4  10   2         30.93         32.21         4.25 o
   5  10   2        121.21        120.69         7.13 o
   6  10   2        146.27        153.94         7.51 o
   7  10   2          8.13          7.38         3.68 o
   8  10   2          0.03         -0.07         3.44 o
   9  10   2         26.03         18.08         3.83 o
  -2  11   2        204.53        243.46         7.05 o
  -1  11   2         13.16         16.90         2.91 o
   0  11   2         71.73         72.50         4.07 o
   1  11   2         57.59         49.72         3.84 o
   2  11   2        315.94        317.39         6.95 o
   3  11   2          7.09         14.12         3.46 o
   4  11   2        142.72        158.24        29.36 o
   0  12   2         25.32         39.98         3.85 o
   1  12   2         46.57         42.05         6.66 o
   2  12   2         32.59         47.49         4.43 o
   3  12   2         82.88        112.58         9.68 o
  -2 -12   3         58.76         67.45         5.95 o
  -1 -12   3          5.25          4.34         3.57 o
   0 -12   3         45.60         42.50         3.63 o
  -3 -11   3          9.99          6.14         5.75 o
  -2 -11   3          0.42          2.70         3.19 o
  -1 -11   3        258.45        271.88         8.34 o
   0 -11   3         14.97         13.56         3.19 o
   1 -11   3         46.56         44.49         3.85 o
   2 -11   3          0.09         -0.88         1.79 o
  -8 -10   3         55.51         42.26         7.57 o
  -7 -10   3         56.23         53.17         4.47 o
  -6 -10   3         45.82         61.48         9.90 o
  -5 -10   3          3.16          0.74         4.91 o
  -3 -10   3          0.25         -3.92         3.92 o
  -2 -10   3          1.62         -0.42         3.93 o
  -1 -10   3         71.21         75.62         6.19 o
   0 -10   3        298.29        307.02         9.19 o
   2 -10   3         77.64         90.59         6.42 o
   3 -10   3         14.43         15.78         4.41 o
   4 -10   3         39.02         40.46         6.25 o
  -9  -9   3         24.51         21.38         3.63 o
  -8  -9   3          4.73          4.82         2.04 o
  -7  -9   3        102.65        105.44         5.10 o
  -6  -9   3        203.72        206.57         6.17 o
  -5  -9   3         22.97         27.08         7.24 o
  -4  -9   3        244.70        219.53         8.34 o
  -3  -9   3          1.05         -4.84         5.75 o
  -2  -9   3        103.69        102.84         9.83 o
  -1  -9   3         66.81         65.25         5.94 o
   0  -9   3          9.03         10.29         2.62 o
   1  -9   3          6.03          5.37         3.19 o
   2  -9   3         79.94         75.84        11.20 o
   3  -9   3          9.89          6.62         3.19 o
   4  -9   3         13.39          4.51         2.20 o
   5  -9   3          0.15         -1.04         2.40 o
  -9  -8   3        154.12        142.88         3.74 o
  -8  -8   3         68.25         67.58         3.58 o
  -7  -8   3         15.72         10.87         2.13 o
  -6  -8   3         79.90         77.78         6.90 o
  -5  -8   3         14.32         14.35         2.85 o
  -4  -8   3        208.11        184.15         7.33 o
  -3  -8   3          9.72          7.90         3.69 o
  -2  -8   3       1136.11       1036.03        16.41 o
  -1  -8   3         11.79         12.60         2.81 o
   0  -8   3          0.24          0.86         2.41 o
   1  -8   3         15.02         14.11         2.54 o
   2  -8   3        396.40        411.56         9.87 o
   3  -8   3          2.47         -1.77         3.29 o
   4  -8   3         14.85         20.44         6.03 o
   5  -8   3          2.89          3.04         2.19 o
   6  -8   3          0.03          3.63         3.63 o
 -10  -7   3         23.13         20.15         3.38 o
  -9  -7   3          5.50          3.77         2.01 o
  -8  -7   3          1.41          1.10         1.96 o
  -7  -7   3         36.31         41.13         3.80 o
  -6  -7   3        205.31        199.11         5.62 o
  -5  -7   3         33.36         34.32         5.32 o
  -4  -7   3          5.05          6.83         3.33 o
  -3  -7   3         55.22         54.76         5.50 o
  -2  -7   3         42.32         34.20         3.28 o
  -1  -7   3        152.90        128.33         4.54 o
   0  -7   3         18.76         23.09         3.28 o
   1  -7   3        290.61        293.67         6.11 o
   2  -7   3          5.81         -0.11         4.54 o
   3  -7   3        212.07        193.67         6.62 o
   4  -7   3         58.38         44.96         4.46 o
   5  -7   3          9.31         10.29         3.28 o
   6  -7   3         17.63         16.42         8.17 o
   7  -7   3         30.05         18.82         4.84 o
 -10  -6   3          1.28          0.40         1.75 o
  -9  -6   3         11.22         10.24         1.88 o
  -8  -6   3         20.10         17.48         2.03 o
  -7  -6   3        564.25        590.79        10.21 o
  -6  -6   3       1299.59       1359.85        20.33 o
  -5  -6   3         39.08         36.36         4.33 o
  -4  -6   3       1247.87       1171.39        20.38 o
  -3  -6   3        184.00        159.25         6.25 o
  -2  -6   3         13.92         21.12         3.19 o
  -1  -6   3          0.27          9.94         3.91 o
   0  -6   3        129.85        148.05         5.67 o
   1  -6   3         73.62         84.11         5.06 o
   2  -6   3        850.67        826.38        13.23 o
   3  -6   3        185.21        174.65         8.35 o
   4  -6   3         83.06         64.46         7.06 o
   5  -6   3        244.15        211.76         5.87 o
   6  -6   3         40.47         49.47         7.26 o
   7  -6   3          9.72         15.67         5.26 o
 -10  -5   3         35.32         37.94         2.80 o
  -9  -5   3        114.51        118.17         3.99 o
  -8  -5   3        117.01        128.73         4.48 o
  -7  -5   3          3.72          3.53         2.80 o
  -6  -5   3         94.27         88.62         4.37 o
  -5  -5   3        130.81        128.20         5.13 o
  -4  -5   3        208.40        190.05        26.03 o
  -3  -5   3          1.80          9.62         6.26 o
  -2  -5   3         14.58         16.91         2.14 o
  -1  -5   3        611.00        641.97        13.48 o
   0  -5   3          6.04         10.53         3.03 o
   1  -5   3        109.95        111.14         3.88 o
   2  -5   3         91.51        102.89         4.99 o
   3  -5   3         31.45         35.13         3.65 o
   4  -5   3          0.09          2.40         2.96 o
   5  -5   3          1.00          0.30         2.75 o
   6  -5   3          1.14          3.99         2.20 o
   7  -5   3          0.49          3.03         2.31 o
   8  -5   3         25.96         23.10         3.11 o
 -10  -4   3         38.32         43.92         4.20 o
  -9  -4   3         97.01         97.33         4.96 o
  -8  -4   3        130.96        136.73         4.61 o
  -7  -4   3         52.03         57.77         4.00 o
  -6  -4   3         63.55         64.87         3.81 o
  -5  -4   3       1671.52       1675.25        21.63 o
  -4  -4   3      12551.87      13004.50       344.33 o
  -3  -4   3        566.45        547.72         9.18 o
  -2  -4   3        967.37        886.09        14.32 o
  -1  -4   3        314.90        358.88         6.89 o
   0  -4   3        417.67        397.42         7.52 o
   1  -4   3        166.36        180.76         5.51 o
   2  -4   3       2985.86       3607.37        56.38 o
   3  -4   3        154.02        150.74         6.66 o
   4  -4   3       1195.90       1251.56        18.89 o
   5  -4   3        684.01        602.32        12.60 o
   6  -4   3         65.22         57.42         4.36 o
   7  -4   3          4.28          5.51         2.31 o
   8  -4   3         51.78         47.30         3.60 o
   9  -4   3         41.68         36.81         4.67 o
 -10  -3   3         15.89         20.23        11.50 o
  -9  -3   3          2.45          1.38         2.84 o
  -8  -3   3         92.81         97.87         4.02 o
  -7  -3   3        261.91        265.59         6.00 o
  -6  -3   3          0.00          0.06         2.19 o
  -5  -3   3         25.02         26.17         3.78 o
  -4  -3   3        539.31        547.93         9.66 o
  -3  -3   3        155.35        147.06         3.99 o
  -2  -3   3         21.49         25.94         1.05 o
  -1  -3   3        426.61        429.02         7.51 o
   0  -3   3        131.69        125.04         2.15 o
   1  -3   3        301.95        304.91         6.28 o
   2  -3   3         15.21         18.77         2.12 o
   3  -3   3         58.11         57.50         4.24 o
   4  -3   3          4.02          4.84         4.24 o
   5  -3   3         13.81         16.53         3.38 o
   6  -3   3        207.19        180.41         5.87 o
   7  -3   3          4.02          2.68         3.08 o
   8  -3   3         23.54         20.44         3.62 o
   9  -3   3          9.04          8.10         2.14 o
 -10  -2   3          0.41          2.58         4.84 o
  -9  -2   3          4.14          0.02         2.70 o
  -8  -2   3          8.32          6.98         2.12 o
  -7  -2   3          3.25          4.03         2.56 o
  -6  -2   3        248.42        234.48         5.83 o
  -5  -2   3        153.88        123.47         7.26 o
  -4  -2   3       1830.81       1921.08        30.28 o
  -3  -2   3        237.37        226.21         4.19 o
  -2  -2   3        967.09        984.80        13.98 o
  -1  -2   3        914.43        902.05        11.04 o
   0  -2   3       2934.18       3284.63        39.14 o
   1  -2   3        961.04       1007.66        16.07 o
   2  -2   3       1431.05       1370.29        21.67 o
   3  -2   3       1211.47       1112.36        21.83 o
   4  -2   3       6733.48       7611.48       117.06 o
   5  -2   3        113.00        127.27         4.34 o
   6  -2   3        238.70        234.04         6.58 o
   7  -2   3         52.24         43.43         4.36 o
   8  -2   3          4.01          6.05         2.27 o
   9  -2   3         33.90         38.04         4.48 o
  10  -2   3          4.82          0.74         1.89 o
 -10  -1   3         30.30         26.07         4.72 o
  -9  -1   3          1.09         -0.30         2.65 o
  -8  -1   3        109.17        106.71         9.89 o
  -7  -1   3         57.69         56.56         4.30 o
  -6  -1   3         17.39         17.99         2.45 o
  -5  -1   3        895.95        939.85        27.84 o
  -4  -1   3       1375.33       1393.92        22.25 o
  -3  -1   3        123.01        110.48         2.45 o
  -2  -1   3       3487.97       3631.51        55.91 o
  -1  -1   3        631.72        590.03         6.59 o
   0  -1   3          1.37         -0.25         0.25 o
   1  -1   3          0.58         -0.35         0.35 o
   2  -1   3        180.40        176.09         2.44 o
   3  -1   3        224.30        220.12         3.55 o
   4  -1   3        137.46        152.37         3.67 o
   5  -1   3         19.27         18.52         2.32 o
   6  -1   3          0.75          1.95         2.73 o
   7  -1   3         30.56         30.01         4.34 o
   8  -1   3         91.55         98.47         5.57 o
   9  -1   3          8.42          5.88         2.93 o
  10  -1   3          0.01         -0.84         3.03 o
 -10   0   3         29.87         35.92         3.35 o
  -9   0   3        139.06        124.08         4.60 o
  -8   0   3         58.47         54.87         7.26 o
  -7   0   3         48.67         38.19         4.80 o
  -6   0   3         30.31         25.60         3.80 o
  -5   0   3         43.25         64.76         7.87 o
  -4   0   3        247.03        264.13         5.51 o
  -3   0   3         37.23         60.16         2.32 o
  -2   0   3        210.55        193.44         2.94 o
  -1   0   3       5815.88       5783.69        62.60 o
   0   0   3       5949.04       5641.79        61.16 o
   1   0   3        252.85        298.31         3.79 o
   2   0   3        811.17        819.44        11.04 o
   3   0   3        515.80        596.47         8.32 o
   4   0   3         58.68         41.76         3.03 o
   5   0   3         36.29         30.69         5.14 o
   6   0   3        170.07        169.58         6.11 o
   7   0   3        735.99        732.39        27.26 o
   8   0   3        345.66        324.24         6.94 o
   9   0   3         54.59         60.46         3.90 o
  10   0   3        292.93        301.56         8.27 o
 -10   1   3          4.53         12.71         4.24 o
  -9   1   3          9.09         13.22         6.54 o
  -8   1   3         55.81         53.50         5.24 o
  -7   1   3         48.03         40.65         5.95 o
  -6   1   3        283.00        275.96         7.86 o
  -5   1   3        314.35        339.80         7.88 o
  -4   1   3         58.53         49.62         2.46 o
  -3   1   3       1308.06       1399.74        18.47 o
  -2   1   3          2.19          3.33         0.61 o
  -1   1   3         14.00          8.84         0.52 o
   0   1   3         59.49         53.25         0.88 o
   1   1   3         60.31         68.45         1.08 o
   2   1   3        291.76        290.40         4.88 o
   3   1   3         27.57         17.55         1.82 o
   4   1   3        347.23        390.94        11.50 o
   5   1   3        135.01        151.38         4.93 o
   6   1   3          1.43          1.91         2.97 o
   7   1   3         27.97         28.83         4.02 o
   8   1   3         14.89         16.21         2.56 o
   9   1   3         88.82         91.95         4.14 o
  10   1   3          3.38          5.12         2.14 o
  -9   2   3        188.08        186.61         5.95 o
  -8   2   3         31.94         39.60         9.08 o
  -7   2   3          0.29          0.37         2.55 o
  -6   2   3        104.31         99.15         6.97 o
  -5   2   3         20.67         24.49         6.92 o
  -4   2   3          0.10          1.41         1.68 o
  -3   2   3        568.46        585.81         9.90 o
  -2   2   3        114.79        116.63         2.66 o
  -1   2   3       1254.32       1202.30        19.30 o
   0   2   3       1664.04       1455.68        23.79 o
   1   2   3      18510.13      17311.65       205.79 o
   2   2   3        651.73        589.93        11.18 o
   3   2   3       2421.40       2623.56        70.21 o
   4   2   3       4523.53       4724.18       125.89 o
   5   2   3       1281.61       1357.63        34.50 o
   6   2   3          3.37          9.84         2.43 o
   7   2   3        529.77        526.09         8.49 o
   8   2   3          0.36         -2.18         2.18 o
   9   2   3          1.85          1.62         2.31 o
  10   2   3        200.42        198.11         5.57 o
  11   2   3         17.72          8.17         2.14 o
  -9   3   3         52.46         44.79         6.05 o
  -8   3   3        340.16        348.83         8.02 o
  -7   3   3        247.86        251.15         6.97 o
  -6   3   3         28.71         27.33         5.46 o
  -5   3   3         67.86         57.36         7.70 o
  -4   3   3         95.20         98.46         3.97 o
  -3   3   3        787.85        822.23        12.09 o
  -2   3   3          0.82          1.21         1.28 o
  -1   3   3         16.56         11.60         1.31 o
   0   3   3        105.70        109.18         2.18 o
   1   3   3       1030.39       1034.78        14.22 o
   2   3   3        449.24        461.86         6.57 o
   3   3   3         38.30         30.26         2.42 o
   4   3   3        107.55        115.60         4.84 o
   5   3   3        184.44        190.71         5.81 o
   6   3   3         61.82         61.07         3.84 o
   7   3   3         65.24         64.10         3.68 o
   8   3   3          0.00          0.61         2.14 o
   9   3   3          0.54         -1.89         2.03 o
  10   3   3         16.08         14.62         2.91 o
  11   3   3         33.71         29.86         4.09 o
  -8   4   3          3.52          4.24         3.63 o
  -7   4   3         39.03         32.67         4.22 o
  -6   4   3         29.39         14.46         3.78 o
  -5   4   3         37.25         41.76         9.68 o
  -4   4   3        398.79        372.98         7.66 o
  -3   4   3        200.22        191.16         6.59 o
  -2   4   3         57.78         62.47         2.54 o
  -1   4   3        859.45        823.49        25.72 o
   0   4   3        158.09        145.09         2.94 o
   1   4   3       1759.84       1758.12        23.91 o
   2   4   3        610.95        568.13         8.31 o
   3   4   3         61.89         42.86         1.84 o
   4   4   3        317.37        303.23        13.89 o
   5   4   3         11.34          3.77         3.33 o
   6   4   3       1042.03        982.05        12.46 o
   7   4   3        421.09        450.19         6.98 o
   8   4   3         21.65         21.23         2.48 o
   9   4   3          0.03          2.10         2.10 o
  10   4   3         15.36         12.20         2.03 o
  11   4   3        102.15         96.29         5.69 o
  -8   5   3          5.01          6.05         3.03 o
  -7   5   3         36.19         48.42         6.66 o
  -6   5   3        468.39        451.00         8.47 o
  -5   5   3        328.10        369.20        11.13 o
  -4   5   3        216.54        215.76         6.37 o
  -3   5   3        389.03        363.57         6.81 o
  -2   5   3         25.78         25.27         2.54 o
  -1   5   3         89.66         83.60         5.26 o
   0   5   3        297.07        303.08         6.27 o
   1   5   3        671.87        710.75        10.43 o
   2   5   3        285.79        308.33         6.45 o
   3   5   3         93.42        101.88         4.02 o
   4   5   3          8.68         11.86         1.91 o
   5   5   3          9.83          9.53         2.22 o
   6   5   3         38.73         40.96         3.33 o
   7   5   3          5.36          3.77         2.19 o
   8   5   3          3.93          1.71         2.36 o
   9   5   3         52.62         52.48         5.24 o
  10   5   3          0.92         -0.87         1.84 o
  11   5   3         61.53         73.61         5.22 o
  -7   6   3          9.58         13.92         4.24 o
  -6   6   3         55.29         65.11         4.52 o
  -5   6   3          5.71          6.66         4.24 o
  -4   6   3        198.14        205.50         8.96 o
  -3   6   3         38.89         44.65         4.05 o
  -2   6   3         32.96         32.10         2.87 o
  -1   6   3        138.82        128.69         4.25 o
   0   6   3        275.71        245.94         6.01 o
   1   6   3        266.25        259.33         5.92 o
   2   6   3         38.49         26.56         3.19 o
   3   6   3        429.95        436.48         7.49 o
   4   6   3         47.87         45.12         3.69 o
   5   6   3         26.00         29.23         3.31 o
   6   6   3        189.73        215.67         8.14 o
   7   6   3         41.85         45.69         4.24 o
   8   6   3         15.86         16.91         3.40 o
   9   6   3         19.69         23.33         3.11 o
  10   6   3         97.02         95.73         3.54 o
  -6   7   3        164.77        173.35         6.62 o
  -5   7   3         12.31          7.87         4.24 o
  -4   7   3         23.69         23.32         6.05 o
  -3   7   3          2.43          3.95         2.13 o
  -2   7   3        425.73        419.54         8.38 o
  -1   7   3        501.42        482.37         8.89 o
   0   7   3         12.07          6.55         2.30 o
   1   7   3        317.23        318.41         6.85 o
   2   7   3        489.70        488.81         8.22 o
   3   7   3          0.57          4.36         2.52 o
   4   7   3         89.40         88.46         7.29 o
   5   7   3         10.30          9.73         2.47 o
   6   7   3         12.70         11.71         2.36 o
   7   7   3         50.22         64.23         3.98 o
   8   7   3          6.52          4.82         2.00 o
   9   7   3         19.09         16.83         2.46 o
  10   7   3          2.25          0.81         1.60 o
  -6   8   3        153.41        173.71         7.87 o
  -5   8   3         85.39        101.78         4.19 o
  -4   8   3         78.85         93.26         6.19 o
  -3   8   3         25.39         34.60         4.16 o
  -2   8   3         14.09         11.63         2.31 o
  -1   8   3       1038.80       1103.54        17.02 o
   0   8   3       1067.57       1108.43        17.45 o
   1   8   3          0.62         -3.35         3.48 o
   2   8   3         77.41         86.73         4.62 o
   3   8   3        188.81        180.69         5.65 o
   4   8   3          6.68          6.72         2.66 o
   5   8   3         67.88         66.89         4.46 o
   6   8   3         39.17         45.83         4.98 o
   7   8   3         25.40         29.27         7.51 o
   8   8   3          3.55          4.23         1.96 o
   9   8   3         15.90          8.73         1.84 o
  10   8   3         40.41         41.61         2.75 o
  -5   9   3        182.25        209.44         8.17 o
  -4   9   3        814.06        899.97        19.26 o
  -3   9   3          6.10         10.66         3.00 o
  -2   9   3         94.22         96.99         4.63 o
  -1   9   3        318.94        297.58         6.99 o
   0   9   3        165.05        183.83         5.43 o
   1   9   3          0.35          2.21         2.56 o
   2   9   3         12.84         10.13         2.45 o
   3   9   3          0.07          1.16         2.68 o
   4   9   3        152.46        160.43         5.64 o
   5   9   3        209.19        235.12         6.26 o
   6   9   3         10.66         11.11         2.38 o
   7   9   3         23.86         21.18         3.35 o
   8   9   3          9.62         13.11         3.17 o
   9   9   3         23.18         19.26         3.32 o
  -3  10   3          0.10          0.50         2.32 o
  -2  10   3          1.82          2.81         2.42 o
  -1  10   3        109.89        105.07         4.71 o
   0  10   3         22.07         21.33         2.76 o
   1  10   3        251.20        245.20         5.97 o
   2  10   3        300.47        305.12         6.79 o
   3  10   3        128.31        121.88         5.68 o
   4  10   3          1.55          1.28         3.58 o
   5  10   3         39.25         45.69         5.49 o
   6  10   3         24.86         22.50         3.18 o
   7  10   3        207.73        205.36         5.96 o
   8  10   3         54.35         48.37         5.58 o
   9  10   3          7.23          2.89         1.89 o
  -2  11   3          3.21          2.91         3.63 o
  -1  11   3          0.62         -0.50         2.32 o
   0  11   3        109.90        114.77         4.09 o
   1  11   3         10.08         11.36         2.25 o
   2  11   3        425.30        446.80         8.23 o
   3  11   3        287.58        277.50         7.32 o
   4  11   3         70.93         77.72         5.77 o
   5  11   3          0.49          1.21         6.05 o
   6  11   3         30.03         28.40         7.57 o
   7  11   3          6.34          4.24         4.24 o
   8  11   3         58.38         50.24         9.68 o
   0  12   3          8.72          8.81         2.14 o
   1  12   3          7.07          5.03         2.20 o
   2  12   3         37.72         18.91         3.39 o
   3  12   3         16.99          9.82         3.78 o
  -2 -12   4         79.54         79.73        17.55 o
  -1 -12   4         53.43         47.80         5.45 o
   0 -12   4        107.71         99.87         4.05 o
  -3 -11   4         96.74         90.79         9.08 o
  -2 -11   4        139.83        161.32         9.99 o
  -1 -11   4         77.69         72.80         8.78 o
   0 -11   4         96.25        101.86         6.96 o
   1 -11   4         14.76         23.34         3.85 o
   2 -11   4          8.95          6.96         2.14 o
  -8 -10   4          3.35          0.32         3.93 o
  -7 -10   4          2.09          3.92         2.63 o
  -6 -10   4          1.72          3.03         3.42 o
  -5 -10   4          0.31          5.19         4.36 o
  -4 -10   4         77.36         85.37         7.70 o
  -3 -10   4         25.11         40.55         8.47 o
  -2 -10   4         15.34          9.27         3.08 o
  -1 -10   4          4.38          1.36         3.32 o
   0 -10   4         10.25          9.96         2.76 o
   1 -10   4         28.49         29.51         4.71 o
   2 -10   4         21.63         22.96         3.38 o
   3 -10   4         14.11          8.71         1.91 o
   4 -10   4         15.36         15.75         2.91 o
  -9  -9   4          5.80          4.54         2.72 o
  -8  -9   4         72.83         72.54         3.60 o
  -7  -9   4         16.36         17.00         4.84 o
  -6  -9   4          0.00          1.59         3.18 o
  -5  -9   4         97.78         94.17         7.93 o
  -4  -9   4         94.59         94.22         6.03 o
  -3  -9   4        146.44        129.76         6.52 o
  -2  -9   4          0.92         -2.40         7.42 o
  -1  -9   4         18.90         20.37         3.66 o
   0  -9   4          8.24          7.74         3.25 o
   1  -9   4        145.38        136.81         5.88 o
   2  -9   4         25.02         33.47         4.24 o
   3  -9   4          2.55          0.41         2.31 o
   4  -9   4          0.81         -0.20         2.10 o
   5  -9   4          0.01          1.82         6.13 o
  -9  -8   4         29.79         33.57         2.97 o
  -8  -8   4        145.08        131.08         4.41 o
  -7  -8   4         22.68         27.44         3.31 o
  -6  -8   4         60.95         51.21         4.42 o
  -5  -8   4          5.39          2.38         2.84 o
  -4  -8   4         28.37         27.56         3.09 o
  -3  -8   4         98.78        105.37         8.78 o
  -2  -8   4         44.09         33.90         6.38 o
  -1  -8   4         49.04         56.15         5.10 o
   0  -8   4        167.56        171.93         5.49 o
   1  -8   4         48.80         53.10         5.10 o
   2  -8   4        287.91        272.77         7.57 o
   3  -8   4         97.42         84.24         5.18 o
   4  -8   4         19.47         22.24         3.09 o
   5  -8   4          0.61          0.46         2.40 o
   6  -8   4         39.55         36.92         5.45 o
 -10  -7   4          2.59          2.42         2.42 o
  -9  -7   4          0.05         -0.05         1.57 o
  -8  -7   4         84.31         79.06         5.95 o
  -7  -7   4         23.75         31.05         3.20 o
  -6  -7   4         21.61         27.93         2.93 o
  -5  -7   4        109.09        116.68         5.47 o
  -4  -7   4          2.31          5.30         3.02 o
  -3  -7   4         27.61         27.50         4.63 o
  -2  -7   4          0.05         -0.38         2.74 o
  -1  -7   4          2.61          7.57         2.65 o
   0  -7   4         23.47         25.43         2.78 o
   1  -7   4         30.76         31.55         4.91 o
   2  -7   4        122.38        126.15         7.05 o
   3  -7   4         52.18         53.88         4.87 o
   4  -7   4         76.53         74.04         5.85 o
   5  -7   4         16.13         19.21         2.50 o
   6  -7   4          0.44          2.12         2.46 o
   7  -7   4         42.53         38.74         5.45 o
 -10  -6   4          3.69          1.58         2.34 o
  -9  -6   4         14.96         13.68         1.82 o
  -8  -6   4          4.93          6.23         1.78 o
  -7  -6   4        753.89        763.75        12.40 o
  -6  -6   4        456.37        483.80        10.47 o
  -5  -6   4         89.64         91.69         4.35 o
  -4  -6   4         46.78         50.07         6.16 o
  -3  -6   4         95.20         82.73         5.92 o
  -2  -6   4          0.70          3.68         2.76 o
  -1  -6   4        539.93        538.19        17.25 o
   0  -6   4       2362.96       2386.87        33.29 o
   1  -6   4        316.74        317.16         6.06 o
   2  -6   4        138.72        158.05         5.34 o
   3  -6   4          3.22          7.30         3.04 o
   4  -6   4          1.53          3.78         3.28 o
   5  -6   4         25.79         21.27         2.51 o
   6  -6   4         20.42         17.45         2.63 o
   7  -6   4         27.74         19.40         2.62 o
 -10  -5   4          1.69          2.00         1.81 o
  -9  -5   4         10.23         10.48         1.78 o
  -8  -5   4         24.59         22.51         3.67 o
  -7  -5   4          9.95          9.89         2.25 o
  -6  -5   4         13.43         11.19         2.28 o
  -5  -5   4        147.60        152.28         4.65 o
  -4  -5   4        170.87        176.17         4.86 o
  -3  -5   4          4.71          8.28         1.96 o
  -2  -5   4         26.52         24.20         2.27 o
  -1  -5   4        190.68        208.53         7.87 o
   0  -5   4         20.77         20.91         2.91 o
   1  -5   4         65.56         71.68         3.45 o
   2  -5   4         17.64         10.23         2.95 o
   3  -5   4          0.00          1.59         2.60 o
   4  -5   4        162.79        148.39         5.73 o
   5  -5   4         12.72         18.05         3.20 o
   6  -5   4         35.93         27.10         3.35 o
   7  -5   4         61.45         73.03         4.43 o
   8  -5   4         10.76         11.88         4.51 o
 -10  -4   4         83.54         75.82         3.65 o
  -9  -4   4         13.92         11.06         2.09 o
  -8  -4   4         92.50         99.12         4.04 o
  -7  -4   4          0.30          0.36         2.00 o
  -6  -4   4          6.19          3.92         2.17 o
  -5  -4   4         24.58         32.02         3.76 o
  -4  -4   4       5031.59       5399.28       102.50 o
  -3  -4   4         93.85         95.63         2.56 o
  -2  -4   4       1380.22       1387.87        22.01 o
  -1  -4   4        147.32        167.94         3.41 o
   0  -4   4        261.99        327.12         9.08 o
   1  -4   4       1719.76       1748.89        34.02 o
   2  -4   4       4623.73       4891.21       138.30 o
   3  -4   4         14.60         19.45         5.45 o
   4  -4   4        545.73        536.79         8.88 o
   5  -4   4       1231.71       1162.60        19.74 o
   6  -4   4        264.55        258.67         6.93 o
   7  -4   4        134.68        129.61         4.95 o
   8  -4   4          6.68          6.72         2.20 o
   9  -4   4          0.60         -0.61         3.03 o
 -10  -3   4          6.27          0.61         2.42 o
  -9  -3   4         44.59         40.78         5.48 o
  -8  -3   4          0.77          2.02         1.88 o
  -7  -3   4         63.60         63.84         3.99 o
  -6  -3   4        132.14        134.33         4.53 o
  -5  -3   4         22.85         20.58         2.60 o
  -4  -3   4         45.95         47.65         3.19 o
  -3  -3   4        467.75        463.23         8.25 o
  -2  -3   4        662.43        683.70         9.10 o
  -1  -3   4         30.23         28.97         1.18 o
   0  -3   4        417.25        431.39         6.20 o
   1  -3   4         29.34         30.85         1.68 o
   2  -3   4         23.35         23.12         2.17 o
   3  -3   4        111.02        121.04         4.22 o
   4  -3   4          0.52         -2.38         2.38 o
   5  -3   4        149.56        134.88         4.59 o
   6  -3   4          3.25          6.03         2.55 o
   7  -3   4         66.82         69.29         5.67 o
   8  -3   4          0.02          0.49         2.82 o
   9  -3   4         25.71         26.76         3.45 o
 -10  -2   4         12.57         10.89         3.03 o
  -9  -2   4          4.98          6.82         3.46 o
  -8  -2   4        215.89        209.44         5.17 o
  -7  -2   4        165.43        182.88         6.65 o
  -6  -2   4        513.27        512.41         9.45 o
  -5  -2   4        266.09        259.12         7.67 o
  -4  -2   4        453.94        481.29         8.85 o
  -3  -2   4         79.17         78.42         4.63 o
  -2  -2   4       9862.81      10039.44       132.78 o
  -1  -2   4       1662.63       1618.93        19.54 o
   0  -2   4         46.95         47.01         1.08 o
   1  -2   4         11.94          0.81         0.61 o
   2  -2   4       1106.31       1193.81        26.91 o
   3  -2   4        591.27        691.83        11.64 o
   4  -2   4       1689.91       1811.29        65.07 o
   5  -2   4         47.03         52.75         3.34 o
   6  -2   4        229.17        213.52         6.32 o
   7  -2   4        257.45        255.92         6.92 o
   8  -2   4        372.37        356.29         8.04 o
   9  -2   4          4.06          4.13         2.31 o
  10  -2   4         89.24         89.12         4.05 o
 -10  -1   4         61.16         56.43         3.78 o
  -9  -1   4         42.60         47.28        11.80 o
  -8  -1   4        198.67        197.16         6.67 o
  -7  -1   4         52.25         53.42         3.73 o
  -6  -1   4          9.32         12.17         2.34 o
  -5  -1   4         78.45         67.24         9.57 o
  -4  -1   4        353.94        355.53        11.50 o
  -3  -1   4        269.29        269.80         5.24 o
  -2  -1   4          3.47          4.12         0.70 o
  -1  -1   4        185.69        182.64         2.93 o
   0  -1   4         25.96         20.83         0.62 o
   1  -1   4          8.99          7.81         0.54 o
   2  -1   4          0.11          1.63         0.38 o
   3  -1   4        110.87        123.15         2.10 o
   4  -1   4         37.04         41.99         1.84 o
   5  -1   4         13.45         19.02         3.19 o
   6  -1   4          1.92          1.58         2.13 o
   7  -1   4        264.80        279.62         7.32 o
   8  -1   4        101.28         95.54         4.95 o
   9  -1   4         40.92         43.32         4.00 o
  10  -1   4         31.41         30.21         3.85 o
 -10   0   4          8.12          4.83         6.05 o
  -9   0   4         16.03          9.03         2.10 o
  -8   0   4         73.35         83.06         7.87 o
  -7   0   4         53.62         44.80         5.93 o
  -6   0   4        820.35        846.61        12.39 o
  -5   0   4        213.09        238.91         8.46 o
  -4   0   4        758.14        669.15        16.34 o
  -3   0   4       1303.09       1300.81        20.85 o
  -2   0   4        150.88        126.24         1.96 o
  -1   0   4       3684.95       3641.77        45.72 o
   0   0   4         35.02         36.44         0.77 o
   1   0   4       4435.64       4692.19        53.41 o
   2   0   4       4448.74       4603.91        61.06 o
   3   0   4       8943.91       9763.47       115.47 o
   4   0   4         65.57         40.31         9.38 o
   5   0   4       2794.17       3097.27        59.49 o
   6   0   4         15.67         25.11         2.92 o
   7   0   4        442.17        428.15        14.19 o
   8   0   4          1.60          2.42         2.12 o
   9   0   4         38.72         27.99         3.46 o
  10   0   4          2.15          1.12         2.57 o
  -9   1   4          5.31          5.12         2.20 o
  -8   1   4         14.94         10.72         2.91 o
  -7   1   4         34.06         35.41         5.67 o
  -6   1   4         31.12         22.68         9.34 o
  -5   1   4         13.66         12.29         2.74 o
  -4   1   4         51.44         58.95         3.78 o
  -3   1   4        239.81        233.94        13.37 o
  -2   1   4        211.80        210.33         4.45 o
  -1   1   4        418.52        399.98         5.14 o
   0   1   4       1399.22       1422.85        17.11 o
   1   1   4          0.32          0.38         0.43 o
   2   1   4         15.09         12.27         0.68 o
   3   1   4        451.79        463.62         9.42 o
   4   1   4         23.86         37.53         3.03 o
   5   1   4         16.27         18.98         4.84 o
   6   1   4          0.94          0.79         2.90 o
   7   1   4          4.63          2.71         3.24 o
   8   1   4          7.59          6.71         2.49 o
   9   1   4         23.16         23.67         3.09 o
  10   1   4         26.16         30.30         7.26 o
  -9   2   4         82.68         78.69         5.34 o
  -8   2   4         20.09         45.70        11.50 o
  -7   2   4         41.61         47.01         4.71 o
  -6   2   4        154.50        144.04         8.70 o
  -5   2   4         30.56         30.91         3.45 o
  -4   2   4        198.79        194.50         8.17 o
  -3   2   4        307.88        319.51         7.56 o
  -2   2   4       1467.86       1490.61        32.66 o
  -1   2   4        421.29        436.66         6.43 o
   0   2   4        665.68        617.47         8.78 o
   1   2   4        661.55        675.80         9.38 o
   2   2   4        561.97        505.18         7.11 o
   3   2   4          3.64          1.21         0.86 o
   4   2   4         13.05         13.92         2.42 o
   5   2   4       1811.88       1984.33        47.82 o
   6   2   4          1.80          2.28         2.58 o
   7   2   4         13.12         12.13         2.33 o
   8   2   4          5.52          3.93         2.14 o
   9   2   4        299.82        315.31         6.03 o
  10   2   4        494.38        493.49         9.66 o
  11   2   4         85.09         73.37         4.24 o
  -9   3   4          9.21          7.26         3.03 o
  -8   3   4         41.78         48.31         5.75 o
  -7   3   4          8.35          8.47         2.57 o
  -6   3   4        343.43        338.66         8.72 o
  -5   3   4        306.18        298.85        12.07 o
  -4   3   4        182.72        167.09         5.52 o
  -3   3   4          2.65          3.30         1.44 o
  -2   3   4       1555.06       1593.80        31.03 o
  -1   3   4        240.82        250.10         4.15 o
   0   3   4       1087.68       1226.55        19.57 o
   1   3   4         41.22         46.62         1.42 o
   2   3   4         48.36         54.24         1.34 o
   3   3   4         33.91         35.71         2.14 o
   4   3   4         87.46         78.44         3.57 o
   5   3   4         42.01         39.37         8.78 o
   6   3   4          2.14          3.59         2.12 o
   7   3   4          3.95          6.95         2.26 o
   8   3   4         66.70         71.38         3.92 o
   9   3   4         74.82         77.37         3.73 o
  10   3   4          0.43         -0.88         2.32 o
  11   3   4         29.16         32.62         8.17 o
  -8   4   4         20.54         29.66         7.26 o
  -7   4   4         61.63         63.51         7.57 o
  -6   4   4         38.06         51.07         4.52 o
  -5   4   4          0.55          1.48         3.78 o
  -4   4   4         86.65         72.65         5.15 o
  -3   4   4        221.71        221.73         9.35 o
  -2   4   4          0.46         -0.70         1.91 o
  -1   4   4        547.65        545.72         9.77 o
   0   4   4          2.90          1.74         0.83 o
   1   4   4         89.55         91.87         2.25 o
   2   4   4        175.82        203.76         3.61 o
   3   4   4         47.97         61.53         2.20 o
   4   4   4        746.77        748.95        12.92 o
   5   4   4         44.11         41.60         4.36 o
   6   4   4         34.91         33.22         2.79 o
   7   4   4          3.73          4.70         2.25 o
   8   4   4         40.32         41.58         3.17 o
   9   4   4          2.52          2.95         3.32 o
  10   4   4          0.19          0.84         1.60 o
  11   4   4          8.17          1.92         1.84 o
  -8   5   4          7.87          4.24         2.42 o
  -7   5   4         10.42          7.26         3.63 o
  -6   5   4         10.10          7.64         4.33 o
  -5   5   4         57.17         66.09        10.89 o
  -4   5   4        136.41        117.87         5.64 o
  -3   5   4          8.31         13.93         5.15 o
  -2   5   4          6.09          3.68         2.03 o
  -1   5   4         16.21          7.49         1.96 o
   0   5   4       1230.97       1269.02        21.70 o
   1   5   4        168.53        189.87         3.97 o
   2   5   4        991.65       1071.43        13.64 o
   3   5   4        176.32        172.68         4.28 o
   4   5   4         12.54         21.34         2.40 o
   5   5   4         56.02         56.52         3.17 o
   6   5   4          7.55          7.46         2.05 o
   7   5   4          0.35         -0.57         1.95 o
   8   5   4          0.02         -1.90         1.90 o
   9   5   4         24.65         22.35         3.23 o
  10   5   4          1.81          1.14         1.56 o
  11   5   4          0.94          0.82         1.84 o
  -7   6   4          1.59          3.63         3.63 o
  -6   6   4         28.44         30.90         3.76 o
  -5   6   4        123.68        117.36         9.99 o
  -4   6   4          7.44          7.29         3.18 o
  -3   6   4        833.77        827.71        12.06 o
  -2   6   4        618.35        645.95         9.89 o
  -1   6   4        398.03        432.09         7.71 o
   0   6   4        114.11        100.36         6.40 o
   1   6   4        730.19        719.62        12.81 o
   2   6   4       1015.96       1079.10        18.17 o
   3   6   4       1352.37       1395.25        23.06 o
   4   6   4         88.65         76.02         3.38 o
   5   6   4        238.96        249.74         4.77 o
   6   6   4         45.07         56.71         3.94 o
   7   6   4          0.01          2.08         2.08 o
   8   6   4        103.77        110.83         5.64 o
   9   6   4          0.07          2.42         2.10 o
  10   6   4         32.07         29.11         2.48 o
  -6   7   4        288.92        338.52         9.57 o
  -5   7   4          0.30         -3.03         3.63 o
  -4   7   4         92.90         85.95         6.25 o
  -3   7   4         31.79         36.29         3.48 o
  -2   7   4       2058.90       2191.11        31.24 o
  -1   7   4        327.04        325.23         7.06 o
   0   7   4        307.55        292.75         8.06 o
   1   7   4        130.78        136.19         4.38 o
   2   7   4         47.07         44.37         3.56 o
   3   7   4        135.05        124.27         4.45 o
   4   7   4         21.36         28.53         2.81 o
   5   7   4        101.20        108.69         4.46 o
   6   7   4          0.44          4.77         2.22 o
   7   7   4          7.29          6.31         2.11 o
   8   7   4          0.02          0.80         1.90 o
   9   7   4         18.65         15.59         2.18 o
  10   7   4          8.86         12.78         3.69 o
  -5   8   4         41.36         55.29         3.81 o
  -4   8   4         17.72         13.42         3.34 o
  -3   8   4         35.70         29.57         3.81 o
  -2   8   4         99.89         97.00         4.29 o
  -1   8   4         13.45          8.65         2.33 o
   0   8   4        135.59        145.65         5.04 o
   1   8   4         42.09         36.37         3.28 o
   2   8   4          0.00          3.54         2.30 o
   3   8   4          0.94          2.62         2.57 o
   4   8   4        306.44        323.07         7.93 o
   5   8   4        603.04        640.93        11.04 o
   6   8   4        100.38         90.08         4.24 o
   7   8   4        246.40        262.15         5.72 o
   8   8   4          2.52          2.42         2.57 o
   9   8   4         39.63         37.69         3.13 o
  10   8   4          1.41          2.79         1.20 o
  -4   9   4          8.63          5.45         3.03 o
  -3   9   4          9.17          6.05         2.76 o
  -2   9   4         90.21        101.58         4.02 o
  -1   9   4         55.33         55.12         3.93 o
   0   9   4       1518.63       1597.24        23.60 o
   1   9   4        228.38        231.20         5.48 o
   2   9   4          1.84         -1.74         2.31 o
   3   9   4          0.11         -1.34         2.51 o
   4   9   4          0.44          3.37         2.54 o
   5   9   4        131.59        148.24         5.26 o
   6   9   4        176.47        167.00         6.03 o
   7   9   4         54.85         48.64         5.08 o
   8   9   4          2.12          1.32         1.92 o
   9   9   4         17.66         19.67         2.28 o
  -3  10   4          8.33          5.72         2.32 o
  -2  10   4          0.66         -0.39         2.32 o
  -1  10   4          0.12         -0.11         1.98 o
   0  10   4          1.43          0.27         2.04 o
   1  10   4        259.52        275.87         6.20 o
   2  10   4        149.99        158.45         5.26 o
   3  10   4         16.84         13.07         2.67 o
   4  10   4         37.10         44.35         5.33 o
   5  10   4          0.01          2.02         2.75 o
   6  10   4         23.99         24.16         6.89 o
   7  10   4          0.87         -1.98         2.27 o
   8  10   4         16.10         13.70         2.14 o
   9  10   4        150.62        161.18         8.78 o
  -2  11   4          7.00          6.96         2.14 o
  -1  11   4          0.78         -2.32         2.32 o
   0  11   4         74.38         79.73         3.45 o
   1  11   4          5.00          2.03         2.09 o
   2  11   4         38.78         34.99         3.50 o
   3  11   4        141.87        141.40         9.50 o
   4  11   4        219.44        233.28         7.07 o
   5  11   4          2.29          3.03         3.42 o
   6  11   4         28.03         40.46         5.37 o
   7  11   4          0.00          3.06         4.05 o
   8  11   4         12.35         12.11         3.63 o
   0  12   4          0.27         -1.89         1.89 o
   1  12   4         20.64         30.48         3.35 o
   2  12   4          9.73          9.21         2.31 o
   3  12   4         72.31         64.88         6.68 o
   4  12   4          2.43         -1.90         4.36 o
  -2 -12   5         43.70         55.08         6.66 o
  -1 -12   5         24.07         22.93         6.36 o
  -3 -11   5         12.28         15.74         5.45 o
  -2 -11   5         73.64         60.18         5.51 o
  -1 -11   5          7.71          2.14         2.76 o
   0 -11   5         62.52         64.07         4.48 o
   1 -11   5          1.16          1.21         3.03 o
   2 -11   5         22.95         12.61         3.03 o
  -8 -10   5         12.92          2.42         3.63 o
  -7 -10   5          6.27          8.66         2.47 o
  -6 -10   5         17.09         12.49         3.19 o
  -5 -10   5          2.15         -1.14         3.78 o
  -4 -10   5        157.84        172.50         8.27 o
  -3 -10   5         17.35          9.68         5.45 o
  -2 -10   5          1.47          3.33         3.73 o
  -1 -10   5         76.50         91.48         5.40 o
   0 -10   5        165.87        194.29        12.11 o
   1 -10   5          0.64         -0.17         2.35 o
   2 -10   5         22.41         16.09         2.75 o
   3 -10   5         10.26          6.45         2.10 o
  -8  -9   5          0.91         -0.40         1.75 o
  -7  -9   5         32.97         37.89         4.48 o
  -6  -9   5          0.38         -1.21         3.00 o
  -5  -9   5          3.78          8.20         4.07 o
  -4  -9   5         23.93         18.51         2.98 o
  -3  -9   5          8.22         11.00         3.18 o
  -2  -9   5         11.30          8.30         2.98 o
  -1  -9   5         28.77         43.88         6.42 o
   0  -9   5         94.13        100.19         5.57 o
   1  -9   5         98.39        104.04         4.95 o
   2  -9   5         40.28         29.64         3.46 o
   3  -9   5          6.79         13.87         2.97 o
   4  -9   5          2.50          2.18         2.20 o
  -9  -8   5        120.63        114.05         3.72 o
  -8  -8   5         35.88         33.65         2.94 o
  -7  -8   5         17.13         14.57         4.36 o
  -6  -8   5         19.69         14.14         2.31 o
  -5  -8   5         52.16         50.98         4.74 o
  -4  -8   5         29.35         23.95         2.96 o
  -3  -8   5        106.94        133.35         7.04 o
  -2  -8   5        466.75        475.24        14.28 o
  -1  -8   5         27.52         31.04         3.72 o
   0  -8   5         55.64         54.41         5.22 o
   1  -8   5        223.31        223.92         7.70 o
   2  -8   5         23.10         25.30         4.02 o
   3  -8   5        218.49        199.64         5.35 o
   4  -8   5         21.44         29.57         3.63 o
   5  -8   5         28.10         26.29         5.77 o
   6  -8   5         35.29         27.84         6.05 o
  -9  -7   5          2.91          2.04         1.75 o
  -8  -7   5         88.74         86.97         3.65 o
  -7  -7   5         13.78         11.42         2.04 o
  -6  -7   5         68.21         75.42         4.25 o
  -5  -7   5         20.41         21.16         2.75 o
  -4  -7   5         36.39         38.94         4.36 o
  -3  -7   5          0.14          0.14         3.31 o
  -2  -7   5        187.68        191.07         7.69 o
  -1  -7   5         17.81         19.27         3.67 o
   0  -7   5         30.29         35.17         4.37 o
   1  -7   5         48.15         56.95         5.45 o
   2  -7   5          6.06          7.67         3.90 o
   3  -7   5         18.16         17.19         3.01 o
   4  -7   5          0.17         -0.83         2.25 o
   5  -7   5         25.03         29.44         4.54 o
   6  -7   5          0.10         -2.72         4.54 o
   7  -7   5         10.17          8.47         4.24 o
 -10  -6   5         15.51         17.85         3.64 o
  -9  -6   5         17.21         17.12         2.00 o
  -8  -6   5         23.26         24.49         3.06 o
  -7  -6   5         97.46         88.38         4.29 o
  -6  -6   5       1778.29       1864.58        26.78 o
  -5  -6   5        396.07        399.21         8.47 o
  -4  -6   5        155.95        141.27         4.95 o
  -3  -6   5         70.11         81.15         5.73 o
  -2  -6   5        685.85        671.89        11.02 o
  -1  -6   5        211.83        218.67         9.31 o
   0  -6   5        270.50        294.03        11.66 o
   1  -6   5         84.99         86.71         5.33 o
   2  -6   5         86.56         83.19         4.61 o
   3  -6   5        703.40        673.59        24.21 o
   4  -6   5        182.51        188.55         5.09 o
   5  -6   5        192.09        171.68         4.83 o
   6  -6   5        118.41        136.32         5.11 o
   7  -6   5          3.28          3.56         2.70 o
 -10  -5   5         16.09         19.13         5.79 o
  -9  -5   5          8.92          8.68         1.69 o
  -8  -5   5          1.07          2.39         1.84 o
  -7  -5   5          0.03         -1.95         1.95 o
  -6  -5   5        164.21        165.64         5.11 o
  -5  -5   5         18.67         22.67         2.54 o
  -4  -5   5        225.11        223.08         5.26 o
  -3  -5   5         61.16         55.81         4.80 o
  -2  -5   5         81.40         92.35         3.54 o
  -1  -5   5          3.15          2.49         1.89 o
   0  -5   5         24.17         30.12         7.87 o
   1  -5   5        127.32        128.78         5.24 o
   2  -5   5         14.84         18.61         2.68 o
   3  -5   5         20.32         16.96         2.72 o
   4  -5   5         74.21         63.38         8.66 o
   5  -5   5         35.96         37.47         3.22 o
   6  -5   5         14.79         18.15         2.88 o
   7  -5   5         21.16         11.17         2.31 o
   8  -5   5          9.13          8.86         2.72 o
 -10  -4   5         40.62         36.09         3.34 o
  -9  -4   5         32.10         26.15         3.15 o
  -8  -4   5          5.33          6.28         2.09 o
  -7  -4   5         29.71         23.08         2.99 o
  -6  -4   5        353.29        357.50         7.25 o
  -5  -4   5         85.37        100.84         4.46 o
  -4  -4   5       1036.62       1069.12        22.26 o
  -3  -4   5       3061.10       3160.93        60.56 o
  -2  -4   5         10.42         10.10         2.24 o
  -1  -4   5        497.21        519.10         9.10 o
   0  -4   5       1123.81       1102.07        22.04 o
   1  -4   5        114.85         87.32         3.62 o
   2  -4   5       2796.33       3189.63        86.25 o
   3  -4   5         87.91         74.48         4.86 o
   4  -4   5         11.83         20.72         3.18 o
   5  -4   5          0.89          0.76         2.45 o
   6  -4   5         26.85         23.92         3.11 o
   7  -4   5          6.82          9.56         2.40 o
   8  -4   5        195.88        180.08         5.22 o
   9  -4   5         30.37         40.77         3.92 o
 -10  -3   5          4.52          1.82         3.03 o
  -9  -3   5          0.21          2.23         2.33 o
  -8  -3   5         38.48         42.24         3.49 o
  -7  -3   5        170.68        169.63         5.13 o
  -6  -3   5         26.45         26.57         3.00 o
  -5  -3   5          6.38          3.92         2.03 o
  -4  -3   5         60.24         58.14         3.92 o
  -3  -3   5        593.87        578.27        12.41 o
  -2  -3   5        170.90        158.62         4.01 o
  -1  -3   5          6.50          5.51         0.88 o
   0  -3   5          1.06         -0.17         0.65 o
   1  -3   5          5.01          5.56         1.45 o
   2  -3   5          0.00          0.00         1.28 o
   3  -3   5         10.05         12.64         2.32 o
   4  -3   5          7.14          8.82         2.11 o
   5  -3   5         66.48         66.60         3.86 o
   6  -3   5        184.80        188.61         5.86 o
   7  -3   5          5.63          1.89         2.40 o
   8  -3   5         18.17         11.39         2.40 o
   9  -3   5         10.00          6.38         2.93 o
 -10  -2   5          0.49         -0.81         1.89 o
  -9  -2   5         46.78         43.39         4.93 o
  -8  -2   5        152.98        154.49         4.82 o
  -7  -2   5         62.43         68.53         4.41 o
  -6  -2   5         16.04         10.07         2.31 o
  -5  -2   5         57.46         49.68         3.33 o
  -4  -2   5         25.98         24.29         5.45 o
  -3  -2   5        644.96        699.62        36.92 o
  -2  -2   5       1141.65       1150.70        23.68 o
  -1  -2   5         69.24         60.09         1.36 o
   0  -2   5       2160.91       2208.69        26.58 o
   1  -2   5       8264.08       9329.21       174.83 o
   2  -2   5         58.36         83.43         2.55 o
   3  -2   5        921.60       1002.46        14.30 o
   4  -2   5         35.00         39.77         3.89 o
   5  -2   5        415.39        374.63        11.62 o
   6  -2   5        700.75        676.70        11.70 o
   7  -2   5          0.99          2.71         2.55 o
   8  -2   5        112.83        128.37         4.87 o
   9  -2   5         14.94          9.23         2.10 o
  10  -2   5         12.77         21.95         3.34 o
 -10  -1   5         12.90         31.47         6.05 o
  -9  -1   5          1.31          0.61         3.03 o
  -8  -1   5         58.19         48.48         4.92 o
  -7  -1   5        122.22        121.58         6.20 o
  -6  -1   5         19.80         16.96         2.98 o
  -5  -1   5         39.13         33.60         2.89 o
  -4  -1   5        123.12        115.74         4.65 o
  -3  -1   5        249.11        251.23         5.35 o
  -2  -1   5          7.85          8.42         0.84 o
  -1  -1   5        458.31        447.17         5.79 o
   0  -1   5         15.62         18.15         0.72 o
   1  -1   5         78.15         80.61         2.05 o
   2  -1   5         74.97         72.92         1.72 o
   3  -1   5          0.78          0.29         0.63 o
   4  -1   5          1.54          3.14         1.23 o
   5  -1   5          1.22          0.48         2.10 o
   6  -1   5         14.59          7.38         2.39 o
   7  -1   5         38.78         39.83         4.25 o
   8  -1   5        121.86        126.96         5.24 o
   9  -1   5         14.99         12.61         2.40 o
  10  -1   5          0.02          2.86         2.32 o
  -9   0   5          4.89          4.80         2.28 o
  -8   0   5          6.97          6.05         3.03 o
  -7   0   5          9.76          4.90         2.77 o
  -6   0   5          0.39          9.61         2.85 o
  -5   0   5          0.67          5.60         2.41 o
  -4   0   5       1029.38       1060.19        21.61 o
  -3   0   5        316.66        269.73         6.81 o
  -2   0   5        319.25        348.03         4.69 o
  -1   0   5       2291.27       2296.38        27.50 o
   0   0   5         77.10         71.00         1.44 o
   1   0   5        419.07        412.45        10.08 o
   2   0   5       3472.92       3602.12        55.33 o
   3   0   5         56.70         67.53         1.64 o
   4   0   5        404.86        424.36         7.90 o
   5   0   5        390.03        366.47         7.45 o
   6   0   5         62.65         54.51         3.85 o
   7   0   5         29.04         39.25         4.52 o
   8   0   5        989.06       1077.00        20.06 o
   9   0   5        190.91        194.26         6.43 o
  10   0   5          0.22          1.97         1.95 o
  -9   1   5         29.03         26.95         6.66 o
  -8   1   5         78.07         82.65         6.42 o
  -7   1   5          2.07          1.30         2.91 o
  -6   1   5         22.41         17.15         5.14 o
  -5   1   5         93.75         88.82         5.05 o
  -4   1   5         80.41         73.93         4.48 o
  -3   1   5        260.48        287.49         9.13 o
  -2   1   5        131.40        132.45         3.06 o
  -1   1   5        157.57        134.86         2.35 o
   0   1   5        236.18        240.28         3.30 o
   1   1   5        112.74         93.30         1.82 o
   2   1   5          0.03         -0.30         0.38 o
   3   1   5         72.28         85.53         2.04 o
   4   1   5         48.89         56.13         2.55 o
   5   1   5        107.77        125.43         4.16 o
   6   1   5        244.98        230.55         5.07 o
   7   1   5         18.48         15.72         2.58 o
   8   1   5          6.60          7.36         1.97 o
   9   1   5          6.99          6.82         2.15 o
  10   1   5          1.07          0.07         1.96 o
  -9   2   5         83.04         87.45         4.80 o
  -8   2   5         25.36         35.57         4.93 o
  -7   2   5         75.88         87.40         5.03 o
  -6   2   5         37.90         30.59         3.72 o
  -5   2   5          2.96          1.81         3.21 o
  -4   2   5        190.05        207.12         6.04 o
  -3   2   5       1127.98       1222.57        19.91 o
  -2   2   5         79.18         87.35         3.19 o
  -1   2   5        786.82        801.05        11.42 o
   0   2   5         20.52         20.39         1.11 o
   1   2   5        138.36        172.15         2.92 o
   2   2   5        370.17        452.69        11.36 o
   3   2   5         61.73         74.82         2.76 o
   4   2   5        425.03        418.95         7.67 o
   5   2   5        802.88        902.71        15.37 o
   6   2   5          2.04          1.98         2.32 o
   7   2   5         36.45         35.80         3.94 o
   8   2   5          0.68          0.36         2.61 o
   9   2   5        605.68        565.10         9.68 o
  10   2   5        133.47        139.70         5.68 o
  11   2   5          5.01          3.77         1.89 o
  -8   3   5        139.26        168.32         6.38 o
  -7   3   5        168.68        193.65         7.05 o
  -6   3   5         19.97         10.71         2.88 o
  -5   3   5        194.07        175.23         8.14 o
  -4   3   5         24.75         23.21         3.58 o
  -3   3   5         24.03         32.17         3.35 o
  -2   3   5         48.98         43.34         2.91 o
  -1   3   5        159.04        178.49         3.95 o
   0   3   5        342.10        328.42         5.22 o
   1   3   5         28.08         26.32         1.34 o
   2   3   5          2.59          1.32         0.65 o
   3   3   5          2.57          2.50         0.77 o
   4   3   5         21.51         15.85         2.10 o
   5   3   5          8.98          9.04         1.96 o
   6   3   5          9.91         12.56         2.04 o
   7   3   5         99.41         90.58         3.98 o
   8   3   5          0.01         -2.04         2.04 o
   9   3   5          1.52          0.34         1.76 o
  10   3   5          1.36          1.00         2.20 o
  11   3   5         15.68          9.74         2.98 o
  -8   4   5          9.76         14.53         4.24 o
  -7   4   5         60.75         63.83         5.56 o
  -6   4   5        245.43        252.49         7.07 o
  -5   4   5        165.14        158.17         7.56 o
  -4   4   5         13.21          7.89         3.00 o
  -3   4   5        332.75        351.85         6.30 o
  -2   4   5          8.93          8.47         2.31 o
  -1   4   5       2953.66       3086.72        48.46 o
   0   4   5       1028.45       1181.71        19.22 o
   1   4   5       3568.97       4000.42        72.59 o
   2   4   5        302.28        338.22         5.45 o
   3   4   5         28.44         40.59         2.11 o
   4   4   5          8.38         14.94         3.38 o
   5   4   5         64.57         44.21         3.81 o
   6   4   5          4.74          4.47         2.04 o
   7   4   5         40.18         32.47         3.96 o
   8   4   5        130.41        123.08         4.21 o
   9   4   5         10.38          9.01         1.87 o
  10   4   5         13.09         11.28         2.03 o
  11   4   5        106.92        100.65         6.66 o
  -7   5   5          0.07         -1.66         3.11 o
  -6   5   5          0.61         -0.31         2.46 o
  -5   5   5         23.75         27.68         4.48 o
  -4   5   5       1675.87       1657.42        33.02 o
  -3   5   5       1063.87       1048.04        14.60 o
  -2   5   5        383.49        399.83         9.87 o
  -1   5   5        360.10        364.34         9.19 o
   0   5   5        362.97        320.43         5.81 o
   1   5   5         54.95         56.36         3.23 o
   2   5   5         24.30         28.95         2.11 o
   3   5   5        230.20        232.39         6.14 o
   4   5   5         55.89         50.18         4.12 o
   5   5   5         63.99         56.04         3.21 o
   6   5   5          1.41          2.33         2.04 o
   7   5   5         41.63         40.88         3.29 o
   8   5   5          0.21          0.45         1.78 o
   9   5   5         24.35         23.19         2.42 o
  10   5   5          0.20         -1.36         1.48 o
  11   5   5          0.16          3.63         2.14 o
  -7   6   5         28.14         38.13         4.84 o
  -6   6   5          1.39          0.00         3.93 o
  -5   6   5          4.26          1.98         3.19 o
  -4   6   5          3.14          8.10         3.10 o
  -3   6   5        370.11        384.42         7.90 o
  -2   6   5        123.52        118.94         4.63 o
  -1   6   5          1.22          3.25         2.08 o
   0   6   5        122.28        123.04         4.69 o
   1   6   5        184.03        201.53         4.26 o
   2   6   5        175.58        184.26         4.80 o
   3   6   5        778.48        830.61        11.56 o
   4   6   5          1.28          3.42         2.21 o
   5   6   5         88.98         91.31         3.71 o
   6   6   5         63.04         68.68         3.98 o
   7   6   5         48.94         50.91         3.63 o
   8   6   5         84.28         80.51         3.73 o
   9   6   5          0.00          1.21         3.19 o
  10   6   5          1.06          1.36         1.50 o
  -6   7   5         20.99         32.61         4.05 o
  -5   7   5          0.03         -0.36         5.75 o
  -4   7   5         67.97         59.53         7.75 o
  -3   7   5        178.98        165.93         5.09 o
  -2   7   5        280.22        278.99         6.56 o
  -1   7   5        214.93        202.02         5.67 o
   0   7   5         34.37         55.19         3.87 o
   1   7   5         14.20         12.51         2.29 o
   2   7   5          3.66          4.41         2.17 o
   3   7   5        450.34        454.30         7.25 o
   4   7   5        262.22        262.42         5.14 o
   5   7   5         12.15         13.25         2.30 o
   6   7   5        116.10        114.50         4.31 o
   7   7   5         40.70         44.04         3.90 o
   8   7   5          0.02          0.87         1.81 o
   9   7   5          5.50          8.09         2.00 o
  10   7   5          0.00          1.66         1.38 o
  -5   8   5          3.78          4.06         2.17 o
  -4   8   5         20.51         18.58         8.17 o
  -3   8   5         19.68         16.34         2.49 o
  -2   8   5         49.78         50.46         4.17 o
  -1   8   5        657.85        666.64        11.34 o
   0   8   5        745.90        749.82        11.14 o
   1   8   5          5.73          4.96         2.62 o
   2   8   5         18.54         14.01         2.63 o
   3   8   5         21.43         25.95         5.30 o
   4   8   5        144.58        150.24         5.50 o
   5   8   5         52.23         38.81         4.14 o
   6   8   5         30.62         42.59         4.11 o
   7   8   5         28.52         34.39         3.26 o
   8   8   5        150.81        164.15         5.57 o
   9   8   5         14.70         13.76         2.22 o
  10   8   5         47.10         45.29         2.68 o
  -4   9   5         20.63         26.63         4.84 o
  -3   9   5         24.04         20.25         7.87 o
  -2   9   5          8.60         10.67         2.73 o
  -1   9   5         39.22         40.65         3.77 o
   0   9   5        851.68        899.83        16.77 o
   1   9   5        483.39        486.37         8.06 o
   2   9   5         60.20         56.37         3.62 o
   3   9   5          8.75         11.28         2.51 o
   4   9   5          1.04          2.22         3.53 o
   5   9   5          6.02          4.23         2.62 o
   6   9   5          1.21          1.13         2.27 o
   7   9   5        138.71        138.48         9.61 o
   8   9   5          0.13         -0.86         1.60 o
   9   9   5          0.67          2.79         2.05 o
  -3  10   5          0.78         -2.01         2.01 o
  -2  10   5          0.00         -1.77         2.46 o
  -1  10   5          3.41          3.77         2.10 o
   0  10   5        102.89        108.39         6.54 o
   1  10   5          8.13         11.03         2.25 o
   2  10   5         21.29         21.92         2.32 o
   3  10   5         33.71         27.79         3.04 o
   4  10   5         86.69         84.94         5.30 o
   5  10   5         30.72         32.05         6.12 o
   6  10   5         27.85         30.61         4.54 o
   7  10   5          1.04          0.41         2.81 o
   8  10   5          0.63          0.64         1.91 o
   9  10   5         28.78         33.44         3.19 o
  -2  11   5         61.86         55.09         3.42 o
  -1  11   5         75.03         78.80         4.28 o
   0  11   5          5.35          4.99         1.82 o
   1  11   5         12.75          9.09         2.09 o
   2  11   5        271.50        254.86         5.94 o
   3  11   5        103.31        118.83         6.32 o
   4  11   5        195.54        187.77         5.19 o
   5  11   5          0.14          4.27         4.29 o
   6  11   5         21.92         24.59        10.29 o
   7  11   5         12.43         14.14         2.91 o
   8  11   5          0.08          1.82         3.03 o
   1  12   5         19.53         18.69         4.30 o
   2  12   5         15.45         22.46         3.78 o
   3  12   5          0.30         -0.74         3.21 o
   4  12   5          6.86          8.98         3.92 o
   5  12   5          3.27          8.47         5.45 o
  -2 -12   6          1.80         -2.42         4.24 o
  -5 -11   6         18.06         15.13         5.45 o
  -4 -11   6         33.59         30.26         9.08 o
  -3 -11   6          0.90         17.46        12.71 o
  -2 -11   6         21.51         16.49         3.67 o
  -1 -11   6         49.55         43.61         6.36 o
   0 -11   6          0.02          0.00         2.14 o
   1 -11   6          1.38          0.91         2.14 o
  -7 -10   6          2.45          2.61         2.76 o
  -6 -10   6          2.80          0.95         2.91 o
  -5 -10   6          8.46          3.44         3.34 o
  -4 -10   6         10.62          6.94         3.49 o
  -3 -10   6          6.46          5.30         3.62 o
  -2 -10   6          3.21          1.10         3.62 o
  -1 -10   6         88.76         94.96         6.62 o
   0 -10   6         88.52         86.16         4.87 o
   1 -10   6        240.25        240.62         8.48 o
   2 -10   6         22.19         21.89         3.39 o
   3 -10   6         13.37          7.66         1.89 o
  -8  -9   6          0.05          0.07         1.84 o
  -7  -9   6          0.16          1.41         2.10 o
  -6  -9   6         31.76         26.20         4.81 o
  -5  -9   6          2.08          1.96         3.03 o
  -4  -9   6         57.36         44.58         4.33 o
  -3  -9   6          0.53          3.78         2.75 o
  -2  -9   6         16.23         12.08         2.98 o
  -1  -9   6         70.32         68.25         4.97 o
   0  -9   6          8.04          7.82         2.40 o
   1  -9   6          9.63          8.29         2.33 o
   2  -9   6         65.64         62.83         5.59 o
   3  -9   6          3.91          2.10         1.95 o
   4  -9   6          1.59          2.59         2.00 o
  -9  -8   6        128.42        102.06         3.25 o
  -8  -8   6        137.02        130.62         4.16 o
  -7  -8   6        102.39        114.72         4.54 o
  -6  -8   6          2.70          3.44         2.31 o
  -5  -8   6         38.87         44.01         4.47 o
  -4  -8   6         82.70         90.60         4.82 o
  -3  -8   6          5.97          6.32         3.50 o
  -2  -8   6         32.49         53.82         4.82 o
  -1  -8   6         13.42         11.83         2.93 o
   0  -8   6         32.01         28.85         3.81 o
   1  -8   6          1.27          0.05         3.29 o
   2  -8   6         18.69         15.50         2.70 o
   3  -8   6         45.08         38.28         3.61 o
   4  -8   6         51.85         50.53         4.19 o
   5  -8   6         17.75         15.81         2.31 o
  -9  -7   6          1.85         -0.67         1.75 o
  -8  -7   6         25.38         26.97         4.19 o
  -7  -7   6         10.08          8.69         2.16 o
  -6  -7   6          1.22          1.61         2.45 o
  -5  -7   6         19.02         16.77         2.66 o
  -4  -7   6          7.38         11.42         5.39 o
  -3  -7   6         63.91         68.07         5.92 o
  -2  -7   6          6.41          4.92         2.72 o
  -1  -7   6         42.05         37.20         3.43 o
   0  -7   6          0.37         -0.21         2.51 o
   1  -7   6          7.32          7.26         2.90 o
   2  -7   6         26.43         33.33         7.14 o
   3  -7   6         41.53         43.26         4.01 o
   4  -7   6         59.17         55.79         3.84 o
   5  -7   6          6.28          7.94         2.13 o
   6  -7   6          7.00          3.55         2.91 o
  -9  -6   6          1.04          0.84         1.57 o
  -8  -6   6         21.39         25.06         5.15 o
  -7  -6   6         75.94         81.10         3.84 o
  -6  -6   6         57.10         61.35         5.24 o
  -5  -6   6        533.39        554.08        11.17 o
  -4  -6   6         80.54         74.67         4.32 o
  -3  -6   6        164.06        157.30         8.74 o
  -2  -6   6         24.63         26.81         3.59 o
  -1  -6   6        629.71        591.36         9.12 o
   0  -6   6        810.18        797.47        11.90 o
   1  -6   6         19.94         18.62         2.75 o
   2  -6   6        183.78        192.38         6.62 o
   3  -6   6        345.64        312.71         8.44 o
   4  -6   6         42.86         35.06         3.67 o
   5  -6   6        118.10        122.33         4.59 o
   6  -6   6         99.63         79.65         8.39 o
   7  -6   6         19.74         12.92         5.75 o
  -9  -5   6         47.77         44.63         3.84 o
  -8  -5   6          0.09          0.83         1.96 o
  -7  -5   6         47.12         44.62         3.59 o
  -6  -5   6          0.42          2.51         2.13 o
  -5  -5   6        175.08        185.97         5.49 o
  -4  -5   6          2.78          5.91         3.98 o
  -3  -5   6         10.49          9.06         2.88 o
  -2  -5   6          0.59         -1.17         2.42 o
  -1  -5   6        101.92         91.39         4.48 o
   0  -5   6          0.39          2.54         2.12 o
   1  -5   6        142.63        126.70         4.83 o
   2  -5   6         12.35         17.52         2.68 o
   3  -5   6         11.56         13.40         2.81 o
   4  -5   6          0.50         -0.09         2.32 o
   5  -5   6          6.69          8.09         2.10 o
   6  -5   6          2.92          1.04         3.49 o
   7  -5   6          0.70         -1.26         2.10 o
   8  -5   6         21.66         26.98         4.05 o
 -10  -4   6         28.16         28.56         3.47 o
  -9  -4   6         25.50         27.97         6.55 o
  -8  -4   6        116.70        122.54         3.99 o
  -7  -4   6          5.10          6.17         1.95 o
  -6  -4   6         39.36         37.41         3.95 o
  -5  -4   6        504.09        500.06         8.21 o
  -4  -4   6       1185.93       1142.25        15.26 o
  -3  -4   6        109.74         97.90         6.66 o
  -2  -4   6        496.66        534.17         9.42 o
  -1  -4   6       1438.44       1458.60        24.96 o
   0  -4   6       1245.51       1344.21        26.75 o
   1  -4   6         24.20         29.43         2.91 o
   2  -4   6        543.51        594.69        13.48 o
   3  -4   6         49.03         40.51         4.24 o
   4  -4   6        596.57        573.02         9.82 o
   5  -4   6         80.89         66.52         5.15 o
   6  -4   6         41.84         46.60         4.28 o
   7  -4   6         36.35         35.80         4.06 o
   8  -4   6          4.21          7.30         2.13 o
   9  -4   6         37.60         56.29         4.84 o
 -10  -3   6          0.19          0.61         2.42 o
  -9  -3   6         27.63         26.66         3.21 o
  -8  -3   6         46.00         44.40         3.29 o
  -7  -3   6         46.68         51.59         4.85 o
  -6  -3   6         12.23          6.05         4.84 o
  -5  -3   6          0.73          4.01         2.00 o
  -4  -3   6        634.77        671.36        12.87 o
  -3  -3   6        101.20        101.40         4.84 o
  -2  -3   6        260.89        258.35         5.24 o
  -1  -3   6         45.29         47.23         2.29 o
   0  -3   6        164.04        154.33         2.97 o
   1  -3   6        101.56         96.24         3.42 o
   2  -3   6          3.67          3.93         1.71 o
   3  -3   6          1.10          1.13         1.68 o
   4  -3   6         11.46         12.22         2.29 o
   5  -3   6         93.39         84.69         4.78 o
   6  -3   6         37.59         30.61         3.81 o
   7  -3   6        127.69        125.54         4.97 o
   8  -3   6          5.87          4.78         2.31 o
   9  -3   6          0.73          0.02         2.71 o
 -10  -2   6         57.11         56.73         3.47 o
  -9  -2   6          0.05          1.41         2.17 o
  -8  -2   6        129.10        136.92         4.96 o
  -7  -2   6         27.81         30.78         3.20 o
  -6  -2   6        175.54        154.21         5.68 o
  -5  -2   6        475.84        409.21         7.11 o
  -4  -2   6        166.30        201.04         6.38 o
  -3  -2   6         38.41         28.23         3.00 o
  -2  -2   6        225.31        220.41         4.27 o
  -1  -2   6       1403.25       1539.86        32.66 o
   0  -2   6       3702.56       3816.89        72.03 o
   1  -2   6        881.44        869.93        12.10 o
   2  -2   6        960.36       1127.74        24.33 o
   3  -2   6        873.95        882.71        12.86 o
   4  -2   6        280.20        312.93         6.75 o
   5  -2   6        172.48        185.26         5.21 o
   6  -2   6         97.34         85.89         4.92 o
   7  -2   6        526.94        529.40        10.82 o
   8  -2   6         40.11         44.88         3.81 o
   9  -2   6          7.02          1.88         2.24 o
  -9  -1   6         11.39          9.08         3.03 o
  -8  -1   6          5.21          3.03         3.03 o
  -7  -1   6          2.38          1.88         2.70 o
  -6  -1   6        192.28        181.65         6.31 o
  -5  -1   6         15.11         12.20         2.57 o
  -4  -1   6         46.90         43.37         4.03 o
  -3  -1   6         16.68         25.92         5.14 o
  -2  -1   6        755.31        753.91        10.58 o
  -1  -1   6          3.00          1.88         0.80 o
   0  -1   6        346.84        342.87         5.22 o
   1  -1   6         65.71         63.25         3.32 o
   2  -1   6         22.32         16.53         1.15 o
   3  -1   6         27.40         25.53         2.01 o
   4  -1   6        119.07        114.76         2.92 o
   5  -1   6          0.40         -2.88         2.88 o
   6  -1   6          9.54         11.99         2.25 o
   7  -1   6         74.78         82.35         6.28 o
   8  -1   6          0.14         -0.89         2.36 o
   9  -1   6         34.18         34.20         3.65 o
  10  -1   6          0.92         -2.04         3.63 o
  -9   0   6        138.56        148.23         6.01 o
  -8   0   6         40.82         36.70         4.48 o
  -7   0   6          0.49          3.17         2.86 o
  -6   0   6        141.48        132.49         6.33 o
  -5   0   6        135.24        148.93         4.94 o
  -4   0   6         49.85         47.63         4.12 o
  -3   0   6        293.45        279.68         7.05 o
  -2   0   6        180.74        189.40         3.32 o
  -1   0   6       1935.29       2066.28        30.73 o
   0   0   6          1.10          0.24         0.77 o
   1   0   6          9.03         17.71         1.03 o
   2   0   6         97.15         90.37         2.20 o
   3   0   6       5301.34       6172.01        81.94 o
   4   0   6         33.32         45.50         2.23 o
   5   0   6        218.47        227.42         5.70 o
   6   0   6          3.41         -2.53         2.53 o
   7   0   6       2216.68       2289.90        37.39 o
   8   0   6       1319.93       1335.32        27.91 o
   9   0   6         68.83         56.12         4.74 o
  10   0   6          4.21          2.81         2.62 o
  -9   1   6         24.80         18.76         4.24 o
  -8   1   6         10.36          8.76         3.07 o
  -7   1   6        118.22        110.05         6.36 o
  -6   1   6         18.60         15.37         3.18 o
  -5   1   6        111.63        120.07         4.83 o
  -4   1   6        326.15        336.42         7.62 o
  -3   1   6         65.81         65.01         3.47 o
  -2   1   6        214.67        231.67         4.52 o
  -1   1   6         36.97         50.66         1.57 o
   0   1   6          0.78          0.00         0.61 o
   1   1   6          0.74          0.30         0.61 o
   2   1   6        164.84        176.69         3.03 o
   3   1   6        399.03        434.21         7.43 o
   4   1   6          0.14          0.41         1.37 o
   5   1   6         26.75         30.23         2.90 o
   6   1   6         61.13         68.07         5.59 o
   7   1   6         19.77         21.66         2.57 o
   8   1   6          2.08          3.80         2.58 o
   9   1   6         58.21         62.61         5.48 o
  10   1   6         18.42         14.35         1.98 o
  -9   2   6         10.48          1.82         3.03 o
  -8   2   6        263.60        275.15        10.89 o
  -7   2   6         16.92         13.93         2.91 o
  -6   2   6        168.53        158.14         9.52 o
  -5   2   6          6.51         10.56         3.36 o
  -4   2   6         74.22         88.35         4.92 o
  -3   2   6        330.75        328.54         9.08 o
  -2   2   6        143.91        157.33         3.81 o
  -1   2   6       1177.08       1300.77        20.96 o
   0   2   6        266.19        316.82         5.94 o
   1   2   6        115.42        100.98         2.45 o
   2   2   6        260.57        234.54         4.11 o
   3   2   6         86.55         96.88         2.00 o
   4   2   6       1221.24       1282.04        20.85 o
   5   2   6         88.00         81.83         3.72 o
   6   2   6         68.11         81.87         5.11 o
   7   2   6          2.66         -1.85         2.46 o
   8   2   6        135.76        126.60         4.38 o
   9   2   6        215.57        212.95         6.27 o
  10   2   6          0.65          3.33         2.32 o
  -8   3   6         21.89         28.74         4.22 o
  -7   3   6         25.14         27.44         9.08 o
  -6   3   6        350.77        343.58         8.47 o
  -5   3   6        285.10        301.16        14.19 o
  -4   3   6         25.78         43.10         5.03 o
  -3   3   6         84.89         84.70         7.60 o
  -2   3   6        828.56        862.27        17.79 o
  -1   3   6        165.35        205.10         4.42 o
   0   3   6       1110.77       1171.29        17.58 o
   1   3   6        436.59        475.13         7.26 o
   2   3   6         81.53        106.51         3.67 o
   3   3   6         50.42         55.72         1.64 o
   4   3   6        148.78        138.88         4.04 o
   5   3   6         96.19         96.20         3.95 o
   6   3   6         32.87         38.59         2.94 o
   7   3   6        171.74        169.45         6.90 o
   8   3   6         85.46         83.80         3.95 o
   9   3   6          0.14          0.17         1.72 o
  10   3   6          0.00          3.28         2.15 o
  11   3   6         10.12          8.60         2.74 o
  -8   4   6         69.18         63.55         4.65 o
  -7   4   6          6.50          9.06         2.76 o
  -6   4   6         13.31          9.47         3.66 o
  -5   4   6        689.14        699.15        16.44 o
  -4   4   6        324.00        319.49        10.25 o
  -3   4   6          6.49          7.91         2.54 o
  -2   4   6        225.54        214.93         6.59 o
  -1   4   6          4.51          9.63         1.69 o
   0   4   6         21.88         23.67         2.00 o
   1   4   6          1.28         -0.97         1.22 o
   2   4   6        321.39        312.98         5.19 o
   3   4   6        127.66        126.99         2.83 o
   4   4   6         71.58         57.51         3.11 o
   5   4   6         42.50         40.82         4.18 o
   6   4   6        795.26        821.33        10.62 o
   7   4   6          0.00          2.95         1.99 o
   8   4   6        339.51        335.98         6.37 o
   9   4   6         13.15         11.96         1.68 o
  10   4   6         29.31         39.50         5.11 o
  11   4   6          0.98          5.80         3.33 o
  -7   5   6          0.53         -0.28         2.76 o
  -6   5   6        104.92         90.32         4.67 o
  -5   5   6         42.50         38.87         5.51 o
  -4   5   6        298.05        315.04         7.86 o
  -3   5   6          2.97          3.54         2.57 o
  -2   5   6         14.81         29.47         4.26 o
  -1   5   6         45.45         50.04         3.15 o
   0   5   6         26.38         45.25         2.86 o
   1   5   6         93.66        100.28         3.34 o
   2   5   6        639.61        600.31         9.45 o
   3   5   6         33.04         30.93         3.37 o
   4   5   6          9.11          9.87         1.85 o
   5   5   6          8.08          7.13         2.30 o
   6   5   6         55.41         57.30         3.51 o
   7   5   6         47.78         51.06         3.63 o
   8   5   6          1.23          0.95         2.10 o
   9   5   6         48.22         50.96         2.94 o
  10   5   6          0.33          1.20         1.82 o
  11   5   6          4.72          3.13         2.46 o
  -7   6   6          0.01          1.21         3.03 o
  -6   6   6          1.06         -0.44         2.27 o
  -5   6   6         76.28         58.22         5.77 o
  -4   6   6          0.40          0.88         2.77 o
  -3   6   6        406.96        409.18         8.14 o
  -2   6   6        506.59        534.14        11.04 o
  -1   6   6          3.76          8.93         2.09 o
   0   6   6          4.32          7.36         1.98 o
   1   6   6         73.81         72.82         3.55 o
   2   6   6        812.65        804.62        10.18 o
   3   6   6        387.29        391.10         5.86 o
   4   6   6         58.68         65.29         3.70 o
   5   6   6         29.39         16.60         2.57 o
   6   6   6         29.09         30.21         6.54 o
   7   6   6          1.99          4.45         2.26 o
   8   6   6         48.04         53.68         3.55 o
   9   6   6         32.26         41.80         3.23 o
  10   6   6         31.50         32.45         3.24 o
  -6   7   6         11.14         14.53         5.45 o
  -5   7   6         47.33         45.05         7.26 o
  -4   7   6        162.73        178.63        13.82 o
  -3   7   6         26.10         21.89         2.55 o
  -2   7   6       3036.52       3129.15        44.31 o
  -1   7   6        986.24       1005.35        15.80 o
   0   7   6          1.08          5.01         2.06 o
   1   7   6          5.42         11.81         2.26 o
   2   7   6         70.10         60.23         3.78 o
   3   7   6        172.91        176.46         4.35 o
   4   7   6         85.96         85.73         4.11 o
   5   7   6        110.58        118.57         5.86 o
   6   7   6         42.89         47.29         5.03 o
   7   7   6        161.96        174.24         5.37 o
   8   7   6         24.14         23.78         2.39 o
   9   7   6         58.06         60.19         3.36 o
  10   7   6         38.02         42.69         3.11 o
  -5   8   6          0.17          0.30         2.14 o
  -4   8   6          2.87          5.81         3.02 o
  -3   8   6          0.73          0.48         3.74 o
  -2   8   6         65.00         68.36         3.92 o
  -1   8   6        191.88        193.80         5.43 o
   0   8   6          9.52         12.16         2.14 o
   1   8   6         10.51          5.55         2.18 o
   2   8   6         26.08         23.30         3.02 o
   3   8   6          0.57         -1.91         2.32 o
   4   8   6          1.67         -2.09         2.09 o
   5   8   6          1.26          1.18         2.00 o
   6   8   6          5.46          6.49         2.04 o
   7   8   6         94.35         98.42         3.82 o
   8   8   6         39.29         49.64         6.46 o
   9   8   6          0.04          0.24         1.52 o
  10   8   6          8.18          8.75         3.63 o
  -4   9   6         80.56         83.28         4.22 o
  -3   9   6         53.30         54.80         5.14 o
  -2   9   6         69.04         62.23         3.68 o
  -1   9   6         64.51         67.80         3.89 o
   0   9   6        181.26        193.30         5.43 o
   1   9   6         81.29         73.21         3.87 o
   2   9   6        279.70        288.85         6.08 o
   3   9   6         10.96         10.67         2.51 o
   4   9   6         13.58         12.08         4.48 o
   5   9   6         30.79         40.96         4.52 o
   6   9   6         29.51         26.34         2.89 o
   7   9   6          3.03         -0.66         2.40 o
   8   9   6          2.18          1.98         1.91 o
   9   9   6         78.68         89.99         3.54 o
  -3  10   6          0.02          1.76         2.72 o
  -2  10   6         12.09          7.70         2.32 o
  -1  10   6          4.91          6.66         1.82 o
   0  10   6         33.33         36.65         3.59 o
   1  10   6         71.98         78.22         5.42 o
   2  10   6         10.61          7.75         2.38 o
   3  10   6         58.42         61.31         5.07 o
   4  10   6          0.47          1.27         2.55 o
   5  10   6          1.04          0.28         4.84 o
   6  10   6         22.08         15.52         2.30 o
   7  10   6          0.00         -0.68         2.00 o
   8  10   6         28.75         34.67         3.42 o
  -1  11   6          1.46          1.21         2.72 o
   0  11   6        112.23         99.12         3.54 o
   1  11   6         10.28          9.85         2.00 o
   2  11   6          9.49          7.87         2.45 o
   3  11   6          1.00          3.92         2.27 o
   4  11   6         33.74         31.39         4.08 o
   5  11   6         18.12         24.65         6.38 o
   6  11   6        127.38        122.86         4.79 o
   7  11   6          0.06          0.91         2.57 o
   1  12   6         24.94         29.42         3.34 o
   2  12   6          0.16          2.11         2.10 o
   3  12   6          0.11          5.97         2.40 o
   4  12   6          0.19          6.73         3.47 o
   5  12   6          7.01         12.11         4.24 o
  -5 -11   7          0.19         -1.82         4.84 o
  -4 -11   7          1.71          1.82         4.84 o
  -3 -11   7         20.55          9.93         3.47 o
  -2 -11   7          4.14          4.24         3.02 o
  -1 -11   7         13.46         12.20         2.45 o
   0 -11   7         34.01         34.50         5.45 o
   1 -11   7         10.63          8.20         2.32 o
  -7 -10   7         18.00         17.22         2.91 o
  -6 -10   7          0.50         -2.51         2.76 o
  -5 -10   7         10.73          8.65         2.91 o
  -4 -10   7         74.74         75.56         7.30 o
  -3 -10   7          7.44          4.12         3.19 o
  -2 -10   7         56.13         54.75         4.77 o
  -1 -10   7         84.01         91.94         4.77 o
   0 -10   7          0.40          2.26         2.40 o
   1 -10   7         11.46          8.11         2.20 o
   2 -10   7         28.90         30.38         3.11 o
   3 -10   7         21.22         21.97         3.19 o
  -8  -9   7         48.50         57.99         3.01 o
  -7  -9   7          5.57          8.47         2.10 o
  -6  -9   7          6.12          2.93         2.31 o
  -5  -9   7         16.98         12.22         3.93 o
  -4  -9   7         57.86         51.99         5.34 o
  -3  -9   7         42.20         43.48         4.71 o
  -2  -9   7          7.76          4.89         2.44 o
  -1  -9   7          6.06          4.77         2.63 o
   0  -9   7          0.27          0.70         2.31 o
   1  -9   7         45.78         41.58         3.92 o
   2  -9   7         12.29         10.33         2.18 o
   3  -9   7         35.13         35.37         3.24 o
   4  -9   7          0.18         -0.74         2.13 o
  -8  -8   7        179.36        165.27         5.14 o
  -7  -8   7          1.01          4.14         2.31 o
  -6  -8   7         56.52         59.53         3.90 o
  -5  -8   7          2.44          2.80         2.32 o
  -4  -8   7         17.53         12.85         2.49 o
  -3  -8   7        198.96        189.76         7.35 o
  -2  -8   7          2.26          6.21         2.56 o
  -1  -8   7         43.25         34.53         3.86 o
   0  -8   7          1.50          7.48         3.23 o
   1  -8   7        265.25        256.72         7.20 o
   2  -8   7         22.23         22.96         2.87 o
   3  -8   7        182.84        163.77         5.35 o
   4  -8   7          3.08          3.72         1.84 o
   5  -8   7        104.01        102.70         6.09 o
  -9  -7   7          2.50         -0.91         2.57 o
  -8  -7   7         24.50         18.74         2.39 o
  -7  -7   7          1.11         -0.61         3.63 o
  -6  -7   7         25.83         23.56         2.73 o
  -5  -7   7          0.05         -3.28         3.28 o
  -4  -7   7         10.61         10.24         2.66 o
  -3  -7   7         62.43         57.76         5.10 o
  -2  -7   7          0.64          0.74         2.72 o
  -1  -7   7        158.44        173.62        19.97 o
   0  -7   7          0.25          3.38         2.31 o
   1  -7   7          3.97          6.08         2.55 o
   2  -7   7         75.00         65.79         4.33 o
   3  -7   7          7.63          6.05         2.55 o
   4  -7   7         25.23         29.47         3.47 o
   5  -7   7          3.05          1.00         2.13 o
   6  -7   7         10.56          5.94         2.32 o
  -9  -6   7          0.00          3.43         1.58 o
  -8  -6   7          0.36          0.12         1.72 o
  -7  -6   7         62.76         58.34         3.69 o
  -6  -6   7        291.42        294.45         6.52 o
  -5  -6   7        305.73        307.37         7.52 o
  -4  -6   7         92.84         86.56         7.95 o
  -3  -6   7          0.03          1.97         2.49 o
  -2  -6   7        520.37        523.02         9.77 o
  -1  -6   7        289.76        268.21         5.82 o
   0  -6   7        941.00        966.89        13.48 o
   1  -6   7          1.28         -2.34         2.34 o
   2  -6   7         39.36         46.73         4.46 o
   3  -6   7         25.50         24.79         3.23 o
   4  -6   7         92.40         86.15         4.20 o
   5  -6   7         28.40         13.39         2.88 o
   6  -6   7          2.36          4.84         2.57 o
   7  -6   7         20.49         39.01         5.14 o
  -9  -5   7          7.17          6.76         1.57 o
  -8  -5   7         31.61         29.31         3.41 o
  -7  -5   7          0.91          0.44         1.95 o
  -6  -5   7        375.21        397.45         7.97 o
  -5  -5   7         71.62         62.97         3.93 o
  -4  -5   7        159.13        163.35         4.98 o
  -3  -5   7         18.65         18.70         2.35 o
  -2  -5   7          6.29          2.96         2.18 o
  -1  -5   7         68.29         72.05         5.24 o
   0  -5   7          0.40          0.72         2.30 o
   1  -5   7          3.10          2.86         2.21 o
   2  -5   7          2.21          1.88         2.05 o
   3  -5   7          3.18          5.18         3.23 o
   4  -5   7          6.13          4.34         2.44 o
   5  -5   7         15.66         18.48         3.63 o
   6  -5   7          0.02          4.26         2.44 o
   7  -5   7          4.74         -0.11         2.51 o
   8  -5   7          8.62         14.50         4.54 o
  -9  -4   7         51.45         55.22         3.41 o
  -8  -4   7          1.28         -2.33         2.91 o
  -7  -4   7        125.15        138.16         4.63 o
  -6  -4   7        110.19        112.14         5.94 o
  -5  -4   7        276.34        298.81         6.67 o
  -4  -4   7        101.15        112.70         4.32 o
  -3  -4   7        386.88        374.51         6.64 o
  -2  -4   7        854.66        843.17        14.32 o
  -1  -4   7        161.63        144.82         3.89 o
   0  -4   7         83.37         77.26         3.92 o
   1  -4   7         55.09         60.71         3.68 o
   2  -4   7         24.92         29.35         2.91 o
   3  -4   7        188.70        196.89         4.56 o
   4  -4   7        774.67        753.22        15.10 o
   5  -4   7        277.50        283.91        16.83 o
   6  -4   7        238.85        235.22        11.33 o
   7  -4   7          4.78          3.92         3.06 o
   8  -4   7         62.28         69.80         3.87 o
  -9  -3   7         59.05         68.71         4.28 o
  -8  -3   7         44.53         48.01         4.72 o
  -7  -3   7         47.95         56.65         5.62 o
  -6  -3   7          4.31          5.26         2.31 o
  -5  -3   7          3.22          0.54         2.09 o
  -4  -3   7        274.61        276.14         5.60 o
  -3  -3   7        297.09        275.84         7.67 o
  -2  -3   7        387.54        391.90         7.18 o
  -1  -3   7         12.42         11.22         1.68 o
   0  -3   7          8.92          8.88         1.25 o
   1  -3   7          3.05          3.89         1.82 o
   2  -3   7          4.44          5.51         1.73 o
   3  -3   7          5.53          4.43         2.13 o
   4  -3   7          1.07          1.63         2.14 o
   5  -3   7         16.09         28.74         8.38 o
   6  -3   7          0.92          1.27         2.27 o
   7  -3   7          0.03         -1.58         2.20 o
   8  -3   7         71.34         67.22         4.27 o
   9  -3   7          7.58          6.93         2.20 o
  -9  -2   7         11.40          8.99         3.03 o
  -8  -2   7          0.00          3.63         2.46 o
  -7  -2   7         11.89         12.41         2.23 o
  -6  -2   7          8.34          7.66         2.36 o
  -5  -2   7          0.84          2.08         2.52 o
  -4  -2   7         28.03         19.64         2.50 o
  -3  -2   7       1038.74       1014.92        20.97 o
  -2  -2   7          3.17          1.65         1.13 o
  -1  -2   7        165.68        175.72         3.72 o
   0  -2   7        598.75        549.88         9.20 o
   1  -2   7        484.68        463.47        13.29 o
   2  -2   7        717.19        770.88        23.91 o
   3  -2   7        779.43        772.29        13.39 o
   4  -2   7          1.66          1.46         3.05 o
   5  -2   7       2033.02       2053.58        26.22 o
   6  -2   7       3156.08       3110.04        43.05 o
   7  -2   7         11.01          7.10         2.19 o
   8  -2   7          4.15          7.73         2.76 o
   9  -2   7         72.31         79.69         4.14 o
  -9  -1   7          8.34          6.05         2.42 o
  -8  -1   7          0.87         -4.84         4.84 o
  -7  -1   7        159.22        147.92         5.66 o
  -6  -1   7         75.99         72.92         5.10 o
  -5  -1   7        155.31        135.71         4.44 o
  -4  -1   7        277.58        266.61         6.14 o
  -3  -1   7         16.34         22.47         3.02 o
  -2  -1   7          3.16          1.07         1.17 o
  -1  -1   7        421.26        410.91         7.22 o
   0  -1   7        441.09        470.28         8.12 o
   1  -1   7         15.59         10.79         1.30 o
   2  -1   7        164.63        156.08         3.37 o
   3  -1   7        102.43        110.43         3.19 o
   4  -1   7         28.43         36.82         6.05 o
   5  -1   7          8.70         10.82         2.35 o
   6  -1   7          0.75          0.07         2.40 o
   7  -1   7          0.50          2.31         2.40 o
   8  -1   7         13.24         10.10         1.95 o
   9  -1   7          6.59          2.85         2.13 o
  10  -1   7          6.46          3.63         2.01 o
  -9   0   7          4.90          0.61         2.42 o
  -8   0   7         42.11         48.42         5.45 o
  -7   0   7          0.15          1.09         3.02 o
  -6   0   7        158.81        184.16         5.86 o
  -5   0   7         98.26        106.77         4.70 o
  -4   0   7         53.89         45.19         4.00 o
  -3   0   7          9.91         37.56         5.75 o
  -2   0   7         95.94         84.69         2.56 o
  -1   0   7        101.41        114.68         2.66 o
   0   0   7       2326.75       2389.88        32.30 o
   1   0   7        753.26        872.14        12.25 o
   2   0   7       6649.35       7477.89        99.26 o
   3   0   7        483.24        526.82        14.94 o
   4   0   7       1417.48       1612.93        30.41 o
   5   0   7        143.85        153.56        22.09 o
   6   0   7         69.03         61.69         4.36 o
   7   0   7         11.90         13.70         3.33 o
   8   0   7        297.21        289.02         7.45 o
   9   0   7        116.19         96.35         4.02 o
  10   0   7         11.98          2.21         4.23 o
  -9   1   7        135.73        143.45         7.26 o
  -8   1   7         34.36         35.84         5.75 o
  -7   1   7         23.80         12.32         3.11 o
  -6   1   7         28.68         25.95         2.89 o
  -5   1   7         12.69          4.19         3.51 o
  -4   1   7          8.23         11.28         2.54 o
  -3   1   7         44.28         42.67         3.66 o
  -2   1   7        463.23        510.41         9.07 o
  -1   1   7        196.01        193.61         4.07 o
   0   1   7        183.56        161.16         3.09 o
   1   1   7        160.03        166.80         3.03 o
   2   1   7        433.35        462.31         6.88 o
   3   1   7          2.78          2.45         1.02 o
   4   1   7        306.40        330.89         6.75 o
   5   1   7        416.64        387.06         7.01 o
   6   1   7        138.21        143.97         4.26 o
   7   1   7         20.32         18.06         3.12 o
   8   1   7         11.71          6.66         4.54 o
   9   1   7         48.49         45.28         5.93 o
  10   1   7          3.40          1.07         1.84 o
  -8   2   7          0.26          2.77         3.03 o
  -7   2   7        272.13        287.82         9.39 o
  -6   2   7         46.91         51.83         9.36 o
  -5   2   7          7.96         16.30         4.84 o
  -4   2   7         58.54         54.42         4.79 o
  -3   2   7         44.65         46.74         4.81 o
  -2   2   7         39.02         42.59         2.68 o
  -1   2   7       1101.01       1201.93        19.56 o
   0   2   7        586.70        634.18        16.96 o
   1   2   7          0.39          7.63         1.03 o
   2   2   7        257.21        270.91         5.68 o
   3   2   7        704.55        753.59        13.07 o
   4   2   7       1535.76       1650.23        41.97 o
   5   2   7         18.21         15.53         2.12 o
   6   2   7       1470.91       1437.89        15.00 o
   7   2   7         43.90         52.54         3.63 o
   8   2   7        152.32        150.56         4.75 o
   9   2   7        187.34        186.72         5.57 o
  10   2   7        364.76        337.56        19.56 o
  -8   3   7         58.12         55.08         4.58 o
  -7   3   7          1.99         -0.56         2.57 o
  -6   3   7        387.97        409.23         9.30 o
  -5   3   7        299.37        307.38         9.57 o
  -4   3   7          3.14          6.57         2.86 o
  -3   3   7         12.30         21.21         5.71 o
  -2   3   7          1.17          3.84         2.73 o
  -1   3   7        137.23        135.41         4.32 o
   0   3   7          0.11          1.60         1.13 o
   1   3   7         95.02         99.64         3.91 o
   2   3   7         92.64         97.41         3.15 o
   3   3   7        343.54        340.23         5.06 o
   4   3   7         58.80         46.96         3.01 o
   5   3   7        123.45        131.99         3.92 o
   6   3   7          4.36          3.11         1.97 o
   7   3   7         16.41         15.66         2.37 o
   8   3   7          1.15          1.28         1.88 o
   9   3   7          3.12         -1.42         2.18 o
  10   3   7         32.50         32.37         5.15 o
  -7   4   7         72.31         72.75         9.08 o
  -6   4   7         27.25         25.52         4.54 o
  -5   4   7         19.06         19.37         3.34 o
  -4   4   7          7.88         12.93         3.02 o
  -3   4   7         19.57         14.41         2.82 o
  -2   4   7          3.21          0.85         4.02 o
  -1   4   7        190.70        160.84         5.11 o
   0   4   7        371.25        398.50         6.87 o
   1   4   7        533.60        552.12         8.70 o
   2   4   7          0.00          2.78         1.39 o
   3   4   7        207.19        192.76         4.14 o
   4   4   7        103.06        101.19         4.07 o
   5   4   7          1.33          1.74         1.79 o
   6   4   7         46.06         48.36         3.07 o
   7   4   7          0.08          1.39         2.04 o
   8   4   7         30.51         28.87         2.98 o
   9   4   7         10.20         10.15         3.11 o
  10   4   7         26.64         25.66         2.76 o
  -7   5   7          0.57          0.00         2.57 o
  -6   5   7        123.79        119.98         6.53 o
  -5   5   7          2.94          1.26         3.33 o
  -4   5   7        916.96        924.21        20.53 o
  -3   5   7        683.61        698.51        11.85 o
  -2   5   7         23.28         17.17         5.47 o
  -1   5   7         49.63         54.70         4.24 o
   0   5   7        342.83        307.85         6.40 o
   1   5   7        628.14        687.76        10.89 o
   2   5   7        514.04        501.97         8.39 o
   3   5   7          9.84          8.09         2.01 o
   4   5   7        109.99         91.10         5.64 o
   5   5   7        305.84        301.18         5.28 o
   6   5   7         43.67         47.73         3.72 o
   7   5   7         39.51         44.05         3.53 o
   8   5   7        182.21        203.11         4.97 o
   9   5   7          3.55          4.80         2.67 o
  10   5   7         99.54        109.02         4.87 o
  -6   6   7          2.58          2.72         2.10 o
  -5   6   7          1.71          4.52         4.24 o
  -4   6   7          0.48         -0.03         2.55 o
  -3   6   7        464.05        445.87         7.66 o
  -2   6   7        103.93        100.62         4.67 o
  -1   6   7          2.91          2.78         2.17 o
   0   6   7          4.78          5.27         2.00 o
   1   6   7        124.85        114.68         3.60 o
   2   6   7        157.07        152.01         3.85 o
   3   6   7        160.23        159.98         3.96 o
   4   6   7         55.26         57.68         3.29 o
   5   6   7         66.69         62.30         3.85 o
   6   6   7        222.95        229.73         5.40 o
   7   6   7          0.55          1.93         2.04 o
   8   6   7         43.98         42.57         3.42 o
   9   6   7          2.14          3.56         1.71 o
  10   6   7          1.58          3.23         1.75 o
  -6   7   7          7.11          5.77         7.26 o
  -5   7   7         67.96         72.84         4.04 o
  -4   7   7         26.13         14.46         3.44 o
  -3   7   7         98.84        119.61         4.40 o
  -2   7   7        420.03        424.15         8.38 o
  -1   7   7         61.63         49.91         4.24 o
   0   7   7         15.65         15.72         3.18 o
   1   7   7         30.38         33.46         3.10 o
   2   7   7         49.75         42.13         3.07 o
   3   7   7         49.70         46.48         3.24 o
   4   7   7         44.80         47.54         3.66 o
   5   7   7         89.25         90.86         4.37 o
   6   7   7          1.48          1.13         2.05 o
   7   7   7          4.18          4.34         2.08 o
   8   7   7         11.01         10.87         1.76 o
   9   7   7          1.39          0.06         1.63 o
  10   7   7         48.40         44.69         4.16 o
  -5   8   7          0.03         -2.27         2.72 o
  -4   8   7         20.17         20.58         5.45 o
  -3   8   7          0.21          3.03         2.25 o
  -2   8   7          4.49          3.12         2.04 o
  -1   8   7         36.45         43.68         4.54 o
   0   8   7         67.03         66.94         3.79 o
   1   8   7         58.00         51.87         3.72 o
   2   8   7         19.83         19.71         2.39 o
   3   8   7         78.97         72.53         4.39 o
   4   8   7         98.17        105.05         5.78 o
   5   8   7          1.41         -0.26         2.09 o
   6   8   7         44.32         37.51         3.43 o
   7   8   7          7.61          7.55         1.78 o
   8   8   7        136.44        130.30         4.04 o
   9   8   7          5.23          4.79         1.70 o
  10   8   7          6.23          5.10         1.49 o
  -4   9   7          6.54          5.21         2.72 o
  -3   9   7         26.52         20.61         3.34 o
  -2   9   7         12.62         11.00         1.94 o
  -1   9   7        120.13        127.97         4.38 o
   0   9   7        537.45        534.94        10.48 o
   1   9   7        157.59        172.39         4.76 o
   2   9   7        502.47        495.47         9.29 o
   3   9   7         96.83         92.47         5.69 o
   4   9   7        211.45        196.03         5.03 o
   5   9   7         14.67         14.59         2.25 o
   6   9   7        101.29        101.30         4.14 o
   7   9   7        215.27        230.47         5.58 o
   8   9   7         11.95         14.95         2.53 o
   9   9   7         58.13         67.45         3.04 o
  -2  10   7          2.35          1.01         1.89 o
  -1  10   7          8.93          9.21         1.88 o
   0  10   7         26.09         30.00         3.40 o
   1  10   7          9.88          7.83         3.19 o
   2  10   7         16.15         14.75         2.02 o
   3  10   7         10.24          5.51         2.84 o
   4  10   7         21.78         22.62         3.62 o
   5  10   7        176.65        170.27         4.96 o
   6  10   7         25.54         27.28         3.06 o
   7  10   7         19.43         21.30         4.54 o
   8  10   7        187.08        195.62         9.59 o
  -1  11   7          4.47          2.72         2.14 o
   0  11   7         59.37         60.74         3.00 o
   1  11   7         94.05         85.06         3.50 o
   2  11   7        150.14        143.30         4.89 o
   3  11   7        150.17        137.54         5.59 o
   4  11   7        137.95        117.52         4.04 o
   5  11   7          2.08          1.98         2.10 o
   6  11   7         38.58         51.79         4.63 o
   7  11   7          4.22          6.11         2.72 o
   2  12   7          2.86          1.42         1.84 o
   3  12   7         14.53         11.60         2.20 o
   4  12   7          5.96          9.44         3.02 o
   5  12   7         71.31         67.18         6.66 o
  -4 -11   8          0.19          6.66         4.24 o
  -3 -11   8          0.91          5.45         4.84 o
  -2 -11   8          1.00         -0.42         2.76 o
  -1 -11   8          4.64         10.06         3.63 o
   0 -11   8          9.86         20.25         3.62 o
  -6 -10   8          0.22          2.42         2.91 o
  -5 -10   8          3.46          3.37         2.91 o
  -4 -10   8         34.44         43.14         4.39 o
  -3 -10   8         32.39         26.62         3.92 o
  -2 -10   8         50.61         50.95         4.38 o
  -1 -10   8         26.76         21.19         2.92 o
   0 -10   8          1.38         -1.96         1.96 o
   1 -10   8         50.46         40.62         3.44 o
   2 -10   8         51.43         68.82         5.81 o
  -7  -9   8          9.47         10.27         1.91 o
  -6  -9   8          9.63          3.38         2.63 o
  -5  -9   8          4.54          4.84         2.57 o
  -4  -9   8          0.02         -2.49         3.78 o
  -3  -9   8          5.86         14.72        10.59 o
  -2  -9   8          3.12          1.32         2.58 o
  -1  -9   8          7.88          6.24         2.40 o
   0  -9   8          8.71          7.72         2.20 o
   1  -9   8         12.49         11.37         2.75 o
   2  -9   8         84.25         81.38         4.30 o
   3  -9   8         14.08          8.06         1.96 o
   4  -9   8         28.32         34.80         3.33 o
  -8  -8   8          5.40          2.42         1.71 o
  -7  -8   8         53.56         61.76         3.49 o
  -6  -8   8         42.37         34.07         3.81 o
  -5  -8   8         30.97         30.76         7.53 o
  -4  -8   8         20.22         22.79         2.68 o
  -3  -8   8        359.14        359.96         8.37 o
  -2  -8   8        492.38        513.05         9.30 o
  -1  -8   8         40.62         40.24         4.16 o
   0  -8   8        458.75        456.86         9.90 o
   1  -8   8          0.35         -0.36         2.20 o
   2  -8   8        229.16        234.55         6.46 o
   3  -8   8          4.30          3.75         2.19 o
   4  -8   8          5.29          9.90         2.18 o
   5  -8   8         63.78         52.56         4.65 o
  -8  -7   8         65.61         58.93         4.22 o
  -7  -7   8         64.38         68.92         4.00 o
  -6  -7   8          1.31          0.57         1.96 o
  -5  -7   8         34.98         36.53         3.45 o
  -4  -7   8         61.24         65.26         4.30 o
  -3  -7   8          0.96          0.29         2.75 o
  -2  -7   8          2.67          5.27         2.66 o
  -1  -7   8         28.31         29.13         4.80 o
   0  -7   8         14.98         22.27         2.97 o
   1  -7   8          0.52          1.54         2.46 o
   2  -7   8         26.19         29.47         3.34 o
   3  -7   8         43.63         43.71         3.84 o
   4  -7   8         46.16         47.40         3.79 o
   5  -7   8          0.39         -0.76         2.31 o
   6  -7   8         19.03         21.48         4.24 o
  -9  -6   8         35.34         34.44         3.62 o
  -8  -6   8         55.39         52.59         3.05 o
  -7  -6   8        163.70        160.11         5.10 o
  -6  -6   8        413.59        447.73         9.77 o
  -5  -6   8        281.84        273.30         6.41 o
  -4  -6   8         56.52         52.32         4.15 o
  -3  -6   8          1.87          4.94         5.36 o
  -2  -6   8         39.77         41.13         4.36 o
  -1  -6   8        438.23        450.14         9.20 o
   0  -6   8        132.76        138.38         4.66 o
   1  -6   8        231.44        229.12         6.11 o
   2  -6   8        684.32        662.32        11.18 o
   3  -6   8          8.80         20.44         2.60 o
   4  -6   8        121.69        125.16         4.80 o
   5  -6   8          0.71          3.11         3.06 o
   6  -6   8         72.45         88.83         5.45 o
   7  -6   8        186.20        203.46         6.19 o
  -9  -5   8         25.88         26.15         2.25 o
  -8  -5   8         11.40          9.23         1.90 o
  -7  -5   8          0.74          0.28         1.82 o
  -6  -5   8         13.62         12.26         2.09 o
  -5  -5   8         96.67         96.91         4.74 o
  -4  -5   8          1.46          2.91         2.62 o
  -3  -5   8         44.49         47.07         3.88 o
  -2  -5   8          6.53          8.15         2.57 o
  -1  -5   8        295.91        286.29         6.17 o
   0  -5   8         55.02         65.32         3.76 o
   1  -5   8         12.15         10.78         2.26 o
   2  -5   8         15.07         13.79         2.82 o
   3  -5   8         11.58         11.91         2.44 o
   4  -5   8         33.99         40.77         4.05 o
   5  -5   8         24.50         24.75         4.83 o
   6  -5   8         13.48         19.15         3.63 o
   7  -5   8          5.26          3.18         2.46 o
   8  -5   8         20.31         16.16        10.59 o
  -9  -4   8          2.25          2.11         1.99 o
  -8  -4   8          0.50          2.82         1.95 o
  -7  -4   8          1.17          3.58         2.03 o
  -6  -4   8          0.32          2.88         2.62 o
  -5  -4   8          9.80          7.02         2.39 o
  -4  -4   8         85.91         76.12         4.22 o
  -3  -4   8         78.41         75.36         5.90 o
  -2  -4   8        401.17        408.62         7.78 o
  -1  -4   8        327.88        299.03         7.70 o
   0  -4   8       1121.85       1181.54        24.38 o
   1  -4   8       1331.29       1360.56        20.03 o
   2  -4   8        105.71        108.18         5.10 o
   3  -4   8        577.39        544.98         7.93 o
   4  -4   8        816.44        804.05        13.15 o
   5  -4   8        678.71        742.62        14.20 o
   6  -4   8         18.54         13.65         2.91 o
   7  -4   8         86.32         90.02         4.88 o
   8  -4   8        222.73        258.24         7.05 o
  -9  -3   8         23.50         30.26         4.24 o
  -8  -3   8          3.07         -0.06         1.91 o
  -7  -3   8         86.36         87.80         3.99 o
  -6  -3   8         28.34         23.16         2.62 o
  -5  -3   8          4.09         -0.08         2.39 o
  -4  -3   8         37.61         38.69         3.93 o
  -3  -3   8        186.52        156.63         4.61 o
  -2  -3   8         13.56         20.21         2.91 o
  -1  -3   8          1.21          2.42         1.60 o
   0  -3   8         28.09         21.68         2.20 o
   1  -3   8        517.81        500.65        11.34 o
   2  -3   8          2.97          3.53         2.02 o
   3  -3   8          0.01          1.33         1.95 o
   4  -3   8          2.60          2.84         2.12 o
   5  -3   8         36.46         39.57         4.72 o
   6  -3   8         48.01         46.61         4.01 o
   7  -3   8         98.22         93.66         4.67 o
   8  -3   8        147.17        150.90         8.32 o
   9  -3   8          1.35          3.99         2.01 o
  -9  -2   8          1.20         -1.44         2.57 o
  -8  -2   8         32.35         40.42         3.72 o
  -7  -2   8         30.26         33.92         3.54 o
  -6  -2   8          7.78          5.54         2.31 o
  -5  -2   8          9.98          9.88         2.36 o
  -4  -2   8         21.75         25.73         3.18 o
  -3  -2   8        294.00        284.35        19.42 o
  -2  -2   8       1189.70       1144.75        18.74 o
  -1  -2   8        830.26        875.15        14.56 o
   0  -2   8       3385.56       3841.29        59.52 o
   1  -2   8       1821.57       1841.00        29.00 o
   2  -2   8        241.20        264.07         7.46 o
   3  -2   8         76.27         95.69         7.00 o
   4  -2   8        248.62        191.57         4.81 o
   5  -2   8       1513.06       1557.98        18.61 o
   6  -2   8       1314.11       1241.74        18.60 o
   7  -2   8        107.58        114.73         4.50 o
   8  -2   8         56.50         47.72         6.11 o
   9  -2   8          0.00         -1.54         2.04 o
  -9  -1   8         39.77         43.58         4.24 o
  -8  -1   8         11.30         10.82         5.14 o
  -7  -1   8          0.23          2.42         2.46 o
  -6  -1   8        143.06        148.86         9.96 o
  -5  -1   8        184.35        169.47         5.87 o
  -4  -1   8          8.15          8.32         3.89 o
  -3  -1   8         86.20         78.10         4.48 o
  -2  -1   8         47.95         43.92         3.65 o
  -1  -1   8         18.42         21.14         2.04 o
   0  -1   8         13.69         19.52         1.84 o
   1  -1   8        900.07       1045.80        22.69 o
   2  -1   8        142.34        164.95         3.84 o
   3  -1   8         12.39         23.69         2.09 o
   4  -1   8          0.07          1.49         2.32 o
   5  -1   8         42.65         43.61         4.00 o
   6  -1   8          3.90          7.01         3.47 o
   7  -1   8        309.02        313.05         7.64 o
   8  -1   8          9.28          9.22         2.66 o
   9  -1   8         89.06         74.23         8.22 o
  10  -1   8         25.98         17.61         3.03 o
  -9   0   8         37.55         37.53         4.24 o
  -8   0   8          0.01         -1.21         3.03 o
  -7   0   8          5.89          0.51         2.57 o
  -6   0   8          0.68          3.69         2.47 o
  -5   0   8         11.93         14.02         3.15 o
  -4   0   8          3.27          0.00         2.35 o
  -3   0   8        592.84        587.22        22.70 o
  -2   0   8        244.80        225.39         4.87 o
  -1   0   8         62.36         55.51         2.31 o
   0   0   8        102.83        117.45         3.01 o
   1   0   8       2014.95       2348.33        44.90 o
   2   0   8        675.11        676.97         9.83 o
   3   0   8          6.97          4.50         1.33 o
   4   0   8        294.68        285.83         6.27 o
   5   0   8         35.61         31.58         3.64 o
   6   0   8         26.91         30.38         3.96 o
   7   0   8        779.49        810.02        15.02 o
   8   0   8        301.69        286.91         7.20 o
   9   0   8        194.77        205.16         5.42 o
  10   0   8         24.04         25.19         4.19 o
  -8   1   8         77.15         76.87         5.45 o
  -7   1   8        271.42        276.60        11.50 o
  -6   1   8         11.00          5.04         5.37 o
  -5   1   8          9.81          7.26         2.86 o
  -4   1   8         78.06         59.21         4.30 o
  -3   1   8        490.43        464.90         9.73 o
  -2   1   8       1176.43       1132.78        18.74 o
  -1   1   8         42.13         42.56         2.27 o
   0   1   8        288.94        316.61         6.17 o
   1   1   8        632.09        728.00        12.08 o
   2   1   8         58.79         75.15         2.23 o
   3   1   8        593.55        643.87         9.68 o
   4   1   8        167.56        169.85         4.77 o
   5   1   8          0.01          0.50         3.28 o
   6   1   8         46.28         46.48         3.51 o
   7   1   8          1.68          2.29         2.75 o
   8   1   8         25.69         28.45         3.24 o
   9   1   8        145.94        132.71         4.97 o
  10   1   8          5.55          4.65         3.67 o
  -8   2   8          9.78          5.45         3.03 o
  -7   2   8         67.61         74.95         5.57 o
  -6   2   8          6.05          1.89         2.70 o
  -5   2   8         94.28         87.25         5.50 o
  -4   2   8          2.18          8.73         2.56 o
  -3   2   8        403.68        375.50         8.69 o
  -2   2   8          3.17          3.66         1.91 o
  -1   2   8          0.10          1.95         1.49 o
   0   2   8         13.24         13.16         1.75 o
   1   2   8       1972.79       2347.77        64.91 o
   2   2   8        635.02        649.09         8.75 o
   3   2   8         27.06         36.48         2.05 o
   4   2   8       1561.21       1774.60        28.77 o
   5   2   8         82.86         73.56         4.29 o
   6   2   8        362.20        344.74         7.79 o
   7   2   8         31.68         26.33         3.00 o
   8   2   8         39.34         30.11         5.92 o
   9   2   8        252.42        242.86         7.91 o
  10   2   8         50.67         48.96         3.23 o
  -8   3   8         19.42          9.68         2.42 o
  -7   3   8          7.21          8.84         2.46 o
  -6   3   8         76.55         76.40         4.70 o
  -5   3   8         69.54         72.80         6.11 o
  -4   3   8        275.89        248.35         9.38 o
  -3   3   8         44.24         53.76         5.58 o
  -2   3   8        123.33         99.26         6.04 o
  -1   3   8        354.49        393.67        13.28 o
   0   3   8       1562.00       1542.59        30.05 o
   1   3   8         11.70         11.73         1.52 o
   2   3   8        193.56        179.93         3.86 o
   3   3   8          0.31          3.09         1.47 o
   4   3   8          0.55          2.72         2.07 o
   5   3   8          2.44          0.63         1.88 o
   6   3   8         15.43         18.20         2.31 o
   7   3   8         45.33         49.12         3.71 o
   8   3   8         22.53         17.41         4.59 o
   9   3   8         13.61         15.48         3.23 o
  10   3   8         68.33         61.64         4.04 o
  -7   4   8          7.15          6.91         2.46 o
  -6   4   8          8.99         10.20         2.56 o
  -5   4   8        259.87        252.08         8.53 o
  -4   4   8        107.07        106.91         6.25 o
  -3   4   8          1.05          2.56         2.94 o
  -2   4   8          4.30          2.68         2.61 o
  -1   4   8        190.51        170.18         3.96 o
   0   4   8        241.10        266.69         5.66 o
   1   4   8       1879.89       1867.67        35.80 o
   2   4   8          2.75          3.22         2.03 o
   3   4   8       1400.09       1465.36        24.11 o
   4   4   8        135.22        149.66         3.95 o
   5   4   8         19.55         20.61         2.76 o
   6   4   8        135.71        151.61         4.33 o
   7   4   8        191.22        202.21         4.93 o
   8   4   8         12.09         14.21         2.53 o
   9   4   8         38.96         41.34         4.33 o
  10   4   8          3.70         -1.38         2.36 o
  -7   5   8         80.81        104.30         5.45 o
  -6   5   8          1.44          3.20         2.13 o
  -5   5   8         90.06         97.08         5.51 o
  -4   5   8       2188.12       2286.31        45.79 o
  -3   5   8        339.54        304.05         7.24 o
  -2   5   8        151.71        142.47         5.03 o
  -1   5   8         14.33         26.20         2.41 o
   0   5   8         94.25         78.73         3.43 o
   1   5   8         65.28         74.05         3.14 o
   2   5   8         28.13         37.10         2.86 o
   3   5   8          1.58         -0.39         2.42 o
   4   5   8        104.91        115.72         3.49 o
   5   5   8        426.69        414.78         6.26 o
   6   5   8         25.92         21.77         2.28 o
   7   5   8         70.12         77.79         3.76 o
   8   5   8          3.85          3.60         1.72 o
   9   5   8         38.71         40.02         3.43 o
  10   5   8         63.91         61.08         3.15 o
  -6   6   8         27.40         34.79         5.92 o
  -5   6   8          2.01          2.15         2.32 o
  -4   6   8         14.92          9.92         2.76 o
  -3   6   8         81.50         83.00         3.96 o
  -2   6   8        222.06        217.59         6.01 o
  -1   6   8          0.70          0.38         4.76 o
   0   6   8         35.78         38.31         2.71 o
   1   6   8         34.19         40.86         3.11 o
   2   6   8        129.57        154.95         3.90 o
   3   6   8        244.17        272.35         4.93 o
   4   6   8         13.59         12.41         2.17 o
   5   6   8        240.48        237.04         5.94 o
   6   6   8        236.00        258.75         5.51 o
   7   6   8          5.83          4.55         1.96 o
   8   6   8         80.22         79.34         3.32 o
   9   6   8         26.34         27.66         2.81 o
  10   6   8         17.41         23.87         3.19 o
  -5   7   8          6.19         12.45         4.50 o
  -4   7   8         96.15         96.15         5.34 o
  -3   7   8        103.73        105.22         3.82 o
  -2   7   8        673.90        665.69        14.40 o
  -1   7   8        220.73        224.71         5.95 o
   0   7   8        581.74        546.40         8.75 o
   1   7   8         90.81         84.40         4.07 o
   2   7   8          7.58         10.10         2.48 o
   3   7   8          8.61          6.71         3.11 o
   4   7   8        436.91        421.61         7.51 o
   5   7   8          1.12          2.32         2.09 o
   6   7   8         14.65         16.61         2.02 o
   7   7   8        294.99        307.87         5.88 o
   8   7   8         54.75         62.15         3.42 o
   9   7   8        190.20        219.30         7.51 o
  10   7   8          1.83          1.72         1.60 o
  -4   8   8          0.02          1.56         2.46 o
  -3   8   8          0.94          4.18         2.27 o
  -2   8   8         14.66         12.83         1.81 o
  -1   8   8         56.61         60.88         3.85 o
   0   8   8         25.10         21.83         2.55 o
   1   8   8         67.10         57.52         3.70 o
   2   8   8          1.58          1.95         2.31 o
   3   8   8        154.61        148.79         4.47 o
   4   8   8        243.67        251.59         5.48 o
   5   8   8         26.17         28.90         6.04 o
   6   8   8        101.30        101.98         4.14 o
   7   8   8        239.01        258.06         6.73 o
   8   8   8        263.14        284.74         7.07 o
   9   8   8          0.46          3.00         1.46 o
  -3   9   8          0.18         -0.09         2.21 o
  -2   9   8         66.65         60.97         3.55 o
  -1   9   8         43.39         33.36         3.55 o
   0   9   8        100.46        110.07         4.40 o
   1   9   8        130.08        110.35         3.90 o
   2   9   8         17.72         11.09         2.11 o
   3   9   8         57.56         63.50         4.11 o
   4   9   8        191.82        182.23         4.72 o
   5   9   8          0.25         -1.16         1.82 o
   6   9   8         92.89         90.81         4.65 o
   7   9   8        357.92        358.93         6.87 o
   8   9   8        216.62        232.69         5.23 o
   9   9   8          1.98          2.72         1.55 o
  -2  10   8         10.10          7.26         2.01 o
  -1  10   8         11.73         10.35         1.88 o
   0  10   8         38.33         42.59         3.31 o
   1  10   8         66.91         63.94         3.67 o
   2  10   8         58.29         53.09         5.72 o
   3  10   8        195.39        181.51         6.03 o
   4  10   8         59.33         71.23         4.04 o
   5  10   8         15.72         10.02         2.15 o
   6  10   8          1.01          0.17         2.00 o
   7  10   8          4.71          2.57         1.60 o
   8  10   8         62.45         63.99         3.49 o
   0  11   8         63.34         62.18         2.97 o
   1  11   8         10.10         10.08         2.97 o
   2  11   8        125.76        118.33         6.35 o
   3  11   8          2.75          2.44         1.88 o
   4  11   8        336.55        304.24         6.02 o
   5  11   8          0.18         -1.91         1.91 o
   6  11   8         16.50         23.00         4.05 o
   7  11   8          1.74          5.28         2.32 o
   3  12   8         15.06         24.05         6.66 o
   4  12   8          8.95          7.26         3.03 o
  -3 -11   9          4.57          6.70         3.93 o
  -2 -11   9         11.53         33.29         6.66 o
  -1 -11   9          4.23          4.64         4.84 o
  -6 -10   9          0.00          2.59         2.32 o
  -5 -10   9         84.98         81.01         4.48 o
  -4 -10   9         75.40         84.15         5.95 o
  -3 -10   9          8.47          6.15         5.14 o
  -2 -10   9        131.46        133.45         5.77 o
  -1 -10   9          1.90          3.74         3.45 o
   0 -10   9         78.70         82.85         4.07 o
   1 -10   9         59.18         67.66         3.60 o
   2 -10   9          5.41          1.89         1.98 o
  -7  -9   9         14.27         23.61         4.24 o
  -6  -9   9         14.00         11.75         3.19 o
  -5  -9   9          0.34         -1.76         2.72 o
  -4  -9   9         26.99         26.47         3.25 o
  -3  -9   9         10.01          3.69         2.49 o
  -2  -9   9          6.31          7.93        13.01 o
  -1  -9   9          0.00          1.41         3.19 o
   0  -9   9          0.57         -2.31         2.31 o
   1  -9   9         31.99         31.81         3.60 o
   2  -9   9         37.77         27.62         3.33 o
   3  -9   9         47.11         50.50         3.25 o
   4  -9   9          2.72         -3.03         3.03 o
  -7  -8   9        233.90        229.28         8.16 o
  -6  -8   9          1.25         -1.84         1.84 o
  -5  -8   9         15.16         12.60         4.24 o
  -4  -8   9          5.09          4.24         3.00 o
  -3  -8   9          3.10          2.34         2.55 o
  -2  -8   9        366.58        364.36         7.48 o
  -1  -8   9        280.26        291.66         6.43 o
   0  -8   9          0.89          1.28         2.82 o
   1  -8   9         18.75         27.39         4.96 o
   2  -8   9         10.49          9.60         2.40 o
   3  -8   9         26.53         18.52         2.37 o
   4  -8   9          2.95          2.80         1.93 o
   5  -8   9        214.31        242.10         9.08 o
  -8  -7   9          3.92          3.59         1.60 o
  -7  -7   9         19.16         19.34         6.05 o
  -6  -7   9         15.43         16.34         4.24 o
  -5  -7   9          3.66          4.87         2.20 o
  -4  -7   9         17.76         18.94         2.58 o
  -3  -7   9         63.10         62.10         4.30 o
  -2  -7   9         10.82         10.67         2.61 o
  -1  -7   9          5.00          3.55         2.45 o
   0  -7   9         35.15         39.05         5.07 o
   1  -7   9         57.56         53.91         4.02 o
   2  -7   9        178.22        192.69         5.60 o
   3  -7   9          1.02          1.26         2.06 o
   4  -7   9         98.60        100.76         4.29 o
   5  -7   9         22.69         29.24         6.05 o
   6  -7   9          9.16          5.45         4.84 o
  -8  -6   9          2.20          1.58         1.60 o
  -7  -6   9         66.49         70.10         3.81 o
  -6  -6   9         14.15         14.51         2.56 o
  -5  -6   9         36.06         41.92         4.07 o
  -4  -6   9         85.94         97.80         4.40 o
  -3  -6   9        106.15         98.00         4.57 o
  -2  -6   9        314.00        315.00         7.15 o
  -1  -6   9        161.13        171.88        10.40 o
   0  -6   9        448.99        439.48        13.89 o
   1  -6   9        100.31         96.78         4.52 o
   2  -6   9        271.84        248.34         5.56 o
   3  -6   9       1197.00       1298.86        19.85 o
   4  -6   9        210.42        233.09         6.62 o
   5  -6   9        115.48        108.42         5.45 o
   6  -6   9        188.04        235.62         7.05 o
   7  -6   9         32.48         36.01         3.78 o
  -9  -5   9          0.05          1.21         2.42 o
  -8  -5   9          2.28         -1.58         1.58 o
  -7  -5   9         22.77         32.01        12.11 o
  -6  -5   9         21.20         17.48         2.27 o
  -5  -5   9          9.53          3.12         2.31 o
  -4  -5   9          0.04         -0.52         2.27 o
  -3  -5   9          5.10          4.79         2.69 o
  -2  -5   9          9.03          9.19         3.38 o
  -1  -5   9        260.08        256.22         6.35 o
   0  -5   9         22.51         22.20         3.95 o
   1  -5   9         38.38         39.39         3.49 o
   2  -5   9         38.21         44.59         3.83 o
   3  -5   9         13.92         16.13         2.28 o
   4  -5   9         19.66         21.83         3.33 o
   5  -5   9          3.90          0.32         2.40 o
   6  -5   9         42.79         53.68         4.93 o
   7  -5   9          0.51          2.51         2.21 o
  -9  -4   9          2.00          3.36         1.89 o
  -8  -4   9          0.33         -0.17         1.78 o
  -7  -4   9          0.62          0.66         2.04 o
  -6  -4   9         39.86         38.79         3.81 o
  -5  -4   9         96.07        100.51         5.94 o
  -4  -4   9         16.07         16.51         2.51 o
  -3  -4   9         79.60         78.69         4.36 o
  -2  -4   9         79.13         87.95         5.95 o
  -1  -4   9        395.68        361.28         6.66 o
   0  -4   9        263.62        248.49         5.30 o
   1  -4   9         14.91         18.11         2.28 o
   2  -4   9        550.79        522.41         7.64 o
   3  -4   9       2830.81       3042.68        37.73 o
   4  -4   9       1549.59       1414.39        20.88 o
   5  -4   9        321.56        280.75         7.57 o
   6  -4   9        121.40        127.65         8.47 o
   7  -4   9         19.52         13.46         3.93 o
   8  -4   9          6.03          5.21         2.01 o
  -9  -3   9          0.02          0.94         3.03 o
  -8  -3   9          5.43          6.70         2.18 o
  -7  -3   9         25.66         29.37         3.12 o
  -6  -3   9         18.40         23.42         2.89 o
  -5  -3   9         20.89         18.94         2.53 o
  -4  -3   9          3.84          6.01         2.90 o
  -3  -3   9          0.45          0.50         2.71 o
  -2  -3   9        253.55        239.04         5.40 o
  -1  -3   9        312.49        328.41         8.34 o
   0  -3   9          8.81          8.58         2.13 o
   1  -3   9        454.50        441.55        18.16 o
   2  -3   9         13.17         11.44         2.13 o
   3  -3   9          0.46          2.80         2.75 o
   4  -3   9        100.60         97.61         4.40 o
   5  -3   9         64.75         63.76         4.14 o
   6  -3   9          1.32          3.29         2.91 o
   7  -3   9        123.17        125.69         7.47 o
   8  -3   9         56.65         41.07         4.05 o
   9  -3   9          0.67          1.16         2.10 o
  -9  -2   9          7.63          9.68         4.24 o
  -8  -2   9         16.63         16.69         6.66 o
  -7  -2   9        116.30        107.49         4.54 o
  -6  -2   9          6.17          5.55         2.18 o
  -5  -2   9         45.61         55.67         4.42 o
  -4  -2   9          0.49         -2.28         2.28 o
  -3  -2   9         48.31         53.34         4.97 o
  -2  -2   9        168.85        144.80        10.89 o
  -1  -2   9         57.04         70.68         4.11 o
   0  -2   9         53.72         61.61         3.78 o
   1  -2   9        857.01        927.62        15.37 o
   2  -2   9        205.66        222.22         5.86 o
   3  -2   9        255.38        245.46         5.82 o
   4  -2   9        194.76        163.67         4.56 o
   5  -2   9        208.14        205.59         6.15 o
   6  -2   9        234.46        247.10         6.12 o
   7  -2   9         21.51         16.34         2.27 o
   8  -2   9         94.28         95.66         4.10 o
   9  -2   9          5.82          3.93         2.64 o
  -9  -1   9          8.76          6.05         2.42 o
  -8  -1   9         45.90         40.58         3.92 o
  -7  -1   9          3.74          0.28         3.63 o
  -6  -1   9          6.48          2.45         2.35 o
  -5  -1   9        112.42         97.12         4.66 o
  -4  -1   9        691.71        669.28        10.26 o
  -3  -1   9        184.23        182.91         5.87 o
  -2  -1   9         78.73         74.17         3.60 o
  -1  -1   9        210.00        225.57         5.22 o
   0  -1   9        218.16        241.64         5.22 o
   1  -1   9        310.18        310.76         6.05 o
   2  -1   9         14.60         17.95         2.18 o
   3  -1   9          0.00          2.17         2.13 o
   4  -1   9         82.10         85.95         4.11 o
   5  -1   9         11.48          9.03         2.25 o
   6  -1   9         28.30         24.03         5.24 o
   7  -1   9         65.66         62.84         4.56 o
   8  -1   9         22.44         23.17         4.11 o
   9  -1   9         22.78         15.90         2.75 o
  -8   0   9          0.62          4.84         3.03 o
  -7   0   9         59.01         55.87         5.75 o
  -6   0   9         34.57         28.56         3.03 o
  -5   0   9        181.12        172.70         5.96 o
  -4   0   9         41.88         29.00         4.70 o
  -3   0   9        339.57        328.91         7.67 o
  -2   0   9         39.40         50.09         3.24 o
  -1   0   9        379.36        427.29         8.02 o
   0   0   9        769.63        834.03        14.09 o
   1   0   9          0.48          1.69         1.25 o
   2   0   9       2184.67       2412.21        32.83 o
   3   0   9         46.29         24.64         2.25 o
   4   0   9       1516.08       1584.46        31.67 o
   5   0   9        125.56        140.32         7.54 o
   6   0   9        112.32        108.95        12.71 o
   7   0   9          0.10          0.67         2.93 o
   8   0   9        295.70        295.66         6.24 o
   9   0   9         43.05         38.68         3.00 o
  10   0   9          2.95         -0.09         2.88 o
  -8   1   9        338.87        364.91        12.71 o
  -7   1   9         38.88         48.49         6.36 o
  -6   1   9        496.17        491.01        10.22 o
  -5   1   9          6.41          2.41         3.57 o
  -4   1   9         67.45         67.58         5.80 o
  -3   1   9         12.00         13.78         2.49 o
  -2   1   9        427.46        403.04         9.62 o
  -1   1   9        294.97        321.56         6.62 o
   0   1   9        365.80        433.54         8.15 o
   1   1   9          1.09          2.81         2.23 o
   2   1   9         29.66         39.85         2.71 o
   3   1   9         32.20         34.40         2.70 o
   4   1   9        325.35        316.16         6.99 o
   5   1   9         88.84         80.32         4.06 o
   6   1   9        170.34        155.48         8.28 o
   7   1   9          0.01          1.10         2.66 o
   8   1   9         77.33         63.45         4.39 o
   9   1   9          4.99          3.51         1.84 o
  10   1   9          0.08          1.44         1.69 o
  -8   2   9         44.67         57.50         5.45 o
  -7   2   9         49.84         59.54         5.36 o
  -6   2   9          5.27         -3.17         3.33 o
  -5   2   9          3.86          3.83         2.70 o
  -4   2   9          4.38          8.30         2.64 o
  -3   2   9        156.01        147.38         5.92 o
  -2   2   9         63.51         83.29         5.17 o
  -1   2   9       1442.74       1530.02        52.02 o
   0   2   9        142.77        143.83         4.04 o
   1   2   9        512.44        527.07         9.26 o
   2   2   9        277.06        315.21         5.74 o
   3   2   9        242.31        239.23         5.70 o
   4   2   9        264.21        270.04         9.00 o
   5   2   9        172.99        152.17         4.53 o
   6   2   9        148.91        154.44         7.00 o
   7   2   9          0.00          0.26         2.51 o
   8   2   9         11.01         14.15         5.85 o
   9   2   9         69.89         64.58         9.03 o
  10   2   9          0.15         -1.02         1.50 o
  -7   3   9         44.06         53.87         5.45 o
  -6   3   9       1082.79       1145.05        28.24 o
  -5   3   9        418.92        432.78         9.73 o
  -4   3   9         94.94         96.18         6.25 o
  -3   3   9          5.02          4.37         4.80 o
  -2   3   9        324.18        310.29         6.70 o
  -1   3   9        133.48        143.83         4.20 o
   0   3   9        670.94        720.59        11.26 o
   1   3   9        137.75        119.83         4.00 o
   2   3   9        812.77        894.91        17.11 o
   3   3   9        805.72        840.08        14.68 o
   4   3   9          0.37         -0.49         2.27 o
   5   3   9         64.54         59.39         3.61 o
   6   3   9        339.43        355.50         8.64 o
   7   3   9         31.72         37.23         3.27 o
   8   3   9         11.15          7.55         2.19 o
   9   3   9          0.45          2.30         2.31 o
  10   3   9          0.90         -0.72         1.63 o
  -7   4   9          9.13          4.24         3.03 o
  -6   4   9         27.26         15.65         2.49 o
  -5   4   9        292.62        281.51         8.53 o
  -4   4   9        455.18        465.34        12.32 o
  -3   4   9         15.33         11.85         4.05 o
  -2   4   9          5.73          6.40         2.66 o
  -1   4   9         66.15         55.15         3.17 o
   0   4   9         31.19         33.62         3.70 o
   1   4   9        265.38        262.15         4.86 o
   2   4   9         17.99         37.26         3.80 o
   3   4   9        236.66        208.59         4.20 o
   4   4   9       1342.68       1311.74        14.76 o
   5   4   9          1.25          2.95         2.43 o
   6   4   9        552.07        560.59         9.82 o
   7   4   9         10.38          8.36         2.19 o
   8   4   9          3.37          0.97         2.03 o
   9   4   9         24.63         24.71         3.15 o
  10   4   9         14.74          8.92         3.33 o
  -6   5   9         11.09          6.97         2.04 o
  -5   5   9         17.59          5.26         2.56 o
  -4   5   9         31.22         34.59         4.91 o
  -3   5   9        101.87         85.98         5.35 o
  -2   5   9          1.93          3.03         2.66 o
  -1   5   9          3.89          3.01         2.89 o
   0   5   9        120.05        117.65         3.83 o
   1   5   9          1.01          2.27         1.92 o
   2   5   9        486.69        519.53         7.67 o
   3   5   9        539.69        591.32         7.80 o
   4   5   9          0.38         -0.54         1.83 o
   5   5   9        145.44        132.40         4.46 o
   6   5   9        232.27        247.78         5.43 o
   7   5   9         45.79         41.40         3.89 o
   8   5   9         80.24         82.27         3.81 o
   9   5   9          0.00          0.41         2.00 o
  10   5   9         67.95         65.13         4.19 o
  -6   6   9         19.07         16.60         2.76 o
  -5   6   9          9.25         12.03         3.16 o
  -4   6   9          6.58          9.68         5.45 o
  -3   6   9         19.39         24.83         4.24 o
  -2   6   9          2.29          3.19         2.56 o
  -1   6   9         24.37         22.43         2.86 o
   0   6   9          2.07          0.71         2.30 o
   1   6   9          7.67          7.31         2.06 o
   2   6   9        248.51        234.92         4.72 o
   3   6   9         66.77         73.21         3.69 o
   4   6   9         64.05         59.92         3.70 o
   5   6   9         35.25         40.12         3.40 o
   6   6   9       1238.35       1329.71        19.89 o
   7   6   9          2.21          1.68         2.12 o
   8   6   9        306.23        330.31         6.64 o
   9   6   9         20.01         18.48         3.41 o
  10   6   9         16.99         12.74         2.14 o
  -5   7   9         49.89         42.04         4.77 o
  -4   7   9          3.85          5.45         2.57 o
  -3   7   9          0.33          3.35         2.75 o
  -2   7   9        116.32        104.72         4.52 o
  -1   7   9          0.44          0.84         2.31 o
   0   7   9        129.02        132.01         4.41 o
   1   7   9        328.74        295.94         6.12 o
   2   7   9        203.66        198.17         5.54 o
   3   7   9        285.61        274.38         5.76 o
   4   7   9         85.97         83.67         3.87 o
   5   7   9        762.83        800.90        13.21 o
   6   7   9        220.05        213.26         6.36 o
   7   7   9         33.68         37.78         3.58 o
   8   7   9          5.64          5.56         2.00 o
   9   7   9          0.20         -1.76         1.76 o
  10   7   9         10.72         16.44         2.40 o
  -4   8   9         12.78         11.13         2.76 o
  -3   8   9         10.91         10.80         2.27 o
  -2   8   9         50.66         54.98         3.20 o
  -1   8   9         12.54         15.20         2.31 o
   0   8   9         72.37         53.92         4.14 o
   1   8   9         24.98         20.58         3.69 o
   2   8   9        104.15        104.39         4.27 o
   3   8   9         64.35         61.64         3.67 o
   4   8   9         51.00         59.27         3.53 o
   5   8   9         17.79         16.45         2.13 o
   6   8   9        285.16        300.73         6.33 o
   7   8   9        193.79        202.76        10.89 o
   8   8   9         30.30         29.01         2.84 o
   9   8   9          2.90          2.83         1.56 o
  -3   9   9          1.06         -1.41         2.17 o
  -2   9   9        190.76        196.10         4.67 o
  -1   9   9         89.82         84.24         3.77 o
   0   9   9        358.32        334.19        13.71 o
   1   9   9         47.18         42.44         3.62 o
   2   9   9        459.71        400.49         7.69 o
   3   9   9        258.07        258.26         7.08 o
   4   9   9         31.66         41.75         3.26 o
   5   9   9        232.28        223.87         5.60 o
   6   9   9          0.27         -0.05         1.82 o
   7   9   9         58.04         64.16         3.34 o
   8   9   9          0.03          0.79         1.44 o
   9   9   9          8.58          5.91         1.31 o
  -2  10   9          0.12         -0.20         1.89 o
  -1  10   9          0.07          2.82         1.69 o
   0  10   9          0.05          0.96         1.69 o
   1  10   9          0.33          1.73         2.36 o
   2  10   9          0.20          0.04         2.00 o
   3  10   9          5.42          4.27         1.88 o
   4  10   9          6.76          4.65         1.88 o
   5  10   9          6.43          6.57         2.06 o
   6  10   9         17.09         12.51         2.59 o
   7  10   9          2.70          3.41         1.78 o
   8  10   9        127.29        113.68         3.46 o
   0  11   9          6.17          1.82         4.85 o
   1  11   9          2.78          3.34         1.72 o
   2  11   9          2.82          2.74         2.04 o
   3  11   9         85.47         93.86         3.95 o
   4  11   9         13.81          7.87         2.16 o
   5  11   9         65.61         58.25         3.46 o
   6  11   9         55.37         62.74         5.80 o
  -5 -10  10        135.93        125.39         5.45 o
  -4 -10  10        212.84        189.50        13.62 o
  -3 -10  10         33.62         34.14         4.22 o
  -2 -10  10        148.13        152.03         5.67 o
  -1 -10  10          0.00          3.03         4.84 o
   0 -10  10         77.60         83.20         4.84 o
   1 -10  10         28.24         42.47         5.45 o
  -6  -9  10          6.24          7.67         2.46 o
  -5  -9  10         25.52         18.24         3.63 o
  -4  -9  10         12.88         16.39         2.49 o
  -3  -9  10         23.10         20.47         3.11 o
  -2  -9  10          0.15          1.82         2.46 o
  -1  -9  10         34.05         27.80         3.76 o
   0  -9  10         57.11         54.25         3.95 o
   1  -9  10         22.84         28.12         3.60 o
   2  -9  10        118.86        112.77         4.07 o
   3  -9  10         13.84         17.90         6.05 o
  -7  -8  10         64.09         64.18         3.14 o
  -6  -8  10         23.68         27.85         3.71 o
  -5  -8  10         12.23          9.63         2.27 o
  -4  -8  10         36.16         40.07        17.55 o
  -3  -8  10         51.54         55.42         4.16 o
  -2  -8  10        233.01        228.73         6.40 o
  -1  -8  10          0.15          2.20         2.15 o
   0  -8  10        748.56        773.40        14.56 o
   1  -8  10        199.75        222.85         7.53 o
   2  -8  10        146.27        154.95         5.22 o
   3  -8  10        124.74        133.10         4.86 o
   4  -8  10         24.25         35.61         9.99 o
  -7  -7  10         63.17         72.02         3.37 o
  -6  -7  10         23.82         27.12         4.11 o
  -5  -7  10          2.01          5.10         2.40 o
  -4  -7  10         17.79         15.98         2.78 o
  -3  -7  10         76.72         80.45         4.74 o
  -2  -7  10          7.08          2.82         2.45 o
  -1  -7  10          1.05          2.84         2.35 o
   0  -7  10         58.61         62.54         3.92 o
   1  -7  10         49.61         48.90         3.76 o
   2  -7  10         90.11         90.70         5.34 o
   3  -7  10         77.13         84.06         4.65 o
   4  -7  10         42.27         47.43         3.61 o
   5  -7  10         14.57         16.61         2.71 o
   6  -7  10          3.36         -1.82         2.42 o
  -8  -6  10         36.23         43.02         3.13 o
  -7  -6  10          9.23          8.95         1.96 o
  -6  -6  10         37.31         31.47         7.26 o
  -5  -6  10         17.77         18.12         4.27 o
  -4  -6  10        119.96        130.48         4.73 o
  -3  -6  10          0.03         -2.19         2.19 o
  -2  -6  10        528.47        532.56        11.04 o
  -1  -6  10         39.37         44.07         4.07 o
   0  -6  10        165.65        189.03         5.35 o
   1  -6  10       1441.31       1453.40        21.56 o
   2  -6  10        484.38        472.18         8.85 o
   3  -6  10          0.00         -1.01         2.06 o
   4  -6  10         31.26         34.45         3.67 o
   5  -6  10         13.49         11.14         3.02 o
   6  -6  10         64.71         68.96         4.22 o
  -8  -5  10          0.91          1.35         2.03 o
  -7  -5  10          7.37          4.34         2.13 o
  -6  -5  10          0.05          2.22         2.10 o
  -5  -5  10         15.69         16.53         2.55 o
  -4  -5  10         10.00          9.39         2.71 o
  -3  -5  10          2.60          4.58         2.31 o
  -2  -5  10         12.73          7.20         3.78 o
  -1  -5  10          1.71          0.08         2.44 o
   0  -5  10          0.23         -0.74         2.23 o
   1  -5  10         45.95         38.88         7.17 o
   2  -5  10        110.01        124.48         4.75 o
   3  -5  10         13.53         13.46         2.22 o
   4  -5  10         40.59         51.35         5.77 o
   5  -5  10          5.30         -0.23         2.57 o
   6  -5  10          5.12          6.05         3.19 o
   7  -5  10          4.88          8.14         2.10 o
  -8  -4  10         15.51         11.64         1.93 o
  -7  -4  10         22.32         21.96         2.97 o
  -6  -4  10          5.41          7.19         1.97 o
  -5  -4  10         76.69         76.16         4.37 o
  -4  -4  10        280.46        265.61         7.07 o
  -3  -4  10        219.92        208.52         7.78 o
  -2  -4  10        836.89        894.83        14.06 o
  -1  -4  10        577.24        554.25         9.89 o
   0  -4  10         42.13         41.78         5.32 o
   1  -4  10          7.70          5.81         2.46 o
   2  -4  10        211.04        207.59         5.82 o
   3  -4  10        473.60        517.81         8.81 o
   4  -4  10       2826.89       2805.10        34.97 o
   5  -4  10        383.12        395.46         8.82 o
   6  -4  10        343.93        375.84        10.05 o
   7  -4  10          6.88          8.07         2.46 o
   8  -4  10        134.21        153.80         5.45 o
  -8  -3  10         67.00         59.93         3.85 o
  -7  -3  10          6.04          3.38         2.53 o
  -6  -3  10          0.54         -1.08         1.97 o
  -5  -3  10         16.63         16.60         2.56 o
  -4  -3  10          6.94          4.12         3.02 o
  -3  -3  10          2.19          5.47         2.25 o
  -2  -3  10          0.01         -0.75         2.16 o
  -1  -3  10        121.63        127.14         4.37 o
   0  -3  10        163.99        168.14         4.80 o
   1  -3  10         61.73         63.99         3.90 o
   2  -3  10         37.82         37.13         3.10 o
   3  -3  10          3.07          4.78         2.26 o
   4  -3  10        138.04        138.74         4.72 o
   5  -3  10         10.86         11.34         2.45 o
   6  -3  10         54.89         60.99         4.42 o
   7  -3  10         55.24         68.59         6.09 o
   8  -3  10         22.04         20.58         4.84 o
  -8  -2  10         46.73         39.77         6.05 o
  -7  -2  10         10.00          8.18         2.46 o
  -6  -2  10         13.68          6.07         2.24 o
  -5  -2  10        388.98        392.48         7.01 o
  -4  -2  10         43.70         54.95         5.10 o
  -3  -2  10         23.78         24.18         2.76 o
  -2  -2  10         38.78         36.19         3.14 o
  -1  -2  10        621.18        598.48        14.40 o
   0  -2  10         29.67         26.61         3.01 o
   1  -2  10         15.85         13.14         2.40 o
   2  -2  10          8.55          3.27         2.35 o
   3  -2  10          0.59          5.72         2.66 o
   4  -2  10        694.29        675.81        12.69 o
   5  -2  10       1573.10       1633.95        27.14 o
   6  -2  10       1135.59       1086.09        19.19 o
   7  -2  10        127.05        119.03         4.65 o
   8  -2  10          0.93          1.95         2.03 o
   9  -2  10        158.24        159.87         5.08 o
  -8  -1  10        109.20        106.24         6.96 o
  -7  -1  10          8.84          5.45         2.57 o
  -6  -1  10        126.77        116.45         4.66 o
  -5  -1  10         30.99         30.04         2.96 o
  -4  -1  10         30.10         30.75         3.59 o
  -3  -1  10        135.52        112.47         6.61 o
  -2  -1  10          9.50          9.26         2.68 o
  -1  -1  10         65.06         54.68         8.78 o
   0  -1  10          1.20          3.77         2.04 o
   1  -1  10        287.49        299.85         7.03 o
   2  -1  10          6.08          6.86         1.79 o
   3  -1  10        182.40        181.74         5.22 o
   4  -1  10        129.56        120.21         4.54 o
   5  -1  10        153.53        161.50         5.68 o
   6  -1  10          5.37          6.43         3.65 o
   7  -1  10         37.28         34.11         3.50 o
   8  -1  10         33.13         31.79         3.49 o
   9  -1  10         42.67         47.22         3.17 o
  -8   0  10          8.90          4.24         2.42 o
  -7   0  10         47.20         50.92         4.93 o
  -6   0  10         20.84         13.45         2.46 o
  -5   0  10        135.67        141.52         5.53 o
  -4   0  10         73.40         75.32        12.11 o
  -3   0  10         50.51         49.11         4.97 o
  -2   0  10        286.31        265.12         9.56 o
  -1   0  10        495.84        517.17        10.28 o
   0   0  10        209.55        219.14         5.22 o
   1   0  10        115.27        111.44         3.89 o
   2   0  10         10.90          8.68         1.91 o
   3   0  10         71.54         73.24         3.51 o
   4   0  10          0.10          2.32         2.17 o
   5   0  10          0.58          2.95         3.34 o
   6   0  10         31.94         22.46         3.65 o
   7   0  10        537.45        527.81        10.79 o
   8   0  10        151.78        166.89        13.31 o
   9   0  10        252.54        263.70         5.48 o
  -8   1  10         74.85         69.00         4.84 o
  -7   1  10         87.73        107.79         5.83 o
  -6   1  10          0.66          0.84         3.19 o
  -5   1  10         38.79         30.75         3.49 o
  -4   1  10          0.16         -0.92         2.55 o
  -3   1  10        169.41        179.73         5.85 o
  -2   1  10       1304.76       1316.99        22.36 o
  -1   1  10         24.66         19.74         2.90 o
   0   1  10        156.34        179.21         4.95 o
   1   1  10          0.00          2.36         1.63 o
   2   1  10        189.70        197.44         4.57 o
   3   1  10          0.00          2.49         1.84 o
   4   1  10        284.15        292.43         6.46 o
   5   1  10        152.38        150.42         9.97 o
   6   1  10         54.32         63.36         7.66 o
   7   1  10         20.57         26.64         9.28 o
   8   1  10         57.94         52.99         4.54 o
   9   1  10         10.56          7.82         1.84 o
  10   1  10         58.88         55.43         2.98 o
  -7   2  10        188.91        180.83         7.14 o
  -6   2  10        227.70        235.34        12.11 o
  -5   2  10         26.45         21.18         4.71 o
  -4   2  10          3.87          4.48         2.49 o
  -3   2  10         52.05         43.14         4.62 o
  -2   2  10        144.36        124.63         5.10 o
  -1   2  10        347.71        344.44         6.25 o
   0   2  10         16.11          7.03         2.66 o
   1   2  10         23.25         33.07         3.35 o
   2   2  10        234.45        228.80         5.12 o
   3   2  10          1.24         -1.77         1.77 o
   4   2  10        410.44        440.08         8.03 o
   5   2  10         19.09         22.13         2.60 o
   6   2  10         40.73         40.70         4.32 o
   7   2  10          0.36          0.14         2.46 o
   8   2  10         31.99         23.19         2.64 o
   9   2  10         26.17         20.80         2.36 o
  10   2  10        148.40        137.40         3.69 o
  -7   3  10          9.45         20.58         4.24 o
  -6   3  10        967.15       1016.01        21.61 o
  -5   3  10        176.92        146.20         6.01 o
  -4   3  10        235.20        245.12         7.29 o
  -3   3  10         50.91         41.46         4.13 o
  -2   3  10         22.39         20.36         2.75 o
  -1   3  10         16.54         10.75         2.20 o
   0   3  10        183.31        179.35         4.39 o
   1   3  10        176.83        216.56         7.61 o
   2   3  10         18.70         14.66         1.87 o
   3   3  10         54.56         54.61         3.18 o
   4   3  10         57.07         52.01         2.96 o
   5   3  10        251.69        260.50         5.28 o
   6   3  10         99.62        105.09         7.16 o
   7   3  10         24.43         23.88         3.15 o
   8   3  10          2.77          0.02         2.13 o
   9   3  10         61.25         55.20         3.76 o
  10   3  10          2.73          4.17         2.12 o
  -7   4  10          3.04          1.82         2.42 o
  -6   4  10          5.03          4.36         3.19 o
  -5   4  10          3.28          7.23         5.75 o
  -4   4  10          1.28          1.12         2.76 o
  -3   4  10          2.38          5.16         2.46 o
  -2   4  10          0.12         -2.87         2.87 o
  -1   4  10         63.63         60.50         4.80 o
   0   4  10          3.21          3.19         2.34 o
   1   4  10        284.45        298.37         5.29 o
   2   4  10         28.28         24.89         2.46 o
   3   4  10         35.32         39.70         3.62 o
   4   4  10        218.40        203.72         4.44 o
   5   4  10         18.72         19.70         2.64 o
   6   4  10        415.57        428.81         8.30 o
   7   4  10         41.09         39.58         3.31 o
   8   4  10          1.02         -0.73         2.03 o
   9   4  10         50.32         47.67         4.89 o
  10   4  10         12.94          8.75         1.86 o
  -6   5  10         42.03         40.55         3.88 o
  -5   5  10          0.00         -0.41         2.20 o
  -4   5  10        712.12        733.13        20.88 o
  -3   5  10          7.38          9.15         2.75 o
  -2   5  10        294.06        280.09         7.03 o
  -1   5  10        403.69        367.95         7.92 o
   0   5  10          1.04          4.20         2.23 o
   1   5  10         94.29         84.00         3.72 o
   2   5  10       1272.82       1284.65        14.50 o
   3   5  10        421.66        411.88         6.21 o
   4   5  10         31.23         39.72         3.32 o
   5   5  10        305.73        307.24         6.53 o
   6   5  10         45.44         41.63         3.67 o
   7   5  10        115.49        107.55         4.71 o
   8   5  10          0.20         -1.34         1.86 o
   9   5  10        183.84        181.36         4.65 o
  10   5  10         11.52         10.26         3.42 o
  -5   6  10          6.91          4.88         2.84 o
  -4   6  10         27.67         26.76         4.22 o
  -3   6  10          0.46          4.22         3.28 o
  -2   6  10         15.31         14.27         3.13 o
  -1   6  10         39.65         52.67         4.49 o
   0   6  10        199.19        183.57         4.61 o
   1   6  10        247.61        237.53         5.86 o
   2   6  10         68.01         76.16         9.68 o
   3   6  10         53.71         50.95         4.79 o
   4   6  10         62.18         66.21         4.33 o
   5   6  10        376.65        365.75         6.82 o
   6   6  10         23.38         25.68         3.67 o
   7   6  10          0.48          0.28         1.74 o
   8   6  10          7.12          4.88         2.56 o
   9   6  10         64.45         74.99         3.72 o
  10   6  10         19.72         13.74         3.00 o
  -5   7  10          0.65          0.94         2.50 o
  -4   7  10        127.39        129.43         5.08 o
  -3   7  10         22.51         15.11         5.56 o
  -2   7  10        339.74        343.73         7.18 o
  -1   7  10         88.75         83.67         4.44 o
   0   7  10         47.19         27.16         3.32 o
   1   7  10        924.20        859.97        12.49 o
   2   7  10        125.20        112.20         4.59 o
   3   7  10        248.99        240.50         5.54 o
   4   7  10        193.71        207.56         5.69 o
   5   7  10        691.58        712.12        10.92 o
   6   7  10        304.56        322.76         6.78 o
   7   7  10        216.45        230.74         5.83 o
   8   7  10          2.57          3.87         1.91 o
   9   7  10         31.83         32.78         3.58 o
  -4   8  10          0.19         -1.28         1.89 o
  -3   8  10          2.27          4.45         2.28 o
  -2   8  10          4.27          1.78         1.74 o
  -1   8  10         39.29         37.93         4.25 o
   0   8  10          3.31          2.20         2.36 o
   1   8  10        171.49        170.89         4.74 o
   2   8  10        129.46        111.47         4.52 o
   3   8  10          0.00          1.88         2.36 o
   4   8  10         57.90         53.32         3.52 o
   5   8  10          0.55          2.78         1.86 o
   6   8  10          1.02          2.49         1.83 o
   7   8  10          3.13          4.90         1.90 o
   8   8  10          6.45          6.25         1.80 o
   9   8  10          2.57          0.10         1.20 o
  -2   9  10         51.67         50.39         3.37 o
  -1   9  10         25.12         26.56         2.48 o
   0   9  10          0.67          1.98         2.00 o
   1   9  10          3.64          3.44         3.34 o
   2   9  10        117.05        121.85         4.22 o
   3   9  10        218.38        221.02         5.58 o
   4   9  10        225.39        231.70         8.65 o
   5   9  10          0.00         -0.28         2.66 o
   6   9  10         80.49         86.06         3.59 o
   7   9  10        181.58        185.48         4.41 o
   8   9  10         36.86         37.60         2.47 o
  -1  10  10          2.47          0.15         1.96 o
   0  10  10         11.38         10.46         1.53 o
   1  10  10         14.92         10.98         2.05 o
   2  10  10          1.27          2.39         2.20 o
   3  10  10         18.84         12.32         1.90 o
   4  10  10         95.22         89.77         3.67 o
   5  10  10         17.81         12.76         2.16 o
   6  10  10         52.87         52.71         3.86 o
   7  10  10          1.89         -0.18         2.49 o
   1  11  10          2.99          5.41         2.13 o
   2  11  10          0.75          3.31         1.91 o
   3  11  10         48.78         48.72         3.37 o
   4  11  10          4.26          6.00         1.84 o
   5  11  10          6.66          5.48         2.20 o
   6  11  10          4.19          2.15         1.89 o
  -4 -10  11          0.06          1.82         3.03 o
  -3 -10  11        114.99        114.88         7.26 o
  -2 -10  11         49.73         45.13         4.05 o
  -1 -10  11          1.13         -1.82         2.42 o
   0 -10  11          0.22          3.33         2.14 o
  -5  -9  11        167.61        164.91         5.34 o
  -4  -9  11          6.06          8.36         2.32 o
  -3  -9  11         88.22         99.75         4.16 o
  -2  -9  11         38.64         32.76         4.98 o
  -1  -9  11          1.95          0.52         2.17 o
   0  -9  11          0.04          6.66         2.57 o
   1  -9  11         15.22         11.64         2.32 o
   2  -9  11         21.28         18.10         6.36 o
   3  -9  11         31.22         24.48         6.36 o
  -6  -8  11         77.89         82.90         3.46 o
  -5  -8  11          9.92         10.89         2.27 o
  -4  -8  11        273.91        270.46         6.72 o
  -3  -8  11         13.88         13.27         2.49 o
  -2  -8  11        121.18        122.51         7.57 o
  -1  -8  11        390.42        410.39         9.49 o
   0  -8  11          2.07          4.63         4.05 o
   1  -8  11        155.01        181.05         5.68 o
   2  -8  11         33.45         41.37         3.81 o
   3  -8  11          1.32          0.33         2.32 o
   4  -8  11        116.73        142.24         6.66 o
  -7  -7  11         20.11         26.65         4.29 o
  -6  -7  11          5.37          6.05         2.00 o
  -5  -7  11         45.67         47.93         5.31 o
  -4  -7  11         33.06         29.94         3.33 o
  -3  -7  11         94.15         89.81         4.60 o
  -2  -7  11          0.11         -1.63         2.20 o
  -1  -7  11          1.38          0.51         2.31 o
   0  -7  11          0.88          2.42         2.09 o
   1  -7  11          0.03         -0.99         2.03 o
   2  -7  11          0.34          4.01         1.93 o
   3  -7  11        127.68        131.75         6.90 o
   4  -7  11         13.71         10.33         3.02 o
   5  -7  11          6.04         -0.61         2.42 o
  -7  -6  11         51.59         50.17         4.58 o
  -6  -6  11          6.93          6.35         2.01 o
  -5  -6  11        142.60        158.43         5.39 o
  -4  -6  11        523.52        556.16         9.68 o
  -3  -6  11         23.38         17.57         2.41 o
  -2  -6  11          4.53         -0.59         2.40 o
  -1  -6  11         16.44         15.38         2.75 o
   0  -6  11          0.00          1.27         2.25 o
   1  -6  11       1170.34       1230.76        18.60 o
   2  -6  11       2335.52       2413.61        34.41 o
   3  -6  11        440.03        436.75         8.82 o
   4  -6  11        545.71        563.91        14.33 o
   5  -6  11          0.01          3.03         3.03 o
   6  -6  11          5.49          1.99         2.01 o
  -8  -5  11         44.93         46.11         3.21 o
  -7  -5  11          7.03          8.12         2.04 o
  -6  -5  11          9.60         12.58         2.27 o
  -5  -5  11         44.48         59.38         3.95 o
  -4  -5  11         84.31         91.00         4.87 o
  -3  -5  11        440.12        477.19         8.83 o
  -2  -5  11         43.69         36.14         3.17 o
  -1  -5  11        115.92        112.88         8.92 o
   0  -5  11        204.58        208.30         5.73 o
   1  -5  11          7.03          6.90         2.52 o
   2  -5  11          3.09          2.86         2.25 o
   3  -5  11         18.19         18.61         2.77 o
   4  -5  11          0.06         -2.20         2.20 o
   5  -5  11         10.09          9.86         3.62 o
   6  -5  11          3.36          3.03         2.57 o
   7  -5  11         23.93         20.31         6.66 o
  -8  -4  11         11.17          7.54         2.10 o
  -7  -4  11        165.21        167.04         5.15 o
  -6  -4  11         11.48          7.78         2.20 o
  -5  -4  11         42.96         46.36         4.27 o
  -4  -4  11        145.45        149.13         5.45 o
  -3  -4  11        440.29        452.75         8.51 o
  -2  -4  11        336.62        355.57        10.48 o
  -1  -4  11        343.98        314.82         6.72 o
   0  -4  11        482.38        490.35        10.57 o
   1  -4  11         17.15         16.33         2.85 o
   2  -4  11        212.93        199.94         6.36 o
   3  -4  11       1906.33       1909.76        24.52 o
   4  -4  11       1135.14       1137.48        17.47 o
   5  -4  11        204.05        189.01         5.80 o
   6  -4  11         54.58         66.98         4.25 o
   7  -4  11         36.76         43.58         4.84 o
   8  -4  11          6.25          8.47         2.42 o
  -8  -3  11          1.92          1.82         2.14 o
  -7  -3  11         20.72         17.71         3.45 o
  -6  -3  11        157.33        163.52         5.12 o
  -5  -3  11          0.97          2.11         2.10 o
  -4  -3  11         89.26         90.20         5.25 o
  -3  -3  11          1.67          3.18         3.34 o
  -2  -3  11        233.10        226.66         5.09 o
  -1  -3  11        320.64        321.03         6.99 o
   0  -3  11        369.95        349.96         6.57 o
   1  -3  11        196.39        189.60         5.66 o
   2  -3  11        260.18        247.47         6.38 o
   3  -3  11        229.71        223.22         6.81 o
   4  -3  11         31.08         35.47         4.22 o
   5  -3  11        105.18         98.82         4.65 o
   6  -3  11         50.47         51.14         3.95 o
   7  -3  11         50.75         51.91         4.25 o
   8  -3  11         44.99         46.57         6.36 o
  -8  -2  11          3.46          1.51         3.33 o
  -7  -2  11         14.56         11.00         2.36 o
  -6  -2  11        143.58        150.87         4.83 o
  -5  -2  11         32.42         37.85         3.25 o
  -4  -2  11         12.62         11.20         2.60 o
  -3  -2  11        719.32        693.44        13.34 o
  -2  -2  11         70.89         72.47         3.87 o
  -1  -2  11         11.22          9.78         2.71 o
   0  -2  11        805.25        801.12        10.40 o
   1  -2  11        115.91        110.01         4.47 o
   2  -2  11        577.88        527.37         9.55 o
   3  -2  11         67.68         64.83         4.13 o
   4  -2  11        172.53        178.10         7.05 o
   5  -2  11        714.08        751.05        13.86 o
   6  -2  11        274.08        262.09         6.75 o
   7  -2  11        365.14        362.62         9.62 o
   8  -2  11        122.91        136.41         4.74 o
   9  -2  11        119.52        136.47         9.38 o
  -8  -1  11         30.66         32.68         4.24 o
  -7  -1  11         11.00          3.63         2.32 o
  -6  -1  11         51.96         51.21         4.18 o
  -5  -1  11        132.29        121.84         5.45 o
  -4  -1  11        424.31        436.83         8.31 o
  -3  -1  11         48.38         43.57         4.32 o
  -2  -1  11        280.01        248.17         6.33 o
  -1  -1  11        208.23        193.75         4.55 o
   0  -1  11          0.79         -2.08         2.08 o
   1  -1  11         36.60         42.95         3.45 o
   2  -1  11        238.23        216.34         7.72 o
   3  -1  11         10.39          9.94         2.54 o
   4  -1  11          4.98          6.50         2.75 o
   5  -1  11         91.01         81.00         4.60 o
   6  -1  11        214.80        201.62         5.29 o
   7  -1  11          0.01          0.34         1.96 o
   8  -1  11          3.84          2.65         2.36 o
   9  -1  11          4.46          1.40         3.52 o
  -8   0  11          1.85          0.00         2.42 o
  -7   0  11          6.68          2.88         3.47 o
  -6   0  11         12.18          9.13         2.76 o
  -5   0  11          3.51          3.84         2.20 o
  -4   0  11          3.32          0.79         2.40 o
  -3   0  11       1204.67       1257.21        21.54 o
  -2   0  11        199.48        180.65         5.19 o
  -1   0  11        159.21        153.82         5.52 o
   0   0  11          5.46          4.44         2.80 o
   1   0  11          0.73          2.96         2.06 o
   2   0  11          1.63          0.55         2.17 o
   3   0  11         12.02         14.95         2.66 o
   4   0  11          0.33         -0.09         2.88 o
   5   0  11        691.62        702.06        13.27 o
   6   0  11         44.76         37.02         3.30 o
   7   0  11         40.10         24.18         3.03 o
   8   0  11         83.44         80.68         3.79 o
   9   0  11         51.15         46.73         5.85 o
  -7   1  11        206.08        205.79         8.47 o
  -6   1  11         79.51         81.10         8.78 o
  -5   1  11          0.01          2.84         2.40 o
  -4   1  11        359.91        374.35         8.60 o
  -3   1  11         30.89         27.82         3.77 o
  -2   1  11          0.00          4.20         2.39 o
  -1   1  11         83.70         67.63         5.85 o
   0   1  11          3.57         13.43         6.45 o
   1   1  11        326.45        321.55         6.78 o
   2   1  11         19.29         27.21         2.35 o
   3   1  11        474.43        467.98         7.60 o
   4   1  11         64.50         65.45         3.56 o
   5   1  11         11.84         13.50         3.02 o
   6   1  11        182.20        179.29         5.38 o
   7   1  11          1.73          3.69         2.06 o
   8   1  11          2.25          3.72         2.68 o
   9   1  11          9.40          7.87         1.84 o
  -7   2  11         46.83         60.53         4.84 o
  -6   2  11         48.81         60.53         4.67 o
  -5   2  11          4.53          6.77         2.20 o
  -4   2  11         33.63         36.68         5.34 o
  -3   2  11         27.29         25.02         3.76 o
  -2   2  11        203.45        208.89         6.83 o
  -1   2  11        374.69        357.60         6.68 o
   0   2  11        216.20        229.24         5.35 o
   1   2  11        128.08        117.69         4.29 o
   2   2  11        315.13        323.94         6.04 o
   3   2  11          1.03          4.47         1.97 o
   4   2  11         35.53         35.66         2.94 o
   5   2  11         82.18         81.54         4.57 o
   6   2  11        216.39        225.55         7.01 o
   7   2  11         86.59         92.44         5.35 o
   8   2  11         24.16         11.19         6.66 o
   9   2  11         11.01         12.90         4.42 o
  10   2  11         45.10         48.22         4.04 o
  -7   3  11          5.17          5.45         3.03 o
  -6   3  11        148.28        144.17         5.67 o
  -5   3  11          0.64          1.98         2.32 o
  -4   3  11         80.37         74.72         5.19 o
  -3   3  11         53.25         58.69         4.33 o
  -2   3  11         63.26         71.87         7.60 o
  -1   3  11        259.23        256.91         5.88 o
   0   3  11       1181.24       1186.16        14.98 o
   1   3  11         15.52         24.68         2.34 o
   2   3  11        536.94        462.34         7.99 o
   3   3  11         49.92         52.13         3.29 o
   4   3  11         23.88         18.99         2.45 o
   5   3  11        122.63        127.09         7.60 o
   6   3  11          1.70          2.20         2.63 o
   7   3  11          1.36          0.41         3.95 o
   8   3  11         87.51         87.38         4.87 o
   9   3  11         42.03         46.56         5.15 o
  10   3  11         19.79         20.23         5.07 o
  -6   4  11          9.17         10.15         2.32 o
  -5   4  11         26.69         23.63         4.12 o
  -4   4  11          7.58         10.06         2.46 o
  -3   4  11          0.39          5.64         2.45 o
  -2   4  11        285.41        261.29         6.83 o
  -1   4  11        142.41        128.23         6.79 o
   0   4  11          0.00          4.14         2.10 o
   1   4  11        392.07        375.79         6.14 o
   2   4  11          8.23          6.31         2.36 o
   3   4  11        135.51        135.68         4.42 o
   4   4  11        594.22        578.12         9.12 o
   5   4  11         20.99         19.00         3.41 o
   6   4  11         46.27         44.17         3.79 o
   7   4  11          1.75         -0.66         1.90 o
   8   4  11        452.91        457.03        10.35 o
   9   4  11          0.42          1.32         2.26 o
  10   4  11          1.83          1.28         1.79 o
  -6   5  11          1.02          3.63         2.01 o
  -5   5  11          5.38          5.95         2.46 o
  -4   5  11          0.46          0.96         2.46 o
  -3   5  11         18.07         11.04         3.25 o
  -2   5  11         40.51         49.76         5.33 o
  -1   5  11        551.06        493.96         8.32 o
   0   5  11        195.61        177.97         5.43 o
   1   5  11        276.13        256.64         6.05 o
   2   5  11        111.51        132.59         5.16 o
   3   5  11       1417.58       1405.07        18.67 o
   4   5  11       1974.68       1995.89        25.71 o
   5   5  11        120.53        103.76         4.14 o
   6   5  11         85.41         84.89         3.95 o
   7   5  11          0.02          0.20         1.84 o
   8   5  11        252.65        259.86         5.80 o
   9   5  11          2.65          4.47         1.84 o
  10   5  11         65.75         53.73         4.84 o
  -5   6  11          7.30          5.25         1.89 o
  -4   6  11          1.83          1.82         4.24 o
  -3   6  11          5.99          1.82         6.05 o
  -2   6  11          8.71          6.03         2.75 o
  -1   6  11        196.08        189.50         5.82 o
   0   6  11         85.03         67.52         4.11 o
   1   6  11          9.40         10.42         2.30 o
   2   6  11          1.48          2.06         2.31 o
   3   6  11          1.39         -0.09         1.95 o
   4   6  11        686.61        732.27        10.87 o
   5   6  11        547.72        590.47         9.29 o
   6   6  11        119.81        117.64         4.40 o
   7   6  11        354.02        378.34         8.48 o
   8   6  11         50.08         55.99         3.31 o
   9   6  11         37.53         39.30         3.06 o
  -4   7  11         31.75         30.98         3.63 o
  -3   7  11         29.13         34.07         3.60 o
  -2   7  11        137.01        119.57         4.30 o
  -1   7  11        184.98        176.12         5.43 o
   0   7  11        815.87        777.13        12.85 o
   1   7  11         39.62         26.59         2.55 o
   2   7  11         20.35         20.15         2.67 o
   3   7  11        565.11        587.17        10.57 o
   4   7  11         80.77         90.55         3.94 o
   5   7  11        178.61        184.06         4.73 o
   6   7  11         41.55         42.68         3.43 o
   7   7  11         41.58         37.66         4.96 o
   8   7  11          3.79          2.27         1.69 o
   9   7  11         25.79         19.46         2.65 o
  -3   8  11          0.48          2.49         2.12 o
  -2   8  11          0.24          1.39         1.73 o
  -1   8  11          8.94          6.25         2.30 o
   0   8  11          7.18          6.21         2.71 o
   1   8  11         50.30         62.20         3.58 o
   2   8  11         52.60         55.14         4.12 o
   3   8  11         51.99         53.63         3.81 o
   4   8  11         43.32         46.85         3.74 o
   5   8  11          0.26          0.46         1.68 o
   6   8  11         96.08         95.13         4.03 o
   7   8  11        743.43        777.32        14.08 o
   8   8  11          8.90          6.36         1.64 o
   9   8  11         68.81         61.41         2.63 o
  -2   9  11          7.16          9.75         3.73 o
  -1   9  11          8.20          8.37         1.56 o
   0   9  11          1.18         -1.32         2.09 o
   1   9  11        192.11        208.92         5.48 o
   2   9  11          0.17         -0.06         1.91 o
   3   9  11        215.05        196.83         5.01 o
   4   9  11          4.64          4.62         2.45 o
   5   9  11         30.06         27.68         2.98 o
   6   9  11        137.39        144.66         4.77 o
   7   9  11         37.85         38.75         2.83 o
   8   9  11        318.50        313.43         6.36 o
   0  10  11         26.40         20.03         2.04 o
   1  10  11         32.43         25.22         3.11 o
   2  10  11         27.33         25.91         5.88 o
   3  10  11          1.99          1.70         1.72 o
   4  10  11          4.79          3.65         1.67 o
   5  10  11         38.69         46.38         3.56 o
   6  10  11          0.85          1.68         2.03 o
   7  10  11         28.95         27.67         4.24 o
   2  11  11         17.93         22.66         3.00 o
   3  11  11          0.03         -2.32         2.32 o
   4  11  11          9.07          9.85         2.63 o
   5  11  11        215.12        212.93        13.92 o
  -4  -9  12          0.64          0.36         2.72 o
  -3  -9  12          9.10          9.90         2.20 o
  -2  -9  12         26.89         22.73         2.98 o
  -1  -9  12         13.46         12.84         3.31 o
   0  -9  12         12.78          9.26         2.32 o
   1  -9  12         18.98         19.46         3.62 o
   2  -9  12          8.06         12.54         7.87 o
  -6  -8  12         49.71         54.74         6.96 o
  -5  -8  12          0.03          2.51         2.57 o
  -4  -8  12          0.30          3.80         2.32 o
  -3  -8  12          7.81         11.07         2.27 o
  -2  -8  12         14.48         16.52         2.40 o
  -1  -8  12        659.97        680.25        12.69 o
   0  -8  12        329.99        323.75         7.57 o
   1  -8  12         13.01          8.05         2.57 o
   2  -8  12        163.25        162.14         5.95 o
   3  -8  12         28.40         18.94         3.92 o
  -6  -7  12         16.49         18.51         3.77 o
  -5  -7  12         89.84         97.59         4.04 o
  -4  -7  12         11.12         10.04         2.27 o
  -3  -7  12         22.49         18.01         6.66 o
  -2  -7  12          4.07          4.45         2.20 o
  -1  -7  12         22.42         26.07         4.27 o
   0  -7  12         51.24         50.67         4.28 o
   1  -7  12          0.18         -0.70         2.04 o
   2  -7  12         46.28         50.09         5.88 o
   3  -7  12         82.54         84.15         4.93 o
   4  -7  12          0.16         -1.82         2.42 o
   5  -7  12          7.53          8.47         3.03 o
  -7  -6  12          7.01          0.77         2.10 o
  -6  -6  12        111.84        122.54         4.50 o
  -5  -6  12         41.84         40.19         3.81 o
  -4  -6  12        369.38        385.73        10.05 o
  -3  -6  12        347.91        358.71         7.46 o
  -2  -6  12         19.94         18.72         2.55 o
  -1  -6  12         11.29         11.31         2.31 o
   0  -6  12          1.58          1.79         3.43 o
   1  -6  12         77.84         77.98         4.47 o
   2  -6  12         11.50         34.47         3.81 o
   3  -6  12         27.61         29.11         6.05 o
   4  -6  12         15.84         14.53         3.19 o
   5  -6  12          7.43          7.87         2.42 o
   6  -6  12        129.30        218.50        10.89 o
  -7  -5  12          6.22          4.76         1.76 o
  -6  -5  12          0.65          2.54         2.04 o
  -5  -5  12         22.31         25.47         3.46 o
  -4  -5  12         89.50         96.64         4.52 o
  -3  -5  12         88.81         91.63         4.18 o
  -2  -5  12         55.48         47.27         3.83 o
  -1  -5  12         16.98         24.69         3.41 o
   0  -5  12        266.72        260.10         6.97 o
   1  -5  12         13.15         21.37         4.47 o
   2  -5  12         36.12         34.37         4.96 o
   3  -5  12         94.34        100.45         5.03 o
   4  -5  12         18.80         19.05         6.21 o
   5  -5  12         14.99          9.97         2.70 o
   6  -5  12         13.70         11.55         6.86 o
  -7  -4  12         18.64         14.55         2.43 o
  -6  -4  12         14.43         12.80         2.19 o
  -5  -4  12         67.34         61.02         4.04 o
  -4  -4  12        168.70        179.58         5.80 o
  -3  -4  12         53.54         44.87         3.90 o
  -2  -4  12        563.21        570.23         9.01 o
  -1  -4  12          0.65          3.54         2.19 o
   0  -4  12        203.38        217.05         6.48 o
   1  -4  12        204.61        186.87         6.01 o
   2  -4  12        786.55        799.67        15.02 o
   3  -4  12          3.94          1.78         3.22 o
   4  -4  12        353.33        338.66        10.79 o
   5  -4  12        176.59        181.81         7.24 o
   6  -4  12        152.07        139.71         5.12 o
   7  -4  12        138.20        168.34         5.77 o
  -7  -3  12         32.77         25.11         3.65 o
  -6  -3  12          0.00          2.03         1.91 o
  -5  -3  12          0.00         -1.42         2.01 o
  -4  -3  12        265.03        271.37         7.20 o
  -3  -3  12         21.74         21.06         3.02 o
  -2  -3  12        205.78        193.73         5.65 o
  -1  -3  12         19.07         16.98         2.97 o
   0  -3  12        150.79        139.76         5.11 o
   1  -3  12        132.00        117.07         7.00 o
   2  -3  12        146.03        133.91         6.94 o
   3  -3  12        135.28        130.65         5.05 o
   4  -3  12         45.26         53.24         4.36 o
   5  -3  12         17.82         18.31         4.74 o
   6  -3  12          4.50          2.53         2.97 o
   7  -3  12          2.79          1.89         2.04 o
   8  -3  12         56.59         67.23         4.71 o
  -7  -2  12          0.51         -0.61         3.63 o
  -6  -2  12          1.00          3.25         2.21 o
  -5  -2  12        253.61        257.37         5.50 o
  -4  -2  12         83.68         76.76         4.70 o
  -3  -2  12          1.16          1.86         3.43 o
  -2  -2  12        109.80        105.29         6.81 o
  -1  -2  12          1.78          2.85         2.07 o
   0  -2  12         72.61         75.83         4.13 o
   1  -2  12         75.59         68.86         4.95 o
   2  -2  12         63.27         58.25         4.56 o
   3  -2  12       1169.85       1145.05        17.45 o
   4  -2  12        442.86        421.72         9.18 o
   5  -2  12          2.58          4.17         2.58 o
   6  -2  12         25.85         33.48         3.20 o
   7  -2  12        192.09        202.96         5.80 o
   8  -2  12        201.50        220.39         5.35 o
  -7  -1  12         24.87         18.18         5.45 o
  -6  -1  12         89.58         97.24         4.89 o
  -5  -1  12          2.31          1.15         2.20 o
  -4  -1  12        148.47        149.36         5.07 o
  -3  -1  12         51.59         58.11         4.61 o
  -2  -1  12         64.20         60.73         4.87 o
  -1  -1  12         91.95         99.76         5.68 o
   0  -1  12         22.18         22.97         2.32 o
   1  -1  12         33.56         34.84         3.74 o
   2  -1  12         52.91         58.84         3.74 o
   3  -1  12          6.18          3.10         2.46 o
   4  -1  12        244.91        239.20         7.70 o
   5  -1  12         22.59         23.94         2.51 o
   6  -1  12          1.56          3.23         2.13 o
   7  -1  12          0.49          2.74         4.84 o
   8  -1  12         76.40         80.11         3.72 o
   9  -1  12          1.85         -2.72         2.72 o
  -7   0  12          3.78          9.59         3.03 o
  -6   0  12          9.55          5.81         2.46 o
  -5   0  12        130.26        136.58         5.18 o
  -4   0  12        160.29        164.75         5.73 o
  -3   0  12         10.73         15.05         3.55 o
  -2   0  12        681.53        633.14        10.87 o
  -1   0  12         30.81         30.82         3.93 o
   0   0  12         77.53         79.02         4.01 o
   1   0  12         18.42         22.22         2.34 o
   2   0  12        782.55        783.74        12.89 o
   3   0  12        288.24        264.68         6.24 o
   4   0  12        393.20        409.23        10.01 o
   5   0  12        302.00        285.21         6.46 o
   6   0  12        127.87        104.05         4.45 o
   7   0  12         54.62         46.58         3.65 o
   8   0  12        164.42        171.08         4.97 o
   9   0  12         59.93         73.64         3.81 o
  -7   1  12          3.61          0.00         2.42 o
  -6   1  12          2.18          2.56         2.25 o
  -5   1  12         56.54         58.51         6.09 o
  -4   1  12         19.49         14.96         2.45 o
  -3   1  12        336.36        343.70         8.12 o
  -2   1  12        136.98        127.64         9.29 o
  -1   1  12        279.04        288.03         9.67 o
   0   1  12        121.33        103.48         4.21 o
   1   1  12        161.24        150.21         5.22 o
   2   1  12          0.56         -0.39         2.34 o
   3   1  12        119.61        104.89         4.26 o
   4   1  12         35.70         30.57         4.21 o
   5   1  12        386.10        389.29        11.03 o
   6   1  12         92.15        101.30         4.28 o
   7   1  12        263.71        286.64         6.35 o
   8   1  12         34.23         33.06         4.72 o
   9   1  12          0.55          1.88         1.92 o
  -6   2  12         28.83         33.13         9.08 o
  -5   2  12         69.51         75.68         9.08 o
  -4   2  12         69.16         65.84         4.27 o
  -3   2  12         24.44         27.21         3.99 o
  -2   2  12         91.13         78.08         5.67 o
  -1   2  12        981.81        953.02        17.34 o
   0   2  12        374.12        343.17         6.63 o
   1   2  12          0.43          4.88         2.31 o
   2   2  12        187.16        168.26         4.63 o
   3   2  12          1.28          1.74         2.48 o
   4   2  12         39.70         37.46         3.75 o
   5   2  12         41.87         57.37         4.34 o
   6   2  12        773.71        723.69        10.75 o
   7   2  12         16.97         14.60         2.90 o
   8   2  12         73.21         77.38         4.19 o
   9   2  12          1.31          5.20         2.04 o
  -6   3  12        287.54        320.49         8.10 o
  -5   3  12          3.40          4.74         2.46 o
  -4   3  12          0.22          1.07         2.20 o
  -3   3  12         48.32         48.86         4.67 o
  -2   3  12          2.74         -0.15         2.66 o
  -1   3  12       1089.86        969.92        91.36 o
   0   3  12        223.12        218.43         6.11 o
   1   3  12       1110.77        977.06        12.60 o
   2   3  12        889.69        859.50        13.85 o
   3   3  12        307.83        295.15         6.35 o
   4   3  12         93.56         74.95         4.44 o
   5   3  12          0.80          1.22         2.13 o
   6   3  12        135.67        128.62         4.96 o
   7   3  12        584.67        561.26        11.28 o
   8   3  12          0.11         -0.22         2.10 o
   9   3  12          1.43          1.60         2.10 o
  -6   4  12         16.56         17.49         5.14 o
  -5   4  12         97.17         97.78         5.08 o
  -4   4  12         73.77         87.76        10.29 o
  -3   4  12          0.38         -1.06         2.08 o
  -2   4  12         47.51         45.01         4.55 o
  -1   4  12        153.04        165.14         5.72 o
   0   4  12         57.46         69.20         3.60 o
   1   4  12         19.55         21.11         3.87 o
   2   4  12       1296.94       1242.43        18.83 o
   3   4  12        807.30        789.30        12.98 o
   4   4  12         67.19         58.57         3.51 o
   5   4  12        501.34        503.43         8.48 o
   6   4  12        354.24        369.44         6.93 o
   7   4  12         76.63         68.68         3.97 o
   8   4  12         70.88         68.81         4.72 o
   9   4  12          3.38          1.82         1.76 o
  -5   5  12          0.12          0.00         2.72 o
  -4   5  12        316.42        317.12         8.96 o
  -3   5  12        105.54         98.87         5.37 o
  -2   5  12        834.07        744.61        12.64 o
  -1   5  12       1204.14       1178.15        17.91 o
   0   5  12        219.58        221.01         6.45 o
   1   5  12       1380.02       1352.82        18.24 o
   2   5  12          6.98          9.65         2.33 o
   3   5  12          5.60          4.53         2.35 o
   4   5  12         45.24         42.30         3.22 o
   5   5  12          7.18          6.87         1.70 o
   6   5  12         28.42         40.00         3.48 o
   7   5  12        403.20        384.13         7.33 o
   8   5  12         18.87         17.68         3.18 o
   9   5  12        139.54        119.87         5.70 o
  -4   6  12          8.50          1.95         1.89 o
  -3   6  12         67.20         68.14         4.65 o
  -2   6  12          0.92          2.42         3.63 o
  -1   6  12          1.72          5.02         3.49 o
   0   6  12         52.44         52.96         6.12 o
   1   6  12          8.29          7.51         2.22 o
   2   6  12        156.80        157.11         5.02 o
   3   6  12          6.71          8.30         2.31 o
   4   6  12        309.58        322.82         6.13 o
   5   6  12        700.56        741.87        10.07 o
   6   6  12          5.73          7.62         1.65 o
   7   6  12        350.28        380.98        10.35 o
   8   6  12          0.83          0.69         1.60 o
   9   6  12          0.02         -0.53         1.60 o
  -4   7  12          0.26          3.03         1.71 o
  -3   7  12        111.03        133.77         5.76 o
  -2   7  12          7.91          3.13         2.13 o
  -1   7  12         16.48         16.34         4.12 o
   0   7  12         39.81         28.54         4.19 o
   1   7  12        456.36        460.06         6.99 o
   2   7  12        234.42        264.47         6.49 o
   3   7  12         36.23         37.30         3.69 o
   4   7  12        197.48        197.30         5.43 o
   5   7  12        176.06        167.37         4.39 o
   6   7  12        987.05       1017.02        15.42 o
   7   7  12         83.91         90.03         3.28 o
   8   7  12          3.92          1.39         1.53 o
   9   7  12         65.96         53.42         4.63 o
  -3   8  12          0.90          1.21         2.42 o
  -2   8  12         20.68         16.86         2.31 o
  -1   8  12         17.12         28.60         4.91 o
   0   8  12        113.82        115.06         4.52 o
   1   8  12          1.83          1.31         3.11 o
   2   8  12         45.20         44.89         3.09 o
   3   8  12         25.11         25.78         2.69 o
   4   8  12          1.87         -0.40         2.45 o
   5   8  12          3.34          1.89         2.23 o
   6   8  12          6.12          3.77         1.69 o
   7   8  12         84.05         84.29         4.28 o
   8   8  12         18.52         21.15         2.82 o
  -1   9  12         88.36        111.66         6.63 o
   0   9  12          0.01         -0.93         1.80 o
   1   9  12          0.08         -1.56         2.09 o
   2   9  12          0.01          0.30         1.78 o
   3   9  12         83.25         93.47         3.33 o
   4   9  12          1.56          0.05         1.67 o
   5   9  12          1.48          3.81         1.91 o
   6   9  12          0.03          1.73         2.17 o
   7   9  12        391.39        432.01         8.27 o
   1  10  12          1.12          1.07         1.96 o
   2  10  12         48.87         47.38         3.81 o
   3  10  12          1.28          0.00         2.04 o
   4  10  12          6.85          3.63         2.10 o
   5  10  12          3.77          3.00         1.69 o
   6  10  12         39.16         34.26         4.51 o
  -3  -9  13          8.02         14.98         5.75 o
  -2  -9  13          6.47          4.49         1.91 o
  -1  -9  13          0.02         -0.52         1.87 o
   0  -9  13          0.04         -1.28         3.33 o
   1  -9  13          8.74          4.77         1.89 o
  -5  -8  13         53.07         36.36         4.05 o
  -4  -8  13         88.36         93.82         4.28 o
  -3  -8  13         50.54         53.91         6.05 o
  -2  -8  13          0.50          0.30         1.96 o
  -1  -8  13        176.07        178.70         5.22 o
   0  -8  13        303.61        317.98         7.22 o
   1  -8  13        179.04        191.15         6.82 o
   2  -8  13         64.55         60.85         3.92 o
   3  -8  13         10.05         20.19        14.83 o
  -6  -7  13          5.30          9.39         4.64 o
  -5  -7  13          0.22         -2.00         2.05 o
  -4  -7  13         28.37         39.18         3.65 o
  -3  -7  13          2.48          4.51         2.27 o
  -2  -7  13         13.74         14.96         2.40 o
  -1  -7  13         17.51         20.17         3.90 o
   0  -7  13          8.40          7.26         2.31 o
   1  -7  13         13.22         12.97         2.49 o
   2  -7  13         40.56         57.17         5.63 o
   3  -7  13         59.25         63.63         4.48 o
   4  -7  13          4.95          5.45         2.42 o
  -6  -6  13          4.22          3.70         1.84 o
  -5  -6  13          3.62          3.83         2.10 o
  -4  -6  13          3.55          5.11         2.20 o
  -3  -6  13         52.43         58.45         3.83 o
  -2  -6  13         11.24          6.63         2.20 o
  -1  -6  13         65.18         64.40         4.00 o
   0  -6  13        210.56        210.00         6.09 o
   1  -6  13        564.17        583.58        11.62 o
   2  -6  13        314.97        307.71        13.59 o
   3  -6  13         14.03         14.22         2.56 o
   4  -6  13         96.79         82.92         6.05 o
   5  -6  13          6.59          0.00         2.42 o
  -7  -5  13          2.40         -0.08         2.30 o
  -6  -5  13         36.61         29.37         3.04 o
  -5  -5  13          1.15         -0.20         2.10 o
  -4  -5  13         58.79         67.10         4.36 o
  -3  -5  13          5.75          6.05         2.57 o
  -2  -5  13         87.52         86.47         4.13 o
  -1  -5  13         68.08         70.72         4.38 o
   0  -5  13         16.48         10.93         2.31 o
   1  -5  13         50.95         52.39         6.21 o
   2  -5  13         64.72         69.88         4.32 o
   3  -5  13         10.23         18.47         2.70 o
   4  -5  13          6.22          5.12         2.76 o
   5  -5  13          2.08          3.96         2.57 o
   6  -5  13          2.63          2.82         2.42 o
  -7  -4  13          0.63         -2.42         2.42 o
  -6  -4  13          0.32          0.06         2.18 o
  -5  -4  13         92.20         93.65         4.09 o
  -4  -4  13         59.80         58.03         4.04 o
  -3  -4  13          6.62          2.64         2.27 o
  -2  -4  13          3.09          2.01         2.06 o
  -1  -4  13        132.15        122.71         4.73 o
   0  -4  13        202.71        200.44         5.60 o
   1  -4  13        131.86        114.45         5.22 o
   2  -4  13        161.48        173.18         5.93 o
   3  -4  13          0.10          1.07         2.36 o
   4  -4  13          0.04          7.51         2.91 o
   5  -4  13        184.36        190.67         5.66 o
   6  -4  13        173.22        196.72         7.08 o
   7  -4  13         96.06        113.18         7.26 o
  -7  -3  13          7.22          6.66         2.42 o
  -6  -3  13        253.50        280.97         6.32 o
  -5  -3  13          6.02          6.21         2.82 o
  -4  -3  13        104.38        108.73         4.96 o
  -3  -3  13         24.92         32.33         4.34 o
  -2  -3  13        221.84        213.09         5.86 o
  -1  -3  13         33.16         32.54         4.10 o
   0  -3  13        259.50        242.00         6.01 o
   1  -3  13         28.72         25.35         2.86 o
   2  -3  13         96.44        111.84         6.02 o
   3  -3  13         10.32          6.40         3.91 o
   4  -3  13          0.96          0.82         2.17 o
   5  -3  13         33.29         38.06         3.72 o
   6  -3  13         32.29         39.70         3.38 o
   7  -3  13          2.04          1.54         2.24 o
  -7  -2  13         27.18         25.81         3.78 o
  -6  -2  13         22.84         21.47         4.63 o
  -5  -2  13        135.06        130.95         4.50 o
  -4  -2  13        102.63        103.75         4.57 o
  -3  -2  13         17.14         17.54         3.71 o
  -2  -2  13         46.86         39.51         5.24 o
  -1  -2  13         36.48         29.80         3.47 o
   0  -2  13         98.95         99.35         8.29 o
   1  -2  13          2.14          3.07         2.37 o
   2  -2  13         95.89         82.04         9.68 o
   3  -2  13         32.65         36.83         3.99 o
   4  -2  13        122.29        114.70         5.78 o
   5  -2  13        371.37        326.23         6.72 o
   6  -2  13          0.84         -1.29         3.34 o
   7  -2  13          0.10          1.62         2.04 o
   8  -2  13         12.95          9.02         2.27 o
  -7  -1  13         15.72         26.03         5.45 o
  -6  -1  13         79.07         89.41         4.18 o
  -5  -1  13         12.70         11.27         2.31 o
  -4  -1  13          2.05         -2.30         2.30 o
  -3  -1  13        178.35        172.10         6.47 o
  -2  -1  13          6.40          4.43         2.73 o
  -1  -1  13         18.74         17.99         2.88 o
   0  -1  13         10.58         17.92         4.94 o
   1  -1  13        366.32        353.16         6.72 o
   2  -1  13        351.21        323.59        22.28 o
   3  -1  13        291.11        259.47         6.99 o
   4  -1  13         45.71         48.64         3.90 o
   5  -1  13        144.05        130.86         6.38 o
   6  -1  13          6.65          5.89         2.04 o
   7  -1  13         21.94         23.21         2.99 o
   8  -1  13         42.23         55.32         3.46 o
  -7   0  13          9.84          6.05         2.42 o
  -6   0  13         12.20         12.00         2.27 o
  -5   0  13         11.38         12.11         4.24 o
  -4   0  13         21.75         21.93         2.82 o
  -3   0  13        552.40        580.08        11.72 o
  -2   0  13        511.71        500.41         9.26 o
  -1   0  13         81.33         81.20         5.03 o
   0   0  13        156.55        152.22         5.53 o
   1   0  13          1.23          1.02         2.22 o
   2   0  13        136.89        133.58         6.18 o
   3   0  13         94.79         90.58         4.98 o
   4   0  13          3.05          0.06         2.49 o
   5   0  13          0.98          2.17         2.30 o
   6   0  13         74.54         64.64         4.77 o
   7   0  13          1.32          1.68         3.54 o
   8   0  13         75.42         84.50         4.02 o
   9   0  13         15.48         17.77         7.57 o
  -7   1  13          9.97          6.05         2.42 o
  -6   1  13         39.77         42.61         3.52 o
  -5   1  13          4.02          3.85         2.66 o
  -4   1  13        105.98        119.28         4.95 o
  -3   1  13        167.67        170.01         5.68 o
  -2   1  13        831.97        849.87        15.03 o
  -1   1  13        429.59        422.13        16.04 o
   0   1  13        136.24        109.66         6.67 o
   1   1  13        432.81        388.61         7.11 o
   2   1  13          6.47          2.78         3.03 o
   3   1  13          8.68          2.91         3.08 o
   4   1  13          0.35          3.55         2.56 o
   5   1  13        722.88        697.49        13.37 o
   6   1  13         51.01         51.77         4.30 o
   7   1  13          5.52          2.85         2.91 o
   8   1  13         14.58         12.92         2.46 o
   9   1  13         20.19         16.70         2.57 o
  -6   2  13         50.27         52.29         3.92 o
  -5   2  13          5.06          3.47         2.04 o
  -4   2  13         69.85         69.67         4.16 o
  -3   2  13        119.59        120.12         5.77 o
  -2   2  13          5.37          5.96         2.18 o
  -1   2  13         36.10         41.84         4.54 o
   0   2  13        384.06        333.94        10.46 o
   1   2  13        281.31        274.62         6.95 o
   2   2  13         69.63         57.58         4.73 o
   3   2  13         33.56         35.46         4.08 o
   4   2  13        300.77        304.36         7.62 o
   5   2  13        105.36        115.01         9.56 o
   6   2  13          3.35          0.05         2.19 o
   7   2  13          3.19          2.01         2.31 o
   8   2  13         19.80         22.13         5.93 o
   9   2  13          7.17          2.66         2.01 o
  -6   3  13         79.68         88.92         4.36 o
  -5   3  13          7.23          6.55         2.32 o
  -4   3  13        148.10        145.26        11.50 o
  -3   3  13       1102.10       1099.28        18.97 o
  -2   3  13        225.96        232.42         6.55 o
  -1   3  13        206.53        196.09         6.32 o
   0   3  13        229.17        219.15         6.97 o
   1   3  13        262.70        252.14         9.89 o
   2   3  13        981.90        930.52        14.67 o
   3   3  13         55.84         57.63         5.95 o
   4   3  13        168.19        152.56         5.03 o
   5   3  13        361.27        354.08         7.58 o
   6   3  13        563.92        546.35         9.82 o
   7   3  13         59.36         63.34         4.36 o
   8   3  13         34.74         33.72         3.53 o
   9   3  13         45.31         44.73         4.24 o
  -5   4  13         82.03         84.39         4.22 o
  -4   4  13         19.07         17.32         3.19 o
  -3   4  13        127.74        132.69         5.15 o
  -2   4  13        176.80        188.67         6.23 o
  -1   4  13         60.98         73.82         4.97 o
   0   4  13        473.48        468.80        10.20 o
   1   4  13         14.05         15.18         2.64 o
   2   4  13        179.44        174.19         6.38 o
   3   4  13          1.97          1.79         2.40 o
   4   4  13         42.66         42.14         3.90 o
   5   4  13          8.33         12.64         1.93 o
   6   4  13          0.07          0.36         1.79 o
   7   4  13          4.70          5.99         1.84 o
   8   4  13        168.78        171.32         7.71 o
   9   4  13          5.94         12.50         4.76 o
  -5   5  13         38.90         41.16         3.02 o
  -4   5  13          0.43         -1.89         1.89 o
  -3   5  13        140.96        179.06         6.54 o
  -2   5  13         86.07         93.53         5.50 o
  -1   5  13          0.46          3.49         2.23 o
   0   5  13        654.94        662.76        11.60 o
   1   5  13        214.30        187.01         4.61 o
   2   5  13        333.09        313.38         7.15 o
   3   5  13        188.02        175.26         5.48 o
   4   5  13        928.95        947.10        13.61 o
   5   5  13        315.00        333.64         5.79 o
   6   5  13        173.77        169.79         4.11 o
   7   5  13         65.00         70.48         3.36 o
   8   5  13        108.40        110.16         3.98 o
   9   5  13        186.11        182.83         5.13 o
  -4   6  13          1.28          3.56         3.33 o
  -3   6  13          0.37          1.69         2.12 o
  -2   6  13          3.06          5.84         2.20 o
  -1   6  13          1.11          0.61         3.00 o
   0   6  13        131.31        142.66         4.70 o
   1   6  13         10.92         13.18         1.98 o
   2   6  13         17.93         16.15         2.70 o
   3   6  13        128.67        135.53         5.13 o
   4   6  13         62.64         57.06         4.12 o
   5   6  13        266.68        273.13         6.18 o
   6   6  13         72.44         84.15         3.72 o
   7   6  13         91.50         86.59         3.28 o
   8   6  13         34.67         35.53         3.09 o
   9   6  13          9.68         12.61         1.91 o
  -3   7  13         11.62         17.78         3.19 o
  -2   7  13          9.89          6.24         3.66 o
  -1   7  13          4.12          5.68         2.55 o
   0   7  13          8.19         21.98         5.66 o
   1   7  13        460.65        425.64         8.37 o
   2   7  13         12.30         18.72         2.36 o
   3   7  13         19.21         17.12         2.44 o
   4   7  13         75.49         81.86         4.06 o
   5   7  13          6.98          4.93         2.46 o
   6   7  13         42.62         39.39         4.00 o
   7   7  13        130.66        134.39         4.26 o
   8   7  13        303.59        309.97         5.67 o
  -2   8  13          6.40          5.95         1.93 o
  -1   8  13          0.16         -0.26         1.76 o
   0   8  13        148.73        165.28         4.89 o
   1   8  13          0.72          2.31         2.36 o
   2   8  13        123.20        137.31         4.44 o
   3   8  13          0.72          3.11         2.03 o
   4   8  13          8.25          6.23         1.95 o
   5   8  13          0.15          0.92         1.88 o
   6   8  13          1.14          9.84         4.74 o
   7   8  13          2.76         -0.50         2.32 o
   8   8  13          1.83          1.98         1.73 o
   0   9  13         23.64         23.46         3.15 o
   1   9  13         54.91         51.22         3.76 o
   2   9  13        170.44        174.14         5.24 o
   3   9  13        229.95        239.15         5.10 o
   4   9  13        334.17        331.38         5.45 o
   5   9  13         13.35         14.38         3.84 o
   6   9  13         41.33         51.74         3.11 o
   7   9  13         11.06          7.81         2.01 o
   2  10  13         27.79         25.00         3.93 o
   3  10  13         16.86         28.42         4.48 o
   4  10  13          5.74          9.53         2.20 o
   5  10  13         29.64         32.68         3.71 o
  -4  -8  14          6.38          5.85         1.89 o
  -3  -8  14          1.21          0.30         2.14 o
  -2  -8  14          0.51          1.16         2.32 o
  -1  -8  14        243.13        254.69         5.77 o
   0  -8  14         50.50         51.82         5.76 o
   1  -8  14         14.54         13.33         3.33 o
   2  -8  14         20.15         29.99         4.48 o
  -5  -7  14          2.87          0.51         1.73 o
  -4  -7  14        125.47        122.36         6.96 o
  -3  -7  14          7.99         10.29         2.57 o
  -2  -7  14         26.06         28.61         3.81 o
  -1  -7  14         14.36         13.35         2.03 o
   0  -7  14         71.17         77.53         4.04 o
   1  -7  14         20.78         22.66         3.34 o
   2  -7  14          0.06         -1.18         2.20 o
   3  -7  14          6.77          6.83         3.63 o
  -6  -6  14          1.48         -1.36         1.68 o
  -5  -6  14          2.28          2.42         1.64 o
  -4  -6  14          3.40         -0.34         1.96 o
  -3  -6  14         69.83         76.03         4.25 o
  -2  -6  14        205.09        200.52         6.09 o
  -1  -6  14         24.68         26.43        12.71 o
   0  -6  14         40.15         33.89         6.66 o
   1  -6  14         13.51          9.73         2.40 o
   2  -6  14        221.64        216.80         9.82 o
   3  -6  14        123.89        133.34         6.75 o
   4  -6  14         42.72         43.58         5.45 o
   5  -6  14         51.88         60.19         6.66 o
  -6  -5  14         61.72         72.60         3.41 o
  -5  -5  14          0.68          2.66         1.78 o
  -4  -5  14        161.39        165.84         5.10 o
  -3  -5  14          5.65          2.22         2.40 o
  -2  -5  14        231.00        230.01         6.03 o
  -1  -5  14         16.52         15.57         2.15 o
   0  -5  14         11.31         10.02         2.20 o
   1  -5  14         24.88         18.34         2.75 o
   2  -5  14         31.07         28.27         3.11 o
   3  -5  14          2.06          0.10         2.24 o
   4  -5  14          2.76          6.51         2.72 o
   5  -5  14          3.09          0.81         1.73 o
   6  -5  14          1.29         -1.82         1.82 o
  -6  -4  14          9.10          9.91         2.01 o
  -5  -4  14         86.30         97.93         5.73 o
  -4  -4  14          5.31          5.12         2.46 o
  -3  -4  14         43.75         44.82         4.41 o
  -2  -4  14        213.22        206.98         7.51 o
  -1  -4  14        279.01        267.87         5.56 o
   0  -4  14         19.43         21.37         2.60 o
   1  -4  14        544.86        559.71        11.40 o
   2  -4  14          4.73          2.22         2.40 o
   3  -4  14        226.36        214.56         6.09 o
   4  -4  14         31.89         24.34         4.54 o
   5  -4  14        154.67        154.98         4.87 o
   6  -4  14          0.05         -0.04         1.93 o
  -6  -3  14         20.42         21.44         5.45 o
  -5  -3  14         35.45         30.89         3.74 o
  -4  -3  14          0.55          3.01         2.46 o
  -3  -3  14         93.52         89.07         4.65 o
  -2  -3  14         98.61        100.08         4.42 o
  -1  -3  14          3.40          0.13         2.03 o
   0  -3  14        286.02        287.67         5.83 o
   1  -3  14          0.78         -0.09         2.22 o
   2  -3  14         33.60         33.65         8.36 o
   3  -3  14          7.37          2.86         3.81 o
   4  -3  14         30.24         16.01         2.91 o
   5  -3  14         24.84         24.34         2.63 o
   6  -3  14          0.01          0.21         1.98 o
   7  -3  14         15.40         13.44         4.25 o
  -6  -2  14         41.27         56.01         4.36 o
  -5  -2  14         42.11         43.51         5.72 o
  -4  -2  14          3.97          5.20         2.31 o
  -3  -2  14        118.01        119.27         5.77 o
  -2  -2  14        175.76        189.68         6.76 o
  -1  -2  14         82.74         91.66         4.89 o
   0  -2  14        216.79        212.80         5.62 o
   1  -2  14        731.04        704.36        11.49 o
   2  -2  14        440.37        419.11         8.36 o
   3  -2  14         77.67         78.46         8.51 o
   4  -2  14         91.93         90.48         4.39 o
   5  -2  14          1.95          3.85         2.01 o
   6  -2  14         34.38         30.03         2.77 o
   7  -2  14         82.42        103.27         4.94 o
  -6  -1  14          4.54          4.64         3.61 o
  -5  -1  14         23.12         34.32         4.61 o
  -4  -1  14        313.44        318.12         7.53 o
  -3  -1  14        114.43        113.81         4.79 o
  -2  -1  14        535.80        520.78        10.67 o
  -1  -1  14         25.00         33.48         3.69 o
   0  -1  14        111.82        100.96         4.74 o
   1  -1  14         10.96         15.04         2.63 o
   2  -1  14         39.38         27.54         3.64 o
   3  -1  14         11.31         14.17         2.94 o
   4  -1  14          2.24          5.01         2.32 o
   5  -1  14          2.13          1.87         2.09 o
   6  -1  14          0.00          4.33         2.90 o
   7  -1  14         39.31         45.60         4.09 o
   8  -1  14          1.61          0.35         3.05 o
  -6   0  14         11.00         14.02         4.59 o
  -5   0  14          0.00          0.87         2.06 o
  -4   0  14          0.03          2.53         2.32 o
  -3   0  14         63.55         59.31         5.14 o
  -2   0  14         76.75         75.50         6.70 o
  -1   0  14         49.20         55.56         4.70 o
   0   0  14        155.50        147.74         5.31 o
   1   0  14          5.42          2.04         2.40 o
   2   0  14          3.27          4.05         2.55 o
   3   0  14         25.36         43.31         3.93 o
   4   0  14        196.77        161.55         5.21 o
   5   0  14         29.14         22.24         3.11 o
   6   0  14         16.41         18.22         3.02 o
   7   0  14          1.05         -1.49         2.05 o
   8   0  14         14.33         10.03         2.32 o
  -6   1  14         16.16         25.06         8.47 o
  -5   1  14        141.21        151.20         6.11 o
  -4   1  14          2.12          3.33         2.57 o
  -3   1  14         67.80         65.82         4.60 o
  -2   1  14         34.45         28.80         3.04 o
  -1   1  14        435.20        412.06         8.07 o
   0   1  14       1187.47       1219.49        18.30 o
   1   1  14         50.95         52.17         4.36 o
   2   1  14        255.96        242.20         6.07 o
   3   1  14          8.81         10.74         2.62 o
   4   1  14        404.46        387.46         8.82 o
   5   1  14        183.41        174.07         6.21 o
   6   1  14         57.16         51.34         4.02 o
   7   1  14          9.34          9.59         2.76 o
   8   1  14          0.18          2.26         2.10 o
  -6   2  14         21.16         23.89         5.14 o
  -5   2  14         66.78         76.16         3.77 o
  -4   2  14        103.25        107.55         4.71 o
  -3   2  14         11.30         11.50         3.71 o
  -2   2  14        138.52        135.13         4.73 o
  -1   2  14        139.41        139.05         5.69 o
   0   2  14          0.23         -1.42         4.37 o
   1   2  14        163.15        154.27         5.09 o
   2   2  14         49.98         40.04         4.65 o
   3   2  14        371.26        336.71         8.23 o
   4   2  14         10.08         14.07         3.03 o
   5   2  14        175.52        169.38         8.78 o
   6   2  14          0.24         -0.75         4.82 o
   7   2  14          3.88          4.74         2.46 o
   8   2  14         36.50         39.32         3.62 o
   9   2  14         24.69         30.70         5.75 o
  -5   3  14         96.10        109.99         4.36 o
  -4   3  14          2.84          4.02         2.27 o
  -3   3  14        387.90        367.50         9.82 o
  -2   3  14        182.69        193.38         5.23 o
  -1   3  14        879.65        895.46        16.40 o
   0   3  14        208.96        188.09         6.06 o
   1   3  14         94.13         78.08         4.76 o
   2   3  14         28.94         48.37         5.52 o
   3   3  14        613.34        594.58        10.42 o
   4   3  14          9.72          3.86         2.57 o
   5   3  14         35.69         36.87         4.00 o
   6   3  14          0.00          4.66         2.20 o
   7   3  14        314.06        296.09         7.30 o
   8   3  14          2.18          1.33         2.12 o
   9   3  14         26.70         32.86         3.34 o
  -5   4  14          0.62         -3.03         3.03 o
  -4   4  14         50.67         47.67         3.78 o
  -3   4  14         28.46         24.20         3.33 o
  -2   4  14          1.21          3.46         1.93 o
  -1   4  14         21.03         17.26         2.56 o
   0   4  14          1.78          2.55         2.56 o
   1   4  14         36.16         38.11         4.02 o
   2   4  14        120.73        114.07         6.06 o
   3   4  14        888.22        853.09        15.70 o
   4   4  14        171.92        149.18         5.06 o
   5   4  14         25.87         24.77         2.91 o
   6   4  14         71.46         75.76        11.01 o
   7   4  14         17.93         25.57         8.60 o
   8   4  14         23.17         19.07         4.06 o
   9   4  14        123.76        127.10         4.65 o
  -4   5  14          4.54          2.89         1.89 o
  -3   5  14          1.08          1.45         2.01 o
  -2   5  14         17.01         44.00         3.72 o
  -1   5  14       1375.75       1318.30        22.58 o
   0   5  14         45.29         40.01         4.17 o
   1   5  14        166.27        151.28         5.26 o
   2   5  14         35.36         36.22         3.83 o
   3   5  14        493.51        480.45         9.09 o
   4   5  14        789.85        834.32        13.45 o
   5   5  14          4.69          4.03         3.65 o
   6   5  14        107.92        107.56         4.04 o
   7   5  14         46.83         39.91         3.96 o
   8   5  14         23.07         23.12         2.82 o
   9   5  14         29.87         26.03         3.63 o
  -3   6  14          2.50          2.62         1.89 o
  -2   6  14          5.60          5.66         1.93 o
  -1   6  14         27.86         32.93         4.30 o
   0   6  14         56.28         66.55         4.49 o
   1   6  14         44.72         47.70         3.73 o
   2   6  14          0.48         -0.36         1.71 o
   3   6  14         38.29         36.36         3.93 o
   4   6  14         27.87         25.94         4.43 o
   5   6  14         38.98         40.45         4.71 o
   6   6  14          1.29          3.43         1.95 o
   7   6  14          6.20          9.67         4.45 o
   8   6  14         52.29         50.91         8.17 o
  -2   7  14          2.91          3.01         1.93 o
  -1   7  14        130.44        127.56         5.77 o
   0   7  14        177.51        190.12         6.17 o
   1   7  14        482.51        498.12         7.98 o
   2   7  14         87.44         85.58         4.79 o
   3   7  14         31.80         29.82         4.65 o
   4   7  14          3.95          1.58         2.18 o
   5   7  14        414.19        417.89         7.70 o
   6   7  14          0.05          0.70         2.20 o
   7   7  14         26.99         27.45         3.25 o
   8   7  14         56.67         51.12         6.66 o
  -1   8  14          1.92          2.21         1.68 o
   0   8  14        118.39        128.72         6.04 o
   1   8  14          3.00          1.72         2.55 o
   2   8  14         56.53         70.66         5.07 o
   3   8  14         11.22         10.28         1.94 o
   4   8  14          6.48          3.24         1.78 o
   5   8  14          2.21         -1.04         1.84 o
   6   8  14         34.73         28.57         3.01 o
   7   8  14          0.09         -1.41         1.68 o
   1   9  14         93.22         88.97         6.66 o
   2   9  14          4.61          1.03         1.99 o
   3   9  14         11.09         15.48         2.62 o
   4   9  14         50.59         49.31         2.51 o
   5   9  14        119.84        132.76         5.12 o
   6   9  14          7.00          7.67         1.73 o
  -2  -8  15         71.76         69.99         5.45 o
  -1  -8  15         59.83         46.07         7.57 o
   0  -8  15        463.79        444.61        15.31 o
  -4  -7  15          2.49          3.41         1.91 o
  -3  -7  15          0.63          0.83         2.32 o
  -2  -7  15         12.78         15.13         2.76 o
  -1  -7  15          0.00          2.90         2.48 o
   0  -7  15          5.98          7.23         1.72 o
   1  -7  15          8.21         12.54         2.36 o
   2  -7  15          0.00          1.41         1.92 o
   3  -7  15         29.71         34.93         3.00 o
  -5  -6  15         34.04         36.07         2.73 o
  -4  -6  15        168.56        163.93         7.11 o
  -3  -6  15        127.12        129.63         5.34 o
  -2  -6  15          7.78          7.54         2.76 o
  -1  -6  15        136.05        133.40         4.26 o
   0  -6  15          8.41         11.11         1.92 o
   1  -6  15          8.39         10.38         2.20 o
   2  -6  15          0.00         -0.41         2.61 o
   3  -6  15        156.87        147.31         4.39 o
   4  -6  15         49.85         54.47         5.45 o
  -5  -5  15         32.88         42.91         5.12 o
  -4  -5  15         48.34         51.07         3.54 o
  -3  -5  15         97.13        116.74         4.62 o
  -2  -5  15          0.57          0.46         2.40 o
  -1  -5  15         12.54          9.58         3.47 o
   0  -5  15          5.48          6.52         2.25 o
   1  -5  15         38.07         40.78         4.18 o
   2  -5  15          1.47          2.93         3.26 o
   3  -5  15          0.73         -1.82         2.02 o
   4  -5  15          2.93          1.03         1.84 o
   5  -5  15          2.55          5.34         2.32 o
  -6  -4  15        106.96        107.74         5.45 o
  -5  -4  15         12.12         14.68         2.46 o
  -4  -4  15          0.35          0.51         1.86 o
  -3  -4  15        169.52        174.14         6.75 o
  -2  -4  15         18.04         14.82         5.75 o
  -1  -4  15        248.04        230.17         5.57 o
   0  -4  15        270.95        269.97         6.10 o
   1  -4  15          0.01          0.17         1.78 o
   2  -4  15         68.83         66.59         5.14 o
   3  -4  15          3.78          4.33         3.83 o
   4  -4  15         72.46         73.58         4.50 o
   5  -4  15         76.69         83.74         6.04 o
   6  -4  15         67.59         73.02         8.17 o
  -6  -3  15         56.68         57.46         6.36 o
  -5  -3  15          2.50          3.17         2.10 o
  -4  -3  15         52.22         54.12         3.92 o
  -3  -3  15        188.91        185.21         9.08 o
  -2  -3  15         32.72         28.07         3.65 o
  -1  -3  15        139.27        146.50         4.73 o
   0  -3  15         31.51         31.98         3.23 o
   1  -3  15        301.38        291.63         6.12 o
   2  -3  15         15.71         16.11         2.39 o
   3  -3  15         67.23         65.06         4.00 o
   4  -3  15          9.43          5.50         2.75 o
   5  -3  15          0.10          1.85         1.96 o
   6  -3  15         10.49         10.22         1.91 o
  -6  -2  15          4.56          3.43         3.03 o
  -5  -2  15        341.58        357.92         8.96 o
  -4  -2  15         87.51         82.12         4.43 o
  -3  -2  15          2.41          5.64         2.61 o
  -2  -2  15         16.02         13.13         2.51 o
  -1  -2  15          3.23          7.64         2.32 o
   0  -2  15        214.24        201.13         6.15 o
   1  -2  15         65.34         49.40         4.05 o
   2  -2  15        115.69         87.54         4.68 o
   3  -2  15         20.24         16.34         2.46 o
   4  -2  15         16.66         19.76         2.90 o
   5  -2  15          0.29         -1.96         2.04 o
   6  -2  15         54.79         57.16         4.45 o
   7  -2  15          1.34          0.70         2.76 o
  -6  -1  15          2.31         -0.48         2.42 o
  -5  -1  15         32.28         32.46         6.36 o
  -4  -1  15         99.23        108.09         5.51 o
  -3  -1  15        218.28        222.42         7.24 o
  -2  -1  15        196.77        203.28         6.23 o
  -1  -1  15        245.57        259.20         6.94 o
   0  -1  15         74.10         72.74         5.16 o
   1  -1  15         28.69         20.29         2.63 o
   2  -1  15          8.33          9.89         2.55 o
   3  -1  15        607.80        573.37        14.04 o
   4  -1  15          3.21         -2.46         2.46 o
   5  -1  15          1.40         -1.98         1.98 o
   6  -1  15          0.01         -0.81         2.07 o
   7  -1  15         20.32         26.86         3.66 o
  -6   0  15         48.33         47.15         6.69 o
  -5   0  15         83.23         96.14         3.92 o
  -4   0  15          4.94          2.92         2.13 o
  -3   0  15         30.41         29.05         3.85 o
  -2   0  15        101.62        100.22         4.42 o
  -1   0  15          9.73          8.89         2.53 o
   0   0  15          4.78          5.89         2.24 o
   1   0  15        335.78        332.15         7.77 o
   2   0  15          6.61          5.35         2.31 o
   3   0  15        529.84        503.85        10.22 o
   4   0  15        220.23        220.90         5.58 o
   5   0  15          1.50          1.41         2.28 o
   6   0  15        120.64        112.34        10.47 o
   7   0  15         27.17         22.53         6.96 o
   8   0  15          0.52         -0.61         3.63 o
  -5   1  15        344.93        349.34         7.10 o
  -4   1  15         22.80         24.35         3.37 o
  -3   1  15        246.13        249.20         8.46 o
  -2   1  15          0.03          1.74         1.98 o
  -1   1  15          0.82          1.72         2.24 o
   0   1  15        341.70        328.32         6.93 o
   1   1  15        211.33        227.09         5.69 o
   2   1  15        295.94        253.73         6.24 o
   3   1  15        197.88        172.68         5.74 o
   4   1  15        285.86        262.83         5.90 o
   5   1  15        168.16        140.00         4.46 o
   6   1  15          2.01         -1.49         2.66 o
   7   1  15          0.37          0.99         2.10 o
   8   1  15          4.54          3.30         3.03 o
  -5   2  15         12.12         12.63         2.32 o
  -4   2  15         59.49         67.70         3.72 o
  -3   2  15          6.92          9.08         2.57 o
  -2   2  15         18.99         15.96         2.25 o
  -1   2  15         65.33         63.60         3.69 o
   0   2  15        107.86        108.38         8.43 o
   1   2  15         68.52         62.88         3.99 o
   2   2  15        161.27        142.61         4.67 o
   3   2  15         91.55         87.92         5.22 o
   4   2  15          0.00         -0.82         2.46 o
   5   2  15         33.07         36.71         3.81 o
   6   2  15        387.17        336.13        12.11 o
   7   2  15         35.66         30.78         4.54 o
   8   2  15         16.72         13.16         4.84 o
  -5   3  15         69.15         73.84         3.62 o
  -4   3  15          0.61          1.00         4.37 o
  -3   3  15        181.44        181.56         5.31 o
  -2   3  15        108.46        113.48         4.92 o
  -1   3  15         12.25         11.49         2.04 o
   0   3  15          0.28         -0.18         2.90 o
   1   3  15        800.16        778.93        14.65 o
   2   3  15       1760.92       1829.79        38.65 o
   3   3  15         58.17         69.82         6.20 o
   4   3  15        298.22        280.53         8.06 o
   5   3  15         41.80         43.63         4.26 o
   6   3  15          8.78          9.91         2.56 o
   7   3  15         60.08         54.53         4.71 o
   8   3  15         39.79         35.32         3.47 o
  -4   4  15        159.69        173.74         5.34 o
  -3   4  15         45.40         53.32         6.12 o
  -2   4  15         19.04         15.80         2.45 o
  -1   4  15         42.27         48.24         3.31 o
   0   4  15         14.14         16.55         3.23 o
   1   4  15          0.12          2.11         2.28 o
   2   4  15          0.03         -1.08         3.23 o
   3   4  15         75.50         91.74         5.18 o
   4   4  15         31.24         34.48         3.51 o
   5   4  15          0.36          0.75         2.23 o
   6   4  15          6.42          6.51         2.56 o
   7   4  15        128.73        132.75         5.51 o
   8   4  15          1.58          3.75         2.01 o
  -3   5  15         66.71         64.40         3.78 o
  -2   5  15         17.66         30.24         4.11 o
  -1   5  15         28.45         42.16         4.02 o
   0   5  15         44.91         54.78         6.69 o
   1   5  15         52.06         52.87         5.45 o
   2   5  15        121.04        111.48         4.33 o
   3   5  15        193.41        202.85         6.21 o
   4   5  15         33.15         27.56         3.03 o
   5   5  15         95.06         97.28         4.07 o
   6   5  15        179.92        201.23         5.47 o
   7   5  15         12.21          9.75         2.46 o
   8   5  15          0.40          1.71         2.32 o
  -3   6  15          6.66          2.85         1.45 o
  -2   6  15          0.05          0.19         1.86 o
  -1   6  15          1.70          3.60         2.04 o
   0   6  15         44.81         41.40         4.26 o
   1   6  15          3.17          6.24         2.36 o
   2   6  15         19.13         22.32         4.72 o
   3   6  15         29.52         28.95         4.45 o
   4   6  15          3.94          4.24         2.12 o
   5   6  15          1.29         -0.12         2.13 o
   6   6  15         15.51         18.13         2.19 o
   7   6  15         26.70         35.15         5.84 o
   8   6  15          2.91         -3.03         3.63 o
  -2   7  15          0.20          0.43         1.45 o
  -1   7  15         41.78         38.29         3.08 o
   0   7  15         34.92         30.19         5.45 o
   1   7  15          5.43          6.39         2.45 o
   2   7  15        234.17        231.13         6.13 o
   3   7  15        145.46        149.92         3.81 o
   4   7  15         53.18         49.85         3.31 o
   5   7  15          2.76          1.35         2.01 o
   6   7  15          8.79          6.41         2.37 o
   7   7  15          2.00         -0.91         2.07 o
   0   8  15         13.66         15.44         2.76 o
   1   8  15         37.86         35.11         4.84 o
   2   8  15         11.44         15.56         2.63 o
   3   8  15          0.09          2.58         1.91 o
   4   8  15          2.85          1.39         1.38 o
   5   8  15          2.46          4.56         1.72 o
   6   8  15         13.92          8.51         1.86 o
   2   9  15          0.81         -2.42         2.42 o
   3   9  15         37.05         51.65         3.92 o
   4   9  15         30.98         14.49         2.42 o
  -2  -7  16         57.73         64.58         4.05 o
  -1  -7  16          3.57          4.29         2.72 o
   0  -7  16          8.93         15.23         6.16 o
   1  -7  16          0.96          1.75         2.27 o
  -4  -6  16         50.45         51.31         3.19 o
  -3  -6  16          7.83          9.38         2.46 o
  -2  -6  16         19.84         17.55         3.63 o
  -1  -6  16        121.94        137.75         9.19 o
   0  -6  16          9.45          5.07         1.91 o
   1  -6  16          4.30          4.49         1.84 o
   2  -6  16         19.73         30.54         2.80 o
   3  -6  16          0.18          0.00         1.57 o
  -4  -5  16          0.08          2.36         2.27 o
  -3  -5  16         35.65         40.92         3.41 o
  -2  -5  16          0.70          0.52         2.55 o
  -1  -5  16         32.84         34.71         3.77 o
   0  -5  16          0.09          1.21         2.04 o
   1  -5  16         36.58         33.80         3.29 o
   2  -5  16          0.69          0.45         1.96 o
   3  -5  16          7.63          6.05         1.75 o
   4  -5  16          0.15         -1.75         1.75 o
  -5  -4  16         54.91         62.86         3.45 o
  -4  -4  16         20.73         24.59         4.48 o
  -3  -4  16          2.89          1.21         2.32 o
  -2  -4  16        206.29        210.03         5.88 o
  -1  -4  16        190.65        188.48         5.08 o
   0  -4  16          2.24          1.61         2.80 o
   1  -4  16          1.39          3.36         2.50 o
   2  -4  16          3.84          4.10         2.24 o
   3  -4  16          0.07          2.49         1.84 o
   4  -4  16          0.02          1.32         1.96 o
   5  -4  16         16.02         27.67         2.85 o
  -5  -3  16         25.01         30.45         7.87 o
  -4  -3  16          0.55          0.04         1.88 o
  -3  -3  16         44.46         41.30         3.56 o
  -2  -3  16          1.74          5.14         2.57 o
  -1  -3  16         16.17         11.95         2.47 o
   0  -3  16        115.35         98.41         4.76 o
   1  -3  16         81.93         76.50         3.97 o
   2  -3  16          4.28          0.47         2.03 o
   3  -3  16          3.95          3.30         2.65 o
   4  -3  16          1.80          2.06         2.20 o
   5  -3  16         34.52         43.39         3.33 o
   6  -3  16         15.51         17.29         6.21 o
  -5  -2  16          0.01          1.69         2.01 o
  -4  -2  16        119.41        125.98         5.08 o
  -3  -2  16          3.78          3.48         2.18 o
  -2  -2  16          3.39          2.19         3.34 o
  -1  -2  16         64.64         62.71         6.22 o
   0  -2  16          6.39          9.45         2.27 o
   1  -2  16        163.27        146.15         5.22 o
   2  -2  16        184.93        190.28         6.97 o
   3  -2  16          8.27          6.91         2.46 o
   4  -2  16         26.00         17.21         2.62 o
   5  -2  16          0.41          0.32         2.14 o
   6  -2  16        155.24        164.74        15.43 o
  -5  -1  16          1.81          4.84         2.01 o
  -4  -1  16         50.21         56.10         4.36 o
  -3  -1  16        125.58        140.71         6.36 o
  -2  -1  16        322.65        344.95         7.15 o
  -1  -1  16          9.42          8.50         3.00 o
   0  -1  16        376.96        371.31        10.47 o
   1  -1  16         56.33         49.58         3.76 o
   2  -1  16        244.17        213.33         8.07 o
   3  -1  16          6.92          5.02         2.36 o
   4  -1  16          0.91         -0.11         2.32 o
   5  -1  16          6.35          2.37         2.72 o
   6  -1  16          0.66          1.37         2.67 o
   7  -1  16          0.87          0.61         2.42 o
  -5   0  16         16.00         26.63         6.05 o
  -4   0  16         51.10         53.66         4.05 o
  -3   0  16         86.62         80.60         5.08 o
  -2   0  16         43.56         38.22         4.87 o
  -1   0  16         87.88         76.71         3.86 o
   0   0  16         32.90         34.68         3.38 o
   1   0  16          0.11          1.15         1.92 o
   2   0  16         49.83         41.66         3.57 o
   3   0  16         37.42         37.94         3.75 o
   4   0  16        316.00        273.95        12.04 o
   5   0  16         21.24         21.66         3.45 o
   6   0  16         12.38          7.28         2.24 o
   7   0  16         11.41          7.49         3.03 o
  -5   1  16         63.99         57.67         3.46 o
  -4   1  16         13.99         10.50         2.04 o
  -3   1  16        169.64        173.48         5.22 o
  -2   1  16          0.12          0.44         2.00 o
  -1   1  16        298.26        289.21         7.18 o
   0   1  16        708.00        744.23        12.09 o
   1   1  16        395.78        390.74         7.55 o
   2   1  16        604.29        567.68        10.48 o
   3   1  16          0.01          0.35         1.91 o
   4   1  16          5.17          4.78         1.91 o
   5   1  16        125.07        114.17        10.36 o
   6   1  16          7.60          5.77         2.24 o
   7   1  16          0.12          4.04         2.17 o
   8   1  16          0.12          2.42         1.82 o
  -4   2  16         36.10         47.00         3.15 o
  -3   2  16          0.45         -1.96         1.96 o
  -2   2  16         28.55         26.93         2.97 o
  -1   2  16         80.25         82.46         3.84 o
   0   2  16        117.56        108.20         4.17 o
   1   2  16        499.26        506.19         8.98 o
   2   2  16        137.79        125.02         4.42 o
   3   2  16         41.82         42.38         3.46 o
   4   2  16         16.91         12.02         1.96 o
   5   2  16         14.52         18.04         5.96 o
   6   2  16          0.81         -1.83         1.83 o
   7   2  16          7.43          5.45         2.72 o
   8   2  16          3.70          1.21         2.42 o
  -4   3  16         20.00         21.77         3.34 o
  -3   3  16        273.94        260.52         5.92 o
  -2   3  16         34.20         40.68         4.02 o
  -1   3  16          1.26         -0.93         2.66 o
   0   3  16        162.02        159.41         4.89 o
   1   3  16        129.51        127.29         5.33 o
   2   3  16        242.18        244.07         8.00 o
   3   3  16         22.79         15.40         4.20 o
   4   3  16        133.31        123.29         4.92 o
   5   3  16         19.10         13.88         2.56 o
   6   3  16         33.55         36.03         3.81 o
   7   3  16          0.80          0.70         1.82 o
   8   3  16          0.99          1.82         2.42 o
  -3   4  16         22.84         23.90         4.24 o
  -2   4  16          0.22          1.74         1.73 o
  -1   4  16          3.48          1.98         1.69 o
   0   4  16          0.02         -4.24         4.84 o
   1   4  16         18.14         17.80         2.34 o
   2   4  16          9.28          5.60         4.54 o
   3   4  16          0.86          0.78         1.96 o
   4   4  16          8.03          6.53         4.05 o
   5   4  16        121.96        122.54         6.07 o
   6   4  16         17.24         17.51         2.64 o
   7   4  16         20.22         23.64         5.72 o
   8   4  16         22.29         36.32         4.24 o
  -3   5  16          0.18          0.74         1.89 o
  -2   5  16         41.57         41.57         3.47 o
  -1   5  16          2.68          0.87         1.66 o
   0   5  16         38.10         34.80         5.35 o
   1   5  16         82.41         88.07         4.72 o
   2   5  16         46.35         61.74         7.87 o
   3   5  16        140.07        136.44         9.76 o
   4   5  16         18.21         17.38         2.82 o
   5   5  16          9.46          9.49         3.47 o
   6   5  16         23.20         24.71         3.93 o
   7   5  16         65.54         81.86         4.65 o
  -2   6  16          2.72          2.82         3.63 o
  -1   6  16          1.85          1.90         2.98 o
   0   6  16          9.47         12.58         1.82 o
   1   6  16          6.55          6.92         2.17 o
   2   6  16          4.49          4.51         2.32 o
   3   6  16          1.32          0.00         2.17 o
   4   6  16         12.39         10.87         2.71 o
   5   6  16          0.36         -0.13         2.40 o
   6   6  16          2.56         -0.87         2.55 o
   7   6  16         27.18         36.32         6.66 o
  -1   7  16         36.44         38.35         4.48 o
   0   7  16         47.47         37.35         2.96 o
   1   7  16         20.19         26.82         3.34 o
   2   7  16         41.87         45.67         3.78 o
   3   7  16          5.60          3.89         1.93 o
   4   7  16         10.08          8.09         1.86 o
   5   7  16         17.57         22.89         3.06 o
   6   7  16          1.45         -0.61         1.67 o
   1   8  16         29.83         29.51         2.91 o
   2   8  16          1.59          0.61         2.42 o
   3   8  16          0.00          0.00         2.42 o
   4   8  16          0.25          3.56         1.89 o
   5   8  16         18.25         24.02         6.96 o
  -2  -6  17         14.04          6.05         3.63 o
  -1  -6  17          3.60          4.79         2.42 o
   0  -6  17          6.40          7.55         2.04 o
   1  -6  17          6.45          3.63         1.96 o
   2  -6  17         30.16         34.35         2.90 o
  -3  -5  17         19.73         16.34         2.45 o
  -2  -5  17        126.94        139.82         7.26 o
  -1  -5  17          1.08          2.33         2.38 o
   0  -5  17         14.77         10.80         2.13 o
   1  -5  17          0.01          0.38         1.96 o
   2  -5  17          4.76          4.43         2.09 o
   3  -5  17          3.37          3.21         1.68 o
  -4  -4  17          7.90          7.43         1.68 o
  -3  -4  17         15.24         21.39         2.98 o
  -2  -4  17         48.86         50.35         4.28 o
  -1  -4  17         19.31         20.10         2.90 o
   0  -4  17         13.43         11.01         2.24 o
   1  -4  17          2.21         -1.34         2.11 o
   2  -4  17          2.77          9.43         3.22 o
   3  -4  17          2.36          1.45         2.01 o
   4  -4  17        261.21        299.54        10.69 o
  -4  -3  17         53.63         59.24         5.45 o
  -3  -3  17         49.09         58.54         3.60 o
  -2  -3  17         45.08         45.89         3.37 o
  -1  -3  17          2.38          6.55         2.27 o
   0  -3  17         13.65          7.84         2.31 o
   1  -3  17         80.25         73.55         4.80 o
   2  -3  17         12.59          9.64         2.76 o
   3  -3  17          1.55         -0.99         2.32 o
   4  -3  17          0.16         -1.21         1.89 o
   5  -3  17         99.90        107.10         5.45 o
  -4  -2  17          0.79          0.00         2.14 o
  -3  -2  17         10.52          5.52         2.10 o
  -2  -2  17          0.12          1.39         2.04 o
  -1  -2  17         23.68         18.72         2.40 o
   0  -2  17         20.20         19.73         2.88 o
   1  -2  17         87.32         86.71         5.25 o
   2  -2  17         11.34         10.21         2.40 o
   3  -2  17          6.43          5.89         2.32 o
   4  -2  17          3.76          4.68         2.32 o
   5  -2  17          0.03          1.10         2.10 o
   6  -2  17         29.29         36.38         3.11 o
  -4  -1  17          0.13         -2.10         2.10 o
  -3  -1  17         36.16         41.53         3.78 o
  -2  -1  17         15.86         17.98         2.67 o
  -1  -1  17        197.91        205.74         5.26 o
   0  -1  17         16.84          6.66         6.05 o
   1  -1  17         12.25          8.62         2.40 o
   2  -1  17         44.75         48.36         3.12 o
   3  -1  17        115.94         93.72         4.36 o
   4  -1  17          8.49          2.48         2.32 o
   5  -1  17         14.94         19.64         7.26 o
   6  -1  17          2.63          2.66         2.01 o
  -4   0  17          2.32          3.63         2.72 o
  -3   0  17         30.13         34.32         3.92 o
  -2   0  17        154.25        163.42         6.66 o
  -1   0  17        222.83        217.04         5.54 o
   0   0  17        130.78        120.39         5.12 o
   1   0  17         52.43         46.93         3.46 o
   2   0  17          8.19          7.95         1.93 o
   3   0  17         46.05         53.41        10.89 o
   4   0  17         38.45         37.02         5.30 o
   5   0  17          1.65          6.88         2.32 o
   6   0  17          1.78          1.09         3.93 o
   7   0  17         27.65         35.11         3.63 o
  -4   1  17          4.16          2.42         2.14 o
  -3   1  17         35.49         42.17         4.91 o
  -2   1  17         13.33         13.04         2.72 o
  -1   1  17        531.66        545.43        10.69 o
   0   1  17        449.60        519.83        14.97 o
   1   1  17         34.92         32.48         3.55 o
   2   1  17          3.47          6.69         1.95 o
   3   1  17          9.55          7.87         3.63 o
   4   1  17          4.58          4.04         2.10 o
   5   1  17          1.07          1.98         2.04 o
   6   1  17          5.14          1.33         3.63 o
   7   1  17         27.22         26.03         3.63 o
  -4   2  17          1.49          7.67         2.46 o
  -3   2  17         25.88         38.09         6.41 o
  -2   2  17          1.36          1.18         1.82 o
  -1   2  17          9.50          8.59         2.07 o
   0   2  17          0.92         -0.91         3.00 o
   1   2  17         30.29         40.15         3.97 o
   2   2  17          0.45         -0.98         2.66 o
   3   2  17         73.06         69.04         6.66 o
   4   2  17          7.40          7.82         2.44 o
   5   2  17          1.65          3.38         1.84 o
   6   2  17          0.04          1.18         2.89 o
   7   2  17          7.55         15.13         3.63 o
  -3   3  17          1.60          2.42         2.85 o
  -2   3  17          1.98          1.21         1.75 o
  -1   3  17         37.13         42.49         3.35 o
   0   3  17          4.65          5.42         1.95 o
   1   3  17         53.84         56.20        12.41 o
   3   3  17          0.26          3.00         2.24 o
   4   3  17        104.26        117.70         4.45 o
   5   3  17          7.16          6.28         1.70 o
   6   3  17          0.78          1.91         2.07 o
   7   3  17          2.31          6.05         3.03 o
  -2   4  17         14.02          9.61         2.10 o
  -1   4  17          1.63          2.52         1.69 o
   0   4  17         17.10         16.00         2.09 o
   1   4  17          1.34          0.55         1.96 o
   2   4  17         13.47         10.41         2.46 o
   3   4  17          1.72          2.91         2.01 o
   4   4  17         35.73         30.52         3.78 o
   5   4  17         13.23         12.23         2.88 o
   6   4  17         91.48         95.69         4.80 o
   7   4  17         29.29         33.02         4.54 o
  -2   5  17         72.11         61.63         4.84 o
  -1   5  17          0.92          1.82         1.63 o
   0   5  17        220.97        218.85         4.77 o
   1   5  17          7.56          5.33         1.91 o
   2   5  17         35.51         32.93         4.22 o
   3   5  17         60.92         60.14         4.48 o
   4   5  17          9.81          5.81         2.72 o
   5   5  17          3.46          3.65         1.91 o
   6   5  17         83.47         96.91         5.87 o
   7   5  17        238.45        274.79         9.08 o
  -1   6  17          0.36          1.21         3.42 o
   0   6  17          1.35          2.20         1.58 o
   1   6  17          2.90          0.56         1.49 o
   2   6  17          1.45          3.27         3.33 o
   3   6  17         14.90         27.84         6.05 o
   4   6  17          0.00          1.06         1.82 o
   5   6  17          5.49          5.45         3.00 o
   6   6  17          6.43          4.24         1.82 o
   1   7  17          5.58          5.57         2.01 o
   2   7  17         20.14         27.82         5.14 o
   3   7  17         21.52         27.11         3.34 o
   4   7  17          3.39          2.91         2.42 o
   5   7  17        153.44        148.30         4.80 o
  -1  -5  18          0.00         -1.94         2.12 o
   0  -5  18         19.97         20.38         3.47 o
   1  -5  18          4.26          4.10         1.89 o
   2  -5  18          0.91          2.35         1.89 o
  -2  -4  18          3.18          2.06         2.04 o
  -1  -4  18         26.40         25.57         3.19 o
   0  -4  18          6.01          4.12         2.01 o
   1  -4  18          3.25          2.29         1.89 o
   2  -4  18         17.71         11.14         1.89 o
   3  -4  18          2.74          4.10         1.89 o
  -3  -3  18          1.46          3.03         1.59 o
  -2  -3  18         87.78         83.78         3.37 o
  -1  -3  18          3.47          2.43         1.82 o
   0  -3  18         27.18         24.31         3.29 o
   1  -3  18          0.19         -1.33         2.01 o
   2  -3  18          9.24          6.54         1.96 o
   3  -3  18         65.10         76.42         4.03 o
   4  -3  18          6.71          5.93         2.01 o
  -3  -2  18         11.53          9.00         1.89 o
  -2  -2  18         34.64         32.31         3.18 o
  -1  -2  18          0.04         -0.23         2.60 o
   0  -2  18          0.04         -0.95         1.57 o
   1  -2  18        108.18        102.25         3.68 o
   2  -2  18         25.86         21.11         6.26 o
   3  -2  18          0.78          3.03         2.14 o
   4  -2  18         19.75         25.60         3.57 o
   5  -2  18         16.52         21.72         4.84 o
  -3  -1  18        191.32        210.31         5.95 o
  -2  -1  18        188.03        214.42         6.81 o
  -1  -1  18        186.90        196.19         4.78 o
   0  -1  18         28.86         26.84         2.68 o
   1  -1  18          6.43          5.66         1.78 o
   2  -1  18        120.77        121.13         4.00 o
   3  -1  18         23.98         16.17         3.53 o
   4  -1  18          0.22          2.12         2.14 o
   5  -1  18         21.04         12.71         3.03 o
  -3   0  18         11.42          7.14         2.01 o
  -2   0  18         30.93         32.84         6.05 o
  -1   0  18         78.25         82.73         3.88 o
   0   0  18         40.88         38.18         3.76 o
   1   0  18          0.00          1.50         1.88 o
   2   0  18          0.01         -0.68         1.84 o
   3   0  18          1.48          1.64         1.84 o
   4   0  18          1.78          1.21         2.00 o
   5   0  18         37.00         40.68         3.34 o
   6   0  18         14.72         14.77         3.63 o
  -3   1  18         14.82         14.34         3.03 o
  -2   1  18         20.93         15.95         2.76 o
  -1   1  18         94.77         92.73         4.02 o
   0   1  18         11.25         11.25         2.13 o
   1   1  18         13.83          6.21         2.75 o
   2   1  18         11.78         13.77         2.67 o
   3   1  18          7.51          1.89         1.96 o
   4   1  18         82.95         73.97         3.76 o
   5   1  18          0.10          0.26         1.68 o
   6   1  18          5.93          6.42         2.01 o
  -3   2  18          8.29          6.71         1.71 o
  -2   2  18          4.14          1.82         2.72 o
  -1   2  18          2.05          3.12         2.02 o
   0   2  18          0.10         -1.21         1.82 o
   1   2  18          1.12          2.98         2.24 o
   2   2  18          8.69          9.61         2.24 o
   3   2  18          2.23          2.01         4.32 o
   4   2  18         54.67         49.36         5.36 o
   5   2  18          0.28         -1.75         1.75 o
   6   2  18          4.26          3.14         2.10 o
  -2   3  18         12.24         13.29         4.24 o
  -1   3  18         16.57         12.37         2.10 o
   0   3  18         13.01         11.76         2.77 o
   1   3  18        327.48        334.98         8.35 o
   2   3  18          1.69         -1.75         1.89 o
   3   3  18         41.41         34.13         3.78 o
   4   3  18         15.33         13.41         2.10 o
   5   3  18        312.75        350.27         7.30 o
   6   3  18        101.48        105.07         3.76 o
  -1   4  18          5.99          3.69         2.34 o
   0   4  18          0.18          1.32         1.63 o
   1   4  18          3.19          2.42         2.01 o
   2   4  18          0.39          0.12         2.01 o
   3   4  18          1.09         -0.36         2.01 o
   4   4  18         18.09         19.25         3.03 o
   5   4  18         58.95         56.12         6.96 o
   6   4  18         26.52         18.76         4.24 o
   0   5  18         52.58         63.38         3.89 o
   1   5  18          7.19          4.84         1.68 o
   2   5  18         23.39         17.09         2.60 o
   3   5  18        159.84        191.13         6.19 o
   4   5  18          2.27         -0.47         1.89 o
   5   5  18        234.58        289.26        11.50 o
   1   6  18          0.48         -0.69         1.49 o
   2   6  18          1.49          0.09         1.60 o
   3   6  18          6.35          2.87         1.76 o
   4   6  18         14.73         17.89         2.57 o
   5   6  18          8.34          3.83         4.84 o
   0  -4  19          0.47          2.02         1.89 o
   1  -4  19          0.73          1.75         1.89 o
  -1  -3  19         33.81         41.05         3.11 o
   0  -3  19        113.97        124.14         4.04 o
   1  -3  19         86.67         86.55         4.00 o
   2  -3  19          0.01          1.47         1.45 o
   3  -3  19          8.70          7.09         3.03 o
  -2  -2  19         26.47         19.04         2.76 o
  -1  -2  19         11.82         16.30         4.24 o
   0  -2  19          0.14         -1.02         2.04 o
   1  -2  19          1.76          4.44         1.74 o
   2  -2  19          0.72         -0.61         1.71 o
   3  -2  19         11.08          6.05         1.71 o
   4  -2  19         25.06         26.74         2.76 o
  -2  -1  19        158.55        158.09         5.24 o
  -1  -1  19         11.05         12.99         4.54 o
   0  -1  19         76.42         83.37         3.26 o
   1  -1  19         22.30         19.54         2.80 o
   2  -1  19         46.65         46.50         3.68 o
   3  -1  19         27.09         27.65         3.47 o
   4  -1  19         57.38         69.25         3.78 o
  -2   0  19          1.72          2.31         2.10 o
  -1   0  19         32.04         40.12         6.36 o
   0   0  19          8.60         22.09         3.08 o
   1   0  19          8.46          6.41         2.97 o
   2   0  19          8.08          3.03         1.75 o
   3   0  19          5.70          1.65         2.32 o
   4   0  19          3.53         -1.71         1.71 o
   5   0  19         35.39         36.74         2.91 o
  -2   1  19         39.87         27.95         3.34 o
  -1   1  19        207.26        212.37         5.28 o
   0   1  19         13.17         12.72         1.82 o
   1   1  19         51.70         59.25         9.26 o
   2   1  19          7.48          6.00         1.82 o
   3   1  19         40.77         34.76         3.63 o
   4   1  19         34.32         36.61         3.24 o
   5   1  19          0.28          4.04         1.89 o
  -1   2  19         10.97         10.05         1.89 o
   0   2  19          0.11          1.27         2.27 o
   1   2  19          6.97         10.87         3.33 o
   2   2  19         30.21         30.97         3.34 o
   3   2  19         33.37         39.91         3.04 o
   4   2  19         23.38         23.01         2.40 o
   5   2  19         27.10         25.91         5.25 o
  -1   3  19          2.59          3.27         2.01 o
   0   3  19        100.21         96.59         9.50 o
   1   3  19         25.35         34.73         3.47 o
   2   3  19          1.86          2.56         1.89 o
   3   3  19        322.26        376.25         9.13 o
   4   3  19        174.30        224.53         6.19 o
   5   3  19        188.37        229.59         6.19 o
   0   4  19          3.11          7.99         2.01 o
   1   4  19          0.36          1.28         1.89 o
   2   4  19         19.36         21.64         3.33 o
   3   4  19          0.13          0.40         1.89 o
   4   4  19         22.50         34.44         2.91 o
   5   4  19          7.48          8.13         1.89 o
   2   5  19         15.29         18.42         2.76 o
   3   5  19         57.87         47.15         3.34 o
   4   5  19         35.10         41.22         2.91 o
   0  -1  20          5.82          4.12         2.02 o
   1  -1  20          7.04          9.22         3.74 o
   2  -1  20          5.62          6.05         1.89 o
   0   0  20         63.26         72.61         3.52 o
   1   0  20          8.29          3.83         1.89 o
   2   0  20         16.39         12.91         2.19 o
   3   0  20          4.46          3.38         2.46 o
   0   1  20         26.10         28.55         6.96 o
   1   1  20         92.02         98.66         6.66 o
   2   1  20        108.28        115.60         4.05 o
   3   1  20        297.26        355.97        11.20 o
   1   2  20          1.86          4.84         2.14 o
   2   2  20         10.28          7.87         3.33 o
   3   2  20         10.89          6.05         2.42 o
   2   3  20         16.40         20.99         2.46 o
   3   3  20         49.44         56.95         3.33 o
                                                
